# Supplementary material for: Exploring the Phylogeography of Ancient Platycladus orientalis in China by Specific-Locus Amplified Fragment Sequencing
Source: Int J Mol Sci. 2019 Aug 8;20(16):3871. doi: 10.3390/ijms20163871 (PMC6719015; doi:10.3390/ijms20163871)
Supplement: Supplementary file 1 [file ijms-20-03871-s001.zip]

Archive with 6 entries (5 files):
- ijms-542953-supplementary-XML/
- ijms-542953-supplementary-XML/supplementary figures S1-S4.pdf
- ijms-542953-supplementary-XML/Supplementary file S1.xlsx
- ijms-542953-supplementary-XML/Supplementary file S2.xls
- ijms-542953-supplementary-XML/Supplementary file S3.xls
- ijms-542953-supplementary-XML/Supplementary file S4.xlsx
