# Supplementary material for: Exploring the Phylogeography of Ancient Platycladus orientalis in China by Specific-Locus Amplified Fragment Sequencing
Source: Int J Mol Sci. 2019 Aug 8;20(16):3871. doi: 10.3390/ijms20163871 (PMC6719015; doi:10.3390/ijms20163871)
Supplement: Supplementary file 1 [file ijms-20-03871-s001.zip › ijms-542953-supplementary-XML/Supplementary file S1.xlsx]

## Sheet: Sheet1
Supplementary File S1: Summary of the sequencing and SNP detection results for 100 accessions.
SampleID	Total Reads	Total Base	GC(%)	N(%)	Q20(%)	CycleQ20(%)	Q30(%)	SLAF number	Total Depth	AverDepth	PolySLAF	NonpolySLAF	SNP	HeterSNP	Heter-ratio	Coverage
SD-D1	428927	85785400	34.42	0	90.54	100	82.87	28304	310363	10.9653	25149	3155	229013	23369	0.0033	0.0466
SD-D10	651043	130208600	34.38	0	90.02	100	82.31	28804	445447	15.4648	25787	3017	270101	22922	0.0027	0.0475
SD-D11	358534	71706800	35.01	0	90.51	100	82.59	28873	244410	8.465	25755	3118	243343	26309	0.0035	0.0476
SD-D2	537771	107554200	34.6	0	90.73	100	83.32	30405	364588	11.9911	27031	3374	265497	31743	0.0039	0.0501
SD-D3	438176	87635200	34.52	0	90.18	100	82.33	28685	285330	9.947	25591	3094	236942	24703	0.0034	0.0473
SD-D4	515143	103028600	34.39	0	90.28	100	82.68	30555	362046	11.849	27153	3402	267651	31539	0.0038	0.0503
SD-D5	478043	95608600	34.42	0	90.35	100	82.68	30248	329625	10.8974	27030	3218	260359	30003	0.0038	0.0498
SD-D6	452711	90542200	34.9	0	90.45	100	82.56	29506	308400	10.4521	26363	3143	263759	31888	0.004	0.0486
SD-D7	505641	101128200	34.17	0	90.17	100	82.58	29193	332042	11.374	26188	3005	276480	28457	0.0034	0.0481
SD-D8	543247	108649400	34.29	0	90.17	100	82.38	30866	381131	12.3479	27528	3338	272822	33570	0.004	0.0509
SD-D9	541960	108392000	34.48	0	90.3	100	82.46	30020	369601	12.3118	26771	3249	273018	35044	0.0041	0.0495
BJ-T1	426892	85378400	34.29	0	90.47	100	82.6	25522	321980	12.6158	22620	2902	199308	21175	0.0034	0.0421
BJ-T10	454434	90886800	34.54	0	90.24	100	82.3	29696	310192	10.4456	26514	3182	264748	29988	0.0038	0.0489
BJ-T11	532121	106424200	34.54	0	90.05	100	82.24	30065	366978	12.2062	26729	3336	268842	32741	0.0039	0.0495
BJ-T12	369707	73941400	34.72	0	90.39	100	82.93	24106	265699	11.0221	21335	2771	184900	17853	0.003	0.0397
BJ-T13	434482	86896400	34.5	0	90.15	100	82.5	29553	294599	9.9685	26299	3254	255710	28982	0.0037	0.0487
BJ-T14	532037	106407400	35.18	0	90.47	100	83	30230	364629	12.0618	27022	3208	273739	33485	0.0041	0.0498
BJ-T15	400802	80160400	34.5	0	90.42	100	82.5	28962	268735	9.2789	25801	3161	254017	27418	0.0036	0.0477
BJ-T16	392462	78492400	34.05	0	90.33	100	82.39	29293	279952	9.557	26108	3185	246822	26750	0.0036	0.0483
BJ-T2	480343	96068600	34.4	0	90.25	100	82.36	29393	291463	9.9161	26216	3177	271481	29762	0.0036	0.0484
BJ-T3	463642	92728400	34.53	0	90.3	100	82.34	29675	326295	10.9956	26517	3158	260381	30938	0.0039	0.0489
BJ-T4	516811	103362200	33.93	0	90.28	100	82.34	28428	383237	13.481	25362	3066	233417	25603	0.0035	0.0468
BJ-T5	408982	81796400	33.9	0	90.78	100	82.98	26508	306103	11.5476	23558	2950	213131	21202	0.0032	0.0437
BJ-T6	312037	62407400	34.06	0	90.44	100	82.71	27375	200521	7.325	24362	3013	230078	20848	0.003	0.0451
BJ-T7	530355	106071000	34.58	0	90.57	100	82.77	30088	372522	12.3811	26741	3347	265668	31822	0.0039	0.0496
BJ-T8	375033	75006600	34.31	0	90.38	100	82.59	27836	272859	9.8024	24760	3076	220602	20985	0.0031	0.0459
BJ-T9	532993	106598600	34.24	0	90.17	100	82.46	29677	320945	10.8146	26486	3191	269727	31030	0.0037	0.0489
SD-M1	545816	109163200	34.42	0	90.47	100	82.94	30134	375650	12.466	26858	3276	266483	29991	0.0036	0.0497
SD-M2	529211	105842200	34.76	0	90.48	100	82.92	30145	362075	12.0111	26898	3247	269205	29399	0.0036	0.0497
SD-M3	401346	80269200	34.25	0	90.03	100	82.21	29028	266613	9.1847	25792	3236	243061	23990	0.0033	0.0478
SD-M4	417443	83488600	34.55	0	90.34	100	82.42	29160	281730	9.6615	26041	3119	258120	28809	0.0037	0.0481
BJ-W1	382587	76517400	34.37	0	90.3	100	82.6	28394	264317	9.3089	25320	3074	238277	25057	0.0034	0.0468
BJ-W2	411169	82233800	34.73	0	90.03	100	82.23	29352	275343	9.3807	26243	3109	253498	29479	0.0038	0.0484
BJ-W3	436487	87297400	34.17	0	90	100	82.16	29753	300922	10.114	26506	3247	252534	29992	0.0039	0.049
BJ-W4	378080	75616000	35.08	0	90.2	100	82.42	29437	257539	8.7488	26214	3223	247606	26322	0.0035	0.0485
BJ-W5	471898	94379600	34.42	0	90.26	100	82.63	30110	321205	10.6677	26784	3326	259306	28981	0.0037	0.0496
BJ-W6	305040	61008000	34.87	0	90.63	100	83.36	28028	177779	6.3429	24873	3155	235194	21316	0.0029	0.0462
BJ-W7	357738	71547600	34.28	0	90.74	100	83.3	28602	243549	8.5151	25531	3071	246574	26359	0.0035	0.0471
BJ-W8	315894	63178800	34.39	0	90.16	100	82.46	28203	205408	7.2832	25152	3051	230851	20756	0.0029	0.0465
HN-S1	396683	79336600	34.55	0	90.33	100	82.67	29338	269757	9.1948	26237	3101	253607	29458	0.0038	0.0483
HN-S2	423169	84633800	34.44	0	90.27	100	82.64	29050	287453	9.8951	26020	3030	255747	27526	0.0036	0.0479
HN-S3	387142	77428400	34.45	0	90.39	100	82.76	28843	272941	9.463	25691	3152	234160	26135	0.0037	0.0475
HN-S4	387198	77439600	34.64	0	90.56	100	82.81	26436	273619	10.3502	23446	2990	208694	20387	0.0031	0.0436
HN-S5	346363	69272600	34.73	0	90.26	100	82.54	28460	242042	8.5046	25359	3101	228079	22329	0.0032	0.0469
HN-S6	366692	73338400	34.1	0	90.17	100	82.56	28680	250699	8.7412	25619	3061	246466	24663	0.0033	0.0473
SX-D1	357677	71535400	34.5	0	90.15	100	82.54	28031	249910	8.9155	25084	2947	228130	25931	0.0038	0.0462
SX-D2	380437	76087400	34.14	0	90.33	100	82.69	28557	252754	8.8509	25601	2956	242857	27314	0.0037	0.0471
SX-D3	404081	80816200	34.34	0	90.22	100	82.59	21255	302995	14.2552	18797	2458	160078	19887	0.0038	0.035
SX-D4	436466	87293200	33.97	0	90.58	100	83.16	27909	314061	11.253	25008	2901	229054	26038	0.0038	0.046
SX-D5	442020	88404000	34.23	0	90.9	100	83.6	28694	327651	11.4188	25702	2992	234830	26127	0.0037	0.0473
SX-D6	493784	98756800	34.2	0	90.63	100	83.26	30552	349735	11.4472	27304	3248	263263	33076	0.0042	0.0503
GS-W1	396254	79250800	34.48	0	90.29	100	82.75	29503	282052	9.5601	26268	3235	243616	23505	0.0032	0.0486
SX-Z1	420611	84122200	34.33	0	90.82	100	83.5	28498	289643	10.1636	25366	3132	232314	24079	0.0034	0.047
SX-Z2	419981	83996200	34.16	0	90.37	100	82.99	29008	266186	9.1763	25985	3023	253064	26071	0.0034	0.0478
GS-W2	447678	89535600	34.25	0	90.4	100	82.95	29466	308359	10.4649	26197	3269	259119	25823	0.0033	0.0486
GS-W3	254123	50824600	34.44	0	90.15	100	82.61	22454	181827	8.0978	19894	2560	161530	15066	0.0029	0.037
SD-D3-3	400694	80138800	34.07	0	90.29	100	82.77	26664	298770	11.205	23804	2860	210636	21601	0.0033	0.0439
GS-W4	283467	56693400	34.66	0	90.77	100	83.45	27243	205422	7.5404	24239	3004	212641	15568	0.0024	0.0449
SX-X4	389551	77910200	34.01	0	90.5	100	83.04	28634	259969	9.079	25616	3018	242202	23761	0.0033	0.0472
GS-W5	312300	62460000	34.03	0	90.83	100	83.61	25885	221956	8.5747	23007	2878	211025	15534	0.0024	0.0427
SX-X5	444701	88940200	34.29	0	90.61	100	83.27	29661	309383	10.4306	26540	3121	254800	28430	0.0037	0.0489
GS-W6	478393	95678600	34.76	0	90.7	100	83.35	29138	339712	11.6587	25956	3182	246562	20580	0.0028	0.048
GS-W7	498309	99661800	34.59	0	90.39	100	82.87	30429	332911	10.9406	27052	3377	263466	30134	0.0038	0.0501
GS-W8	368687	73737400	34.27	0	90.46	100	82.96	27113	275838	10.1736	24145	2968	209338	16024	0.0025	0.0447
GS-W9	261751	52350200	35.33	0	90.01	100	82.46	26582	172535	6.4907	23648	2934	208329	12005	0.0019	0.0438
SD-C1	330353	66070600	34.53	0	90.17	100	82.36	28470	225702	7.9277	25423	3047	235788	24291	0.0034	0.0469
SD-C2	461097	92219400	34.11	0	90.4	100	82.56	29483	327738	11.1162	26357	3126	254480	26791	0.0034	0.0486
SD-C3	458768	91753600	34.4	0	90.08	100	82.33	29473	324047	10.9947	26350	3123	252026	26885	0.0035	0.0486
SD-C4	416998	83399600	34.18	0	90.28	100	82.42	29529	297167	10.0636	26344	3185	250576	26288	0.0034	0.0487
SD-C5	343027	68605400	34.35	0	90.25	100	82.44	28953	238875	8.2504	25872	3081	238797	22475	0.0031	0.0477
BJ-D1	369857	73971400	34.41	0	90.48	100	82.88	28748	245678	8.5459	25624	3124	247694	25205	0.0034	0.0474
BJ-D2	350535	70107000	34.13	0	90.44	100	82.72	28810	255236	8.8593	25741	3069	235178	23314	0.0033	0.0475
BJ-D3	339664	67932800	34.49	0	90.57	100	83.03	28779	243939	8.4763	25665	3114	229233	23306	0.0034	0.0474
BJ-D4	457698	91539600	34.7	0	90.75	100	82.87	30093	312360	10.3798	26748	3345	259403	29572	0.0037	0.0496
BJ-D5	445428	89085600	34.46	0	90.52	100	82.66	29602	312894	10.57	26422	3180	256389	27961	0.0036	0.0488
BJ-D6	392974	78594800	34.11	0	90.56	100	82.67	29248	274518	9.3859	26152	3096	250511	26551	0.0035	0.0482
BJ-Z1	470413	94082600	34.14	0	90.2	100	82.48	30059	318210	10.5862	26732	3327	260299	29728	0.0038	0.0495
BJ-Z2	456201	91240200	34.68	0	90.56	100	82.85	30205	288547	9.553	26863	3342	266329	30389	0.0038	0.0498
BJ-Z3	397326	79465200	33.87	0	90.61	100	82.79	29311	282613	9.6419	26155	3156	241187	26554	0.0036	0.0483
BJ-Z4	357358	71471600	34.11	0	90.77	100	82.76	27727	258211	9.3126	24784	2943	225646	13535	0.002	0.0457
BJ-Z5	425878	85175600	34.95	0	90.46	100	82.54	28022	270272	9.645	24943	3079	232539	14494	0.002	0.0462
BJ-Z6	438349	87669800	34.52	0	90.72	100	82.8	28314	292082	10.3158	25271	3043	235179	14694	0.0021	0.0467
BJ-Z7	381083	76216600	34.09	0	90.75	100	82.94	27480	279162	10.1587	24685	2795	230688	9484	0.0014	0.0453
BJ-Z8	364274	72854800	33.76	0	90.37	100	82.64	26504	257671	9.722	23801	2703	224024	8800	0.0013	0.0437
BJ-Z9	595069	119013800	34.16	0	90.76	100	83.44	28452	430253	15.1221	25543	2909	254615	12088	0.0016	0.0469
SX-J1	488434	97686800	34.04	0	90.8	100	82.97	30382	352470	11.6013	26956	3426	262156	29104	0.0036	0.0501
SX-J2	360523	72104600	34.01	0	90.71	100	82.82	28470	257224	9.0349	25269	3201	235571	23037	0.0032	0.0469
SX-J3	380780	76156000	34.29	0	90.7	100	82.87	29258	270701	9.2522	25924	3334	241067	23946	0.0033	0.0482
SX-J4	376574	75314800	34.07	0	90.99	100	83.08	29537	269796	9.1342	26214	3323	248956	26104	0.0034	0.0487
SX-J5	449631	89926200	34.49	0	90.76	100	82.9	30269	313370	10.3528	26811	3458	254453	27915	0.0035	0.0499
SX-J6	365335	73067000	34.4	0	90.67	100	82.9	29489	266662	9.0428	26166	3323	235273	24102	0.0033	0.0486
SX-J7	396759	79351800	34.27	0	90.68	100	82.87	29129	279743	9.6036	25871	3258	244548	26175	0.0035	0.048
SX-J8	452077	90415400	34.11	0	90.4	100	82.38	29922	322855	10.7899	26554	3368	252280	27624	0.0035	0.0493
SX-X1	447168	89433600	34.35	0	90.47	100	82.49	30455	318383	10.4542	26933	3522	249238	36198	0.0048	0.0502
SX-X2	530024	106004800	34.61	0	90.41	100	82.38	30098	368073	12.2292	26965	3133	269517	31112	0.0038	0.0496
SX-X3	410733	82146600	33.85	0	90.46	100	82.47	24352	320431	13.1583	21654	2698	185988	18624	0.0032	0.0401
SX-X4	531398	106279600	37.16	0	91.66	100	84.99	29191	243588	8.3446	25920	3271	257415	27879	0.0034	0.0481
SX-X5	236889	47377800	35.09	0	90.39	100	82.84	23021	116796	5.0735	19962	3059	163647	10612	0.002	0.0379
SX-X6	307933	61586600	34.66	0	90.29	100	82.61	27936	199260	7.1327	24962	2974	225448	21183	0.0031	0.046
SX-X7	378224	75644800	35.03	0	90.34	100	82.83	29346	246337	8.3942	26197	3149	244847	25808	0.0035	0.0484
Total	44960	8992000	40.45	0	91.19	100	83.06	42299	29030866	686.325	32870	9429	461867	323493	0.0198	0.0697
