# Supplementary material for: Exploring the Phylogeography of Ancient Platycladus orientalis in China by Specific-Locus Amplified Fragment Sequencing
Source: Int J Mol Sci. 2019 Aug 8;20(16):3871. doi: 10.3390/ijms20163871 (PMC6719015; doi:10.3390/ijms20163871)
Supplement: Supplementary file 1 [file ijms-20-03871-s001.zip › ijms-542953-supplementary-XML/Supplementary file S2.xls]

## Sheet: Sheet1
Supplementary File S2: Pi value of all populations.
#Chr	Pi（GS-W）	Pi(BJ-Z)	Pi(SX-D)	Pi(BJ-D)	Pi(HN-S)	Pi(SX-J)	Pi(SD-C)	Pi(SD-M)	Pi(SX-X)	Pi(BJ-T)	Pi(BJ-W)	Pi(SX-Z)	Pi(SD-D)
Marker1000	0.000592417	0.00139392	0.00252765	0.00252765	0.00157978	0.00252765	NA	NA	0.00263296	0.00200607	0.0021722	NA	0.00089798
Marker10000	0.0037481	0.00110585	0.00222605	0.00222605	0.00263296	0.00248815	0.000947867	0.00118483	0.00252765	0.00310836	0.00343602	0.00203114	0.00116945
Marker10002	0.0118341	0.0160734	0.0207064	0.0169864	0.0195893	0.0145305	0.014218	0.0204694	0.00915314	0.00987779	0.0171866	0.0145565	0.0134748
Marker10008	0.00157978	0.00403778	0.00779358	0.0133303	0.00517019	0.0151264	0.00842549	NA	0.00363349	0.00785786	0.0149189	0.00347551	0.00668496
Marker10009	0.00991234	0.00189573	0.00560103	0.00454443	0.01136	0.00252765	0.0101106	0.00372376	0.00749369	0.00764255	0.0108605	0.00506658	0.00601499
Marker1001	0.00139392	0.0045225	0.00387764	0.0061755	0.00545742	0.00252765	0.00442338	0.00789889	0.00838498	0.00281876	0.00394945	0.00189573	0.00539587
Marker10011	0.00787799	0.0184617	0.0176935	0.0141462	NA	0.0049763	0.0144286	0.0177725	0.0140752	0.0149804	0.0134368	0.0176935	0.0163382
Marker10012	0.00229786	0.00501812	0.00387764	0.00624731	0.00588827	0.00252765	0.00189573	NA	0.00473934	0.00365005	0.00488295	0.00663507	0.00339237
Marker10014	0.00238516	0.00139392	0.00193882	0.00251328	0.00143616	0.00248815	0.0016851	0.00203114	0.00234363	0.00243655	0.0021722	0.00221169	0.0014772
Marker10015	0.00537125	0.00895595	0.0142036	0.0139308	0.00695103	0.00252765	0.00537125	0.00626269	0.0145452	0.0109625	0.0157513	0.00863612	0.0110585
Marker10016	0.0125987	0.0100531	NA	0.0100531	0.000947867	0.00947867	0.00547657	0.00789889	0.0108328	0.00644015	0.00758294	NA	0.00853003
Marker10017	0.00255195	0.00189573	0.000947867	0.0016851	NA	NA	NA	NA	NA	0.00193948	0.00124993	NA	0.000473934
Marker1002	NA	NA	0.00229786	NA	0.00193882	0.00252765	NA	0.00203114	0.000677048	0.000573307	0.000592417	0.000947867	0.000820664
Marker10020	0.0120458	0.0127172	0.0147877	0.019843	0.00769783	NA	0.00853081	0.00541638	0.00786417	0.016981	0.0184834	0.0124276	0.0112746
Marker10021	0.00244711	0.00585447	0.00538561	0.00732443	0.00689358	0.00505529	0.00663507	0.007109	0.00624967	0.00605794	0.00703088	0.00337019	0.0046983
Marker10022	0.00796085	0.0042654	0.00832974	0.0112021	0.012469	0.00722749	0.00684571	0.0106522	0.011002	0.00477539	0.00897841	0.00768826	0.0155025
Marker10024	0.00842268	0.00808475	0.0104942	0.0088324	0.00919144	NA	0.00705635	0.00236967	0.00832974	0.00739566	0.0083621	0.00947867	0.00621653
Marker10025	0.00919989	0.0112443	0.0152712	0.0035186	0.00847336	0.0050401	0.00863612	0.0120176	0.0117702	0.00922809	0.0104469	0.0101557	0.011079
Marker10028	0.00105319	0.00346932	0.00118483	0.00409306	NA	NA	0.000947867	0.00118483	0.00473934	0.0026181	0.00308057	0.00236967	0.000473934
Marker1003	0.00604033	0.00641204	0.00876059	0.0106276	0.00660635	0.00758294	0.00663507	0.0084631	0.00958283	0.00901047	0.0120063	0.00958399	0.00771424
Marker10030	0.00291175	0.00517019	NA	0.00337498	0.00502657	NA	0.00337019	0.00406229	0.00387764	0.00552286	0.00624013	NA	0.00260561
Marker10031	0.00223028	0.00236967	0.00253893	0.00252765	NA	NA	0.00203114	NA	NA	0.00137372	0.00143616	0.00270819	NA
Marker100318	0.00251328	0.00118483	NA	0.000947867	0.00263296	NA	0.0016851	0.00203114	0.00221169	0.00204341	0.00110585	0.00221169	0.000430849
Marker10032	0.0198427	0.00981941	0.0206807	0.0267126	NA	NA	0.0197999	0.0202212	0.020665	0.0101881	0.0166667	0.0202325	0.0205782
Marker10033	0.00848821	0.00684571	0.0133563	0.0128537	NA	0.0127077	0.00842549	0.00789889	0.0133563	0.0117666	0.00854643	0.0136914	0.00984797
Marker10034	0.0130332	0.0137872	0.0164297	0.007109	0.00732443	NA	0.0101106	0.0035545	0.0110585	0.00863727	0.00677916	0.0157978	0.00164133
Marker10036	0.00529691	0.0101362	0.00567284	0.00768826	0.00610848	0.00505529	0.00442338	0.00660122	0.00459572	0.00782263	0.00613336	0.00610848	0.00765269
Marker10038	NA	0.00223028	NA	0.00193882	0.00229786	NA	0.00252765	0.00253893	0.00124993	0.0014906	0.00236967	0.00221169	0.00246199
Marker1004	0.00151783	0.00404934	0.00452391	0.00143616	0.00387764	NA	0.00389679	0.00457007	0.00442685	0.00274232	0.00347551	0.00473934	0.00332369
Marker10040	0.0122975	0.011647	0.0107425	0.0168031	0.00732443	0.0124803	0.0110585	0.0115437	0.0102078	0.0107973	0.0126382	0.0120063	0.0125356
Marker10042	0.00434439	0.00609343	0.00157978	0.00505529	0.00517019	NA	NA	0.00778605	0.00502657	0.00542469	0.00447893	0.00652975	0.00488684
Marker10043	NA	NA	0.00505529	0.00321598	NA	NA	0.00507786	NA	0.00517019	0.0035082	0.00434439	0.00406229	0.00478922
Marker10044	0.0176553	0.0142375	0.0179418	0.0157212	0.0190292	0.0123523	0.0155872	0.0196344	0.0173949	0.0189197	0.0176648	0.0205258	0.0177674
Marker10045	0.00580569	0.0036242	0.00372376	0.00811432	0.00674039	0.00248815	0.00600316	0.00203114	0.00695103	0.00823915	0.00912322	0.00410742	0.00348782
Marker10046	0.0113992	NA	0.021327	0.0134281	0.0137872	0.0125987	0.018852	0.0184496	0.0228097	0.014948	0.0154423	0.0208531	0.0144642
Marker10047	0.000677048	NA	NA	NA	0.00526593	NA	0.00537125	0.00406229	NA	NA	NA	0.00236967	0.00116945
Marker100481	0.0016851	0.000991234	NA	0.00193882	NA	0.00236967	0.00203114	0.00118483	NA	0.00200607	NA	NA	0.00196959
Marker10049	0.0089211	0.00936019	0.00868878	0.00876059	0.0061755	0.00248815	0.0045287	0.007109	0.00380189	0.00538908	0.00845182	0.00579252	0.00742701
Marker10052	0.00870427	0.0111514	0.013859	0.0079707	0.0127914	NA	0.00842549	0.00592417	0.0132845	0.011417	0.0137441	0.00937335	0.01231
Marker10053	0.000947867	0.00223028	0.00222605	0.000789889	NA	NA	0.00203114	0.00157978	NA	0.000394945	0.000677048	0.00252765	0.00154028
Marker10054	0.00643682	0.00674996	0.0131648	0.0125664	NA	0.000592417	0.0161137	0.0163507	0.0124084	0.00882726	0.00770142	0.0118408	0.014958
Marker10055	0.0025194	0.00470836	0.00287233	0.00337019	0.00631912	0.00255195	0.0016851	0.00236967	0.00272871	0.00209989	0.00473934	0.00558189	0.00363039
Marker10056	0.000526593	0.00223028	0.00588827	0.00394945	0.00229786	NA	0.000947867	NA	0.0016851	0.00762652	0.00203114	0.00118483	0.000430849
Marker10057	0.0016456	0.00173466	0.00481114	0.0056872	0.00695103	0.00416645	0.00389679	0.00537125	0.0048435	0.00547958	0.00699222	0.00189573	0.00348782
Marker10058	0.0072484	0.0072484	0.00517019	0.00732443	0.00674996	0.0049763	0.00958399	0.00761679	0.00803383	0.00620127	0.00837283	0.00674039	0.00775528
Marker10059	0.00192052	0.00485782	0.00419838	0.00592178	0.00315956	0.00749961	0.00315956	0.00626269	0.00410742	0.00428303	0.00608215	0.00455879	0.00510864
Marker1006	0.00390298	0.00390298	0.0044521	0.00416487	0.007109	0.00252765	0.00221169	0.00253893	0.00468726	0.00422336	0.00560821	0.00252765	0.00233889
Marker10060	0.000991234	0.00223028	0.00251328	0.00143616	NA	0.00248815	0.0016851	0.00118483	NA	0.000573307	0.0021722	0.00221169	0.000820664
Marker10061	0.00954063	0.00742496	0.0106994	0.0079707	0.0183829	0.00505529	0.0121116	0.0140487	0.0116661	0.0125554	0.0165933	0.00579252	0.013541
Marker10062	0.00201344	0.00340737	0.0035186	0.00373402	0.000789889	0.00252765	0.00389679	0.00270819	0.00171866	0.00350673	0.00421202	0.00252765	0.00365196
Marker10063	0.00989879	0.0112443	0.0067356	0.00545742	0.0112691	0.00473934	0.0103212	0.00507786	0.00581646	0.00750667	0.00367299	0.00410742	0.00787154
Marker10064	0.00473934	0.00907598	0.0028436	0.00919144	NA	NA	0.0113406	NA	0.00507786	0.00286717	0.00411307	0.00406229	0.00948079
Marker10065	0.00306663	0.00585447	0.00517019	0.00753985	0.0035186	0.00750395	0.00663507	0.00609343	0.00744753	0.00639237	0.00754344	0.00589784	0.00338524
Marker10067	0.0200085	0.00499974	0.0176935	0.0101106	0.0191728	0.0100316	0.0189573	0.0203904	0.0115611	0.0184453	0.0180956	NA	0.0151163
Marker10068	0.0156739	NA	0.0169262	0.0176074	0.0120638	0.00505529	0.0148499	0.00789889	0.0162861	0.012964	0.0158325	0.0150643	0.012351
Marker10069	0.00331754	0.00689358	0.00505529	0.0123561	0.000789889	NA	0.00768826	NA	0.00739545	0.0127074	0.00873376	0.0108478	0.0119273
Marker1007	0.00278784	0.00473934	0.00387764	0.00337498	0.00229786	NA	0.00337019	0.00541638	0.00458309	0.00334429	0.00434439	0.00189573	0.00404177
Marker10071	0.00252765	NA	0.00143616	0.00387764	0.00358083	NA	0.00321598	0.00253893	NA	0.00294568	0.00552055	NA	0.00338524
Marker10072	0.00808475	0.00775528	0.00884676	0.00853081	0.00251328	0.00758294	0.00758294	0.00964794	0.00203114	0.00821234	0.0100531	0.00832017	0.00984797
Marker10075	0.00588511	NA	0.00387764	0.0028436	0.00143616	NA	0.00321598	NA	0.00193882	0.00421638	0.00583177	0.00473934	0.000473934
Marker10076	0.00805687	0.00139392	0.00416487	0.00674039	0.00660635	0.00624013	0.00442338	NA	0.00796833	0.00821485	0.00640592	0.0021327	0.00389124
Marker10077	NA	0.0028436	NA	0.00258509	0.00203114	0.00252765	NA	NA	NA	0.00229323	0.00221169	0.0016851	0.00209529
Marker10078	0.00396494	0.00139392	0.00143616	0.00337498	0.00251328	NA	0.00421274	0.00406229	0.0029686	0.00293342	0.0042654	0.00389679	0.00258509
Marker10079	0.00604033	0.00868878	0.000947867	0.00682177	0.00933506	0.00248815	0.0101106	0.0108328	0.0083329	0.00955107	0.0111357	0.0070413	0.0101762
Marker10080	0.00379147	0.00542081	NA	0.000947867	NA	NA	0.00610848	0.00203114	0.00523584	0.0058764	0.00344166	0.00276461	0.00371351
Marker10081	NA	NA	0.00118483	0.00143616	NA	NA	0.00118483	0.00270819	0.000789889	0.000699964	0.000947867	0.00203114	0.0014772
Marker10082	0.00226125	NA	0.00373402	0.00308775	0.00193882	0.00505529	0.00252765	0.00118483	0.00234363	0.0036696	0.00169826	0.00221169	0.00229786
Marker100824	0.0013541	NA	NA	NA	NA	NA	0.00236967	0.00507786	NA	NA	NA	NA	0.00319282
Marker10083	0.00796085	0.00836353	0.00229786	0.0114893	0.0140026	0.00252765	0.0073723	0.0128639	0.00488295	0.0066408	0.00849131	0.00947867	0.00461624
Marker10084	0.0029737	0.00864232	0.00919144	0.00315956	0.0112021	NA	0.00379147	0.00473934	0.0104161	0.00596239	0.00456747	0.0112691	0.00696269
Marker10085	0.0136914	0.0125592	0.0129255	0.0137154	0.0124228	0.00505529	0.0125329	0.0104942	0.0134889	0.0136543	0.0149289	0.00821485	0.0120432
Marker10086	0.00278784	NA	0.00459572	0.00517019	0.00387764	NA	0.00526593	0.00406229	0.00485691	0.00489222	0.00397896	0.00505529	0.00254428
Marker10087	0.00557569	0.0114302	0.0121356	0.0135717	0.0104122	0.0101106	0.0110585	0.0120176	0.00999948	0.0132816	0.0130727	0.012217	0.0124125
Marker10089	0.00472497	0.00429665	0.00539758	0.00916272	0.00457007	NA	0.00421274	0.00473934	NA	0.0077062	0.00518455	NA	0.00558052
Marker1009	0.00105319	0.0036242	0.00193882	0.00366221	NA	0.00252765	NA	0.00270819	0.00249987	0.0014046	0.00169826	NA	0.00233889
Marker10090	0.0162322	0.0104265	0.00838787	0.0141462	0.00505529	0.00718713	0.0113744	0.0101106	0.0148499	0.0115202	0.0122744	0.00866245	0.00992628
Marker10091	0.0118878	0.00278784	0.00610848	0.00825793	0.00646273	NA	0.00610848	0.007109	0.00526882	0.00951136	0.0112954	0.00705635	0.0100326
Marker10092	NA	0.00223028	NA	NA	NA	NA	NA	NA	NA	0.000573307	0.000592417	NA	0.0014772
Marker10094	0.00238516	0.00139392	0.00423668	0.0053138	0.00394945	0.0050158	0.0073723	0.00440081	0.0048435	0.00381249	0.00481833	0.00358083	0.00359041
Marker10096	0.000526593	0.00139392	0.000789889	0.00193882	0.000789889	0.00248815	0.00221169	0.00118483	0.00171866	0.00229323	0.00248815	0.00252765	0.00240044
Marker10097	0.000526593	0.00192052	0.00505529	0.0070372	0.00911963	0.00758294	0.00789889	0.00609343	0.00749961	0.00358317	0.00817536	0.00600316	0.00510864
Marker10099	0.00999948	0.00742543	0.00663507	0.00321598	0.00674039	NA	0.00674039	0.0110585	0.0044521	0.00956074	0.000789889	0.00880162	0.0030681
Marker1010	0.000526593	0.00250906	0.00193882	NA	NA	NA	NA	0.00118483	0.00171866	0.000831295	0.000592417	NA	0.000430849
Marker10100	0.00279022	0.00842549	0.00484466	0.00689358	0.00660635	NA	0.00832017	0.00778605	0.0053643	0.00459601	0.00608215	0.00337019	0.00490347
Marker10101	0.0029737	0.0089211	0.0114893	0.00653454	0.00315956	NA	0.00791018	0.00406229	0.0101557	0.00419542	0.00586302	0.00410742	0.00649258
Marker10102	0.00746523	0.00250906	0.0109531	0.00416487	0.00765953	NA	0.00589784	0.00677048	0.0101557	0.00586684	0.00734597	0.0028436	0.00885508
Marker10103	0.00224117	0.00446055	NA	0.0101968	0.00574465	NA	0.0101106	0.00541638	0.0111184	0.00522825	0.00706083	0.0101557	0.00547793
Marker10104	0.00203114	0.00600935	0.0112739	0.00718081	0.00911963	0.00236967	0.00252765	NA	0.00674996	0.00340162	0.00110585	0.00897089	0.00814509
Marker10105	0.00143616	0.00572443	0.0109531	0.00844942	0.00189573	0.0021722	0.00547657	0.010325	0.00926325	0.0113598	0.00410742	0.00874144	0.0124789
Marker10109	0.00515598	0.00557569	0.00581646	0.00832017	0.00581646	NA	0.00916272	0.0113406	0.00578095	0.00829384	0.00462085	0.00674039	0.0087553
Marker1011	0.00935477	0.00557569	0.0150797	0.00653454	0.0106994	NA	0.0112691	0.00964794	0.0122389	0.00837028	0.0126382	0.014218	0.0107097
Marker10110	0.0013541	0.00322151	0.00387764	0.00507786	0.00537125	0.00263296	0.00609343	0.00708644	0.00567679	0.00350834	0.00189573	0.00442338	0.00542236
Marker10111	0.00347939	0.0117089	0.00853081	0.00952176	0.0111303	NA	0.0109531	0.0128639	0.00380189	0.0130628	0.0122585	0.00315956	0.0111161
Marker10112	0.00484981	0.00189573	0.00221169	0.00251328	0.00473934	NA	0.00339652	0.00203114	0.00221169	0.00245743	0.00208322	0.00252765	0.00226989
Marker10113	0.0109136	0.0122665	0.0110585	0.0102686	0.0122074	0.00754344	0.00884676	0.0084631	0.0118744	0.00747554	0.00991311	0.0121116	0.00939661
Marker10114	NA	0.00721742	0.00779836	0.0111303	0.010867	0.00252765	0.00810953	0.00964794	0.00822874	0.0106292	0.0103476	0.00473934	0.00837078
Marker10117	0.0089211	0.0100362	0.00916272	0.00947867	0.0103404	0.00505529	0.00884676	NA	0.0117047	0.0109784	0.00868878	0.0124276	0.00644221
Marker10119	0.00923086	0.0122975	0.0124228	0.0109148	0.0121356	NA	0.0162191	0.00609343	0.0085933	0.0121254	0.0146919	0.0100053	0.0146078
Marker1012	0.00449153	0.0036242	0.00337498	0.00263296	0.00229786	NA	0.00315956	0.00457007	0.00317692	0.00265632	0.00308057	0.00473934	0.00363144
Marker10120	0.00177725	0.00827061	0.00789889	0.0103404	0.00768347	0.00758294	0.00505529	0.00406229	0.00828082	0.0105791	0.0102686	0.0128639	0.00553948
Marker10121	0.0143743	0.00820865	0.0121116	0.0136196	0.00805208	0.0111769	0.0126382	0.0137102	0.0101793	0.0136386	0.0131243	0.0113406	0.0103199
Marker10122	0.0185856	0.0230462	0.0187419	0.00855953	0.0234094	NA	0.0176935	0.0230196	0.0216861	0.0132816	0.0171801	0.0225382	0.0181367
Marker10123	NA	0.00139392	0.000947867	0.000789889	0.00193882	0.00252765	NA	0.00157978	0.00143616	0.00136188	0.000592417	0.000947867	NA
Marker10124	0.00845646	0.0123076	0.0182249	0.0183829	0.017234	0.0153837	0.0187467	0.0108892	0.0179307	0.0135921	0.017575	0.0164297	0.0161055
Marker10126	0.00703088	NA	0.00189573	0.00581646	0.00775528	NA	0.00758294	0.0035545	NA	0.00501643	0.00462085	0.00758294	0.00371372
Marker10129	0.00495617	0.00526593	0.0038178	0.00653454	0.00389679	0.00505529	0.00695103	0.00660122	0.00567679	0.00679369	0.00580569	0.00440081	0.0072834
Marker1013	NA	0.0111514	0.0122792	0.0126947	0.00394945	NA	NA	0.0126947	0.011585	0.00874954	0.00895208	0.014534	0.011161
Marker10133	0.00278784	0.011647	0.007109	0.00653454	0.00473934	0.007109	0.00642443	0.00727827	0.012916	0.00968889	0.0123674	0.0125329	0.00937609
Marker10134	0.00223028	0.00602175	NA	0.00579252	0.00263296	NA	0.00761679	0.0035545	0.0112691	0.00362139	0.00229786	0.0116904	NA
Marker10135	0.000677048	0.00223028	0.00287233	NA	NA	NA	0.00203114	0.0056872	0.00124993	NA	NA	NA	0.00338524
Marker10138	0.000677048	0.00189573	NA	0.00118483	NA	NA	0.000947867	0.00203114	NA	0.00209989	0.000947867	NA	0.00238516
Marker10139	0.00331754	0.00748536	0.00775528	0.00689358	0.00236967	0.00758294	0.00558189	0.00660122	0.00765585	0.00730966	0.00750395	0.00505529	0.00689358
Marker1014	0.0166961	0.0117399	0.013859	0.0096941	0.00466753	0.0124803	0.0136914	0.007109	0.00567679	0.0110553	0.0102686	0.0103212	0.0120843
Marker10140	0.006474	0.00950965	0.00821485	0.00940686	0.00380583	NA	0.00779358	0.0101557	0.00447893	0.00992462	0.00872828	0.00674039	0.0105661
Marker10143	0.00229068	NA	0.0121356	0.0077457	0.0079707	0.00750395	0.0121116	0.00253893	0.00691804	0.00893605	0.00829384	0.0104265	0.00750454
Marker10144	0.00473934	0.00238516	0.000947867	0.00315956	0.000789889	0.00248815	0.00118483	0.00118483	0.00208322	0.00224545	0.00118483	0.000947867	0.0014772
Marker10145	0.00597838	0.00473934	0.00811432	0.00732443	0.00581646	NA	0.00789889	0.00643196	0.00744753	0.00803585	0.00683254	0.00768826	0.00777579
Marker10147	0.000991234	0.00173466	0.00193882	0.000789889	NA	NA	NA	0.00118483	0.00234363	NA	0.00110585	0.000947867	0.00116945
Marker10148	NA	NA	NA	NA	0.00193882	0.00236967	NA	0.00253893	0.000677048	0.000831295	0.0021722	0.000947867	NA
Marker1015	0.0042747	0.00192052	0.00143616	0.000789889	0.00143616	0.00939968	0.0016851	0.00558565	0.00239571	0.00582862	0.00418641	0.00442338	0.00285181
Marker10150	0.000991234	0.00236967	0.000789889	NA	NA	NA	NA	NA	0.000677048	NA	0.000677048	0.00252765	0.000430849
Marker10152	NA	0.00346932	0.00387764	0.0053138	0.00689358	NA	0.00695103	0.0035545	0.00442685	0.00601017	0.00596367	0.00442338	0.00276974
Marker10153	0.0135007	0.00223028	0.0204807	0.00696539	0.0016851	0.00252765	0.00252765	0.00203114	0.00373402	0.00249439	0.00248815	0.0140074	0.0113744
Marker10154	0.00782709	0.00703156	0.00574739	0.010483	0.0101106	NA	0.0016851	0.00118483	0.0100531	0.00973315	0.00805687	0.00286993	0.00718384
Marker10155	0.00908373	NA	0.00473934	NA	0.00577337	0.0021722	NA	0.00473934	0.00812458	0.00279985	0.00848914	NA	0.00576042
Marker10158	0.00470836	NA	0.00258509	0.00143616	0.00143616	NA	0.00263296	0.00118483	0.00124993	0.00190147	0.0021722	0.0016851	0.00295439
Marker1016	0.000991234	0.00641204	0.0044521	0.00373402	0.00452391	NA	0.00421274	0.00321598	0.00406229	0.0027041	0.00248815	0.00516061	0.00356989
Marker10161	0.00410742	0.00238516	0.00387764	0.00589784	0.000789889	NA	0.00558189	0.0035545	0.00713157	0.0069682	0.00805687	0.00747762	0.00828871
Marker10163	0.00722749	0.00953075	0.00768826	0.00631912	0.00840155	NA	0.00726698	0.00457007	0.00947867	0.00816565	0.0105055	0.00758294	0.00761166
Marker10164	0.00124993	0.00223028	0.00252765	0.00373402	0.00481114	NA	0.00263296	0.00252765	NA	0.0017432	0.00192698	0.00252765	0.00347551
Marker10165	NA	0.00396494	0.00874144	0.0102686	0.00753985	0.0100316	0.00547657	0.00693974	0.00656058	0.00446224	0.00525276	0.00547657	0.00830469
Marker10166	0.0056872	0.0113744	0.0106372	0.00761166	0.00574465	0.0049763	0.0103325	0.0049086	0.00817666	0.00407048	0.00371248	0.00663507	0.00771424
Marker10167	0.0036242	0.00278784	0.00423668	0.00423668	0.0044521	0.00248815	0.00263296	0.00361092	0.00458309	0.00381326	0.00380189	0.00421274	0.00258509
Marker10168	0.0100672	0.00250906	NA	0.00473934	0.000789889	NA	0.00842549	0.0147258	0.00293387	0.0109597	0.00938319	0.00473934	0.00410332
Marker10169	0.00889013	0.00604033	0.00193882	0.00810953	0.00947867	NA	0.00505529	0.00253893	0.00317692	0.00885766	0.00868878	0.00695103	0.0074065
Marker10170	0.00810953	0.0054242	0.00475062	0.00880162	0.0119201	0.00734597	0.0108478	0.007109	0.00842549	0.00835307	0.00882767	0.00457007	0.00746815
Marker10171	0.000991234	0.00477031	NA	0.00251328	NA	NA	0.0148499	0.00950124	NA	0.00493044	0.0042654	NA	0.00962229
Marker10172	NA	0.00223028	0.00263296	0.00258509	0.00252765	NA	NA	0.0028436	0.00208322	0.0024078	0.00208322	0.00252765	0.00143616
Marker10173	0.0109005	0.0135365	0.0131409	0.0154531	0.0141462	0.0151659	0.0157978	0.0162492	0.014843	0.0151223	0.0161927	0.00695103	0.0156337
Marker10175	0.00257101	0.00808475	0.00660635	0.00574465	0.00315956	0.00248815	NA	0.00473934	0.00489558	0.0102622	0.00868878	0.0028436	0.00590878
Marker10176	0.00499974	0.00442338	0.00473934	0.00761166	0.0021327	NA	0.00800421	0.00609343	0.00614551	0.00820733	0.00469941	0.00473934	0.00599468
Marker10177	NA	NA	NA	NA	0.00143616	NA	NA	NA	0.00203114	NA	NA	0.00252765	0.000677048
Marker1018	0.00272589	0.00139392	0.00251328	0.00373402	0.00373402	NA	0.00315956	0.00473934	0.00124993	0.00339207	0.00343602	0.0016851	0.00174607
Marker10180	0.00746445	0.00446055	0.00603188	0.00372376	0.00631912	0.0101106	0.00252765	NA	0.007109	0.011794	0.00864929	0.0099827	0.00917092
Marker10181	NA	NA	NA	0.00337019	0.00473934	NA	0.00263296	0.00406229	0.00287233	0.00333172	0.00157978	NA	0.000861698
Marker10183	0.00189573	0.00492162	0.00263296	0.0117765	NA	NA	0.00517189	0.00507786	0.00490741	0.0100329	0.0069788	0.00389679	0.00314293
Marker10184	0.0042747	0.00501812	0.00409306	0.00229786	0.00588827	NA	0.00358083	0.00321598	0.00614551	0.00500688	0.00596367	0.00442338	0.0016003
Marker10185	0.00221169	NA	NA	0.00287233	0.0021327	NA	NA	0.00236967	NA	0.000677048	0.00308057	0.00337019	0.000947867
Marker10187	0.00946431	0.00681337	0.00822613	0.00976591	0.00712337	0.00833333	0.00958023	0.00428797	0.00841733	0.010298	0.00866274	0.00829384	0.0101499
Marker10188	0.000991234	0.00223028	NA	0.00229786	0.000947867	0.00252765	NA	0.00118483	0.00249987	0.000610121	0.00236967	0.00221169	0.00174391
Marker101892	NA	NA	0.000947867	NA	NA	0.00236967	NA	NA	NA	0.00113308	NA	NA	NA
Marker1019	NA	NA	0.00236967	NA	NA	NA	NA	0.00118483	0.00541638	0.00501643	NA	NA	NA
Marker10191	0.00263296	0.00485782	0.00421274	0.00308775	0.000789889	NA	0.00203114	0.00372376	0.00337498	0.00277069	0.00249987	0.00347551	0.00173466
Marker10192	NA	0.00517019	0.0061755	0.00466753	0.00481114	0.00236967	0.00631912	0.00505529	0.00369772	0.00438827	0.00391115	0.00778605	0.00371351
Marker10193	NA	NA	0.00473934	NA	0.00517019	NA	0.00189573	0.00406229	0.0051039	0.00435801	0.00221169	0.00321598	0.00486244
Marker10197	0.00548276	0.00223028	0.00308775	0.00488295	0.00481114	0.00505529	0.00389679	0.00253893	0.0037498	0.00665991	0.00466035	0.00537125	0.00558052
Marker10199	0.00201344	0.000991234	0.00315956	0.00821485	0.00862176	NA	0.00832017	0.00236967	0.010787	0.00772053	0.00954768	0.00634544	0.00399102
Marker10200	0.00236967	0.0042654	0.00832974	0.00347551	0.00583561	0.0048435	0.00253893	0.00507786	0.00534731	0.00482451	0.00734337	0.00308057	0.0048214
Marker10201	0.00124993	0.00359356	0.00455879	0.00258509	0.00387764	NA	0.00189573	0.00372376	0.00234363	0.00183458	0.00236967	0.00347551	0.00215424
Marker10202	NA	0.0045225	NA	0.00236967	NA	0.00754344	NA	NA	NA	0.00386982	0.00331754	0.00558189	0.00246199
Marker10204	0.00198247	0.00446055	0.00157978	0.00287233	0.00157978	NA	0.00189573	NA	0.00499974	0.000592417	NA	0.00526593	0.00233889
Marker10205	NA	NA	NA	NA	NA	NA	NA	NA	0.00208322	0.00107017	NA	0.00221169	0.00116945
Marker10207	0.00641204	0.00712449	0.00452391	0.00696539	0.000789889	0.0021722	0.00695103	0.00677048	0.00718713	0.00572351	0.00580569	0.00600316	0.0066679
Marker1021	0.0115231	0.0166032	0.0177366	0.0160132	0.0177366	0.0126382	0.0180095	0.0165877	0.0144263	0.0149763	0.0137836	0.0120063	0.0156747
Marker10210	0.00105319	0.00446055	0.00517019	0.00287233	0.00387764	0.0049763	0.00442338	0.00541638	0.00499974	0.00114661	0.0049763	0.00189573	0.00295439
Marker10211	0.000526593	0.00223028	0.00143616	NA	NA	NA	0.0016851	NA	0.00234363	0.000573307	NA	0.0016851	0.000430849
Marker10212	0.00300468	0.000991234	0.00157978	0.00337498	0.00396381	NA	0.00473934	0.00236967	0.000677048	0.00346851	0.00312006	0.000947867	0.00365196
Marker10213	0.00346932	0.00278784	0.00157978	0.00502657	0.00481114	0.00505529	0.00505529	0.00507786	0.0013541	0.00395582	0.0050158	0.00189573	0.00430849
Marker10215	0.00238516	0.00139392	0.000789889	0.0035186	0.00387764	NA	0.00442338	0.00118483	0.00499974	0.00458645	0.00367299	0.00221169	0.00240044
Marker10216	0.00600935	0.00139392	0.00639092	0.00416487	0.00258509	0.00765585	0.00263296	0.00440081	0.000677048	0.00450046	0.00272512	0.000947867	0.00379557
Marker10218	0.0128639	0.00498714	0.00880162	0.00798985	0.00631912	NA	0.0090574	0.00795531	0.0121691	0.0123624	0.00921697	0.00645076	0.00952856
Marker10219	NA	NA	0.00251328	NA	NA	NA	NA	NA	0.00229786	0.000296209	0.000592417	0.00252765	0.000430849
Marker1022	0.00315956	0.018121	0.017234	0.0187419	0.0167313	0.0176935	0.0132701	0.0191266	0.0176553	0.0113419	0.0178515	0.0162191	0.015449
Marker10220	NA	NA	NA	0.0016851	NA	NA	0.00270819	0.00118483	NA	0.00136188	0.00193882	NA	0.00171866
Marker10221	NA	NA	0.00442338	0.0016851	0.00143616	NA	0.00221169	0.00203114	NA	0.00149262	0.00124993	0.000947867	0.00174607
Marker10225	NA	0.00238516	0.000789889	0.00143616	0.00251328	NA	NA	0.00203114	0.000677048	0.0014906	0.00110585	0.0016851	0.000820664
Marker10226	0.00600935	NA	0.00330317	0.00588827	0.00157978	0.00746445	0.00779358	0.00609343	0.00229786	0.00333473	0.00631517	0.00431806	0.00326214
Marker10227	0.00927761	0.00975746	0.0098172	0.0107712	0.00992388	0.00750395	0.0146393	0.0138795	0.0153669	0.0118515	0.0117181	0.0118483	0.0121869
Marker10229	NA	NA	0.0121869	0.0100531	0.000947867	0.00252765	0.000947867	0.00812458	0.00919144	0.00444854	0.00723921	0.0062138	0.00371351
Marker1023	0.00424372	0.00278784	0.00337498	0.00387764	0.00387764	0.00505529	0.00389679	0.00541638	0.00255195	0.00166259	0.00308057	0.00421274	NA
Marker10230	NA	NA	0.00287233	NA	NA	NA	NA	0.00236967	0.00468726	0.000592417	NA	NA	0.00199011
Marker10233	0.00154028	0.00223028	0.00143616	0.00193882	NA	NA	0.00221169	NA	0.00255195	0.000882497	0.00171866	0.0028436	0.00174391
Marker10234	0.00105319	0.00449153	0.00545742	0.0044521	0.00502657	0.0049763	0.00695103	0.007109	0.00567284	0.00475845	0.0049763	0.00516061	0.0056831
Marker10235	0.00306663	0.00836353	0.0035186	0.00416487	0.00263296	0.00252765	0.00442338	0.00372376	0.00541638	0.00451001	0.00548973	0.00642443	0.0048214
Marker10236	NA	NA	0.00387764	0.00189573	NA	NA	NA	NA	0.00222605	0.000631912	0.00126947	0.00505529	0.000861698
Marker10237	0.00687668	0.0161695	0.00409306	0.00646273	0.00402126	0.00248815	0.00579252	0.00626269	0.0101249	0.00754854	0.00588468	0.0110585	0.00623705
Marker10238	0.0137808	0.00968621	0.0180095	0.00315956	0.0152712	0.0125592	0.00829384	0.0186414	0.0125664	0.00435455	0.0135717	0.0154818	0.0165961
Marker10240	0.0124408	0.0121383	0.0131122	0.0129255	0.0121869	0.00248815	0.00473934	0.0126947	0.0120176	0.0100061	0.0127962	NA	0.00985823
Marker10241	0.00545024	0.0129937	0.00911963	0.00911963	0.00732443	0.0126382	0.000947867	NA	0.00479142	0.0134216	0.014376	0.012563	0.000820664
Marker10243	0.00250906	0.00411982	0.0035186	0.00495476	0.00193882	0.00252765	0.00221169	0.00372376	0.00609343	0.00511199	0.00541074	0.00619499	0.00377506
Marker10244	0.000592417	0.00229786	0.000947867	0.00247499	NA	NA	0.00421274	0.00372376	0.00523584	0.00411946	0.00362351	0.00118483	0.00146517
Marker10245	0.0132578	0.00743425	0.013859	0.0114175	0.00782709	0.0125197	0.00968931	0.0106635	0.0130202	0.00966022	0.00880727	0.0154818	0.0116534
Marker10247	0.00201344	0.00473934	0.00253893	0.00315956	0.00442338	0.00252765	0.00337019	0.00442338	0.000789889	0.00362804	0.00276461	0.000947867	0.00363144
Marker102486	NA	0.000991234	NA	NA	NA	NA	0.00221169	0.00118483	0.00203114	NA	NA	NA	0.000991234
Marker10249	0.00343732	NA	0.00118483	0.00337498	0.00505529	NA	0.0016851	0.00455879	0.000947867	0.00283098	0.00239571	0.00406229	0.00393919
Marker1025	0.000526593	NA	0.000789889	0.00143616	0.000789889	0.00252765	NA	NA	0.00171866	0.00107017	0.000592417	0.00221169	0.00116945
Marker10250	0.00924171	0.00812699	0.011002	0.00410742	0.00236967	0.00249987	0.00263296	0.00507786	0.00782709	0.00494708	0.00177725	0.00118483	0.00443418
Marker102508	0.00110585	0.00238516	0.00221169	0.00251328	0.00253893	0.00189573	0.0016851	0.00253893	0.00255195	0.00233321	0.00229786	0.00263296	0.00246199
Marker10251	0.00722749	0.00473934	0.00263296	0.00459572	0.0053138	0.00252765	0.00337019	0.00406229	0.00234363	0.00633504	0.00331754	0.00431806	0.0056872
Marker10252	0.0029686	0.005173	0.00473934	0.00402126	0.00696539	0.00248815	0.00442338	0.00440081	0.00302068	0.00331209	0.00485782	0.00579252	0.0051907
Marker10253	0.00275687	0.00387201	0.00300158	0.00337498	0.00300158	0.00505529	NA	0.00118483	NA	0.00499732	0.00402844	0.0016851	0.00338524
Marker10254	0.0099837	0.0165616	0.00859851	0.0131409	0.00674039	0.0151034	0.00958399	0.0160799	0.0205371	0.00977189	0.0157583	0.0227488	0.017952
Marker10255	0.00535736	0.00605003	0.0061755	0.0105319	0.00297901	NA	0.00236967	0.00389303	0.00660635	0.00427085	0.00627962	0.00693974	0.004889
Marker10256	0.0118887	0.00418177	0.00890421	0.013859	0.0100531	0.0101106	0.00473934	0.00930941	0.0107286	0.0126223	0.0153239	0.00642443	0.00865801
Marker10257	0.00758294	0.00683022	0.00581646	0.007109	0.00689358	0.00752825	0.00484466	NA	0.007109	0.00610572	0.00307276	0.00758294	0.00551897
Marker10258	0.00523495	0.00904501	0.0053138	0.00624731	0.00947867	NA	0.00442338	0.00660122	0.00593719	0.00618216	0.00588468	0.0062138	0.00662686
Marker10259	0.00653595	0.00346932	0.00358083	0.0021327	NA	NA	0.00624013	0.00157978	0.00421853	0.00351709	0.00610369	0.00652975	0.00260403
Marker1026	0.00870427	0.0089211	0.00811432	0.00775528	0.00919144	NA	0.00379147	0.0108328	0.0100516	0.00668858	0.00995261	0.0101106	0.00960177
Marker10261	0.0120024	0.0112133	0.0193547	0.0104265	0.00947867	0.00747617	0.00547657	0.00880162	0.017952	0.00956506	0.0106635	0.0131648	0.0105513
Marker10262	0.00635009	0.0110585	0.0140026	0.00315956	0.0090957	0.00485782	0.0146393	0.0189573	0.0201781	0.0102335	0.0140995	0.0243286	0.0129665
Marker10263	0.00882818	0.015933	0.012217	0.011992	0.00768347	NA	0.00974949	0.0175017	0.0174991	0.00854291	0.00667457	0.00937335	0.0111405
Marker10264	0.00975513	0.0109866	0.00677048	0.00639092	0.00229786	0.00746445	0.00558189	0.00727827	0.00567284	0.0110911	0.0116509	0.00442338	0.00633963
Marker10265	0.00248815	0.00139392	0.00337498	0.00301594	NA	NA	0.00747762	0.00253893	0.00234363	0.00622993	0.0049763	0.00537125	0.00272871
Marker10266	0.00874954	0.00537614	0.0105319	0.00624731	0.00252765	NA	0.00537125	0.00914015	0.00457178	0.00469559	0.0067592	0.00507786	0.00640118
Marker10267	0.00781991	0.00366221	0.00481114	0.0112992	0.00653454	NA	0.0016851	0.00795531	0.00609343	0.00964167	0.0103081	0.0101106	0.00905463
Marker10268	0.0128489	0.00189573	0.00947867	0.0150079	0.0142324	0.014139	0.0180847	0.0148951	0.0162191	0.0107184	0.0163902	0.0164297	0.0138897
Marker10269	NA	0.0132701	0.0157978	0.000789889	NA	0.0114534	0.007109	NA	0.00953509	0.00880318	0.0112616	0.00850824	0.0130694
Marker10272	0.00485782	0.00775528	0.00682177	0.00337498	0.010843	NA	0.0062138	0.00727827	0.0117181	0.00728877	0.0099921	0.0108328	0.0100942
Marker10274	0.00817768	0.00851842	0.00589784	0.0106276	NA	NA	0.0101106	0.00473934	0.00524712	0.00558974	0.00829384	0.00642443	0.0048214
Marker10275	0.0109465	0.00696961	0.01271	0.0137872	0.0161568	NA	0.0107425	0.0113406	0.0124946	0.0145333	0.010624	0.00789889	0.0113662
Marker10276	0.00151783	0.00517019	0.00502657	0.00189573	NA	NA	NA	NA	0.00171866	0.0011275	NA	0.00421274	0.00164133
Marker10279	0.00124993	0.0087972	0.00884676	0.00919144	0.0016851	0.0118483	0.0103212	0.00592417	0.00124993	0.00562131	0.00581741	0.00379147	0.00510864
Marker1028	0.0221564	0.0281572	0.027694	0.0256929	0.0308583	0.0254153	0.0213797	0.028436	0.0230504	0.0265303	0.0233412	0.0259084	0.0261587
Marker10280	0.000991234	0.0161061	0.0192733	0.0134281	0.000789889	0.00692672	0.00695103	0.00863236	0.0129681	0.0160144	0.0148104	0.0177199	0.0131548
Marker10281	0.0114302	0.0125453	0.0106276	0.012351	0.00718081	NA	0.0123223	0.0121869	0.0104161	0.0122019	0.0124803	0.0127435	0.011756
Marker10282	0.0111374	0.00139392	0.00263296	0.0100388	0.00459572	0.0049763	0.00958399	0.00631912	0.00124993	0.00627771	0.00564771	0.0045287	0.00837078
Marker10285	NA	NA	NA	NA	NA	0.0050158	NA	NA	NA	0.000729129	0.00221169	NA	NA
Marker10286	0.00346932	NA	0.00287233	NA	NA	NA	NA	NA	NA	0.00366916	0.00118483	NA	0.00233889
Marker10287	NA	NA	NA	0.000789889	NA	NA	0.000947867	NA	NA	0.00120364	0.000677048	NA	0.0014772
Marker10288	0.0053138	0.00379147	0.00442338	0.00472497	0.00626269	NA	0.00507786	0.00507786	0.00688885	0.0056666	0.00126947	0.00674039	0.0049445
Marker10289	0.00892575	0.00669083	0.00596007	0.00725262	0.00919144	NA	0.00674039	0.00853081	0.00692672	0.00918246	0.010326	0.00760927	0.0077326
Marker1029	NA	NA	NA	NA	NA	NA	0.0016851	0.00203114	NA	0.000831295	0.00154028	NA	0.000430849
Marker10290	0.00248815	0.00223028	0.010484	0.0102686	0.00423668	NA	0.0136914	0.00660122	0.011614	0.00333473	0.00406793	0.00473934	0.00389816
Marker10291	0.00489422	0.005173	0.00526593	0.00696539	0.00301594	NA	0.00926804	0.00761679	0.00192698	0.00491133	0.00770142	0.00610848	0.00640118
Marker10292	0.00173466	0.00139392	0.00263296	0.00387764	0.000789889	0.00505529	0.00252765	0.00537125	0.00252765	0.00427114	0.00264613	0.0016851	0.00229786
Marker10293	0.0106713	0.00557569	0.0125664	0.0100531	0.00775528	NA	0.00812458	0.0115098	0.0143222	0.0112001	0.0124013	0.0135861	0.0111816
Marker10294	0.0156119	0.012886	0.021327	0.0150079	0.0100531	0.0176935	0.0193786	0.0209885	0.0174991	0.019244	0.0208926	0.0209584	0.0133563
Marker10295	0.0085703	0.00529691	0.00685528	0.00983771	0.00631912	0.00765585	0.00431806	0.011002	0.00732443	0.0114122	0.0106994	0.00589784	0.00847336
Marker10297	0.00489558	0.00276027	0.0056872	0.00768347	0.00459572	0.00765585	0.00758294	0.00507786	0.00902389	0.00881825	0.00624967	0.00821485	0.00640118
Marker10298	0.00173776	0.0113484	0.00842549	0.012351	0.0101106	0.00750395	0.0129542	0.00863236	0.0113406	0.00937659	0.00949213	0.0126382	0.0109254
Marker10299	0.00545179	0.000991234	0.00609343	0.00653454	0.0079324	NA	0.00253893	0.010325	0.0037498	0.0014046	0.00604265	0.00507786	0.00363144
Marker1030	0.00151783	0.00850293	0.00840155	0.00387764	0.00725262	0.00248815	0.00505529	0.00660122	0.0099474	0.00514065	0.00778041	0.0062138	0.00233889
Marker10300	0.00597838	0.0124214	0.00847336	0.0109148	0.00236967	0.0124408	NA	NA	0.00203114	0.00713767	0.0109795	0.000947867	0.00960177
Marker10302	0.00204442	0.0036242	0.00502657	0.00610369	0.00143616	0.00252765	0.00431806	0.00157978	0.00515598	0.00554557	0.00525276	0.0073723	0.0071603
Marker10304	0.0058235	0.00278784	0.00502657	0.00502657	NA	NA	0.00947867	0.00643196	0.00189573	0.00800678	0.00794677	0.00337019	0.00498878
Marker10305	0.0107177	0.0138463	0.0155106	0.0132845	0.0154387	0.0100711	0.015196	0.0108328	0.012351	0.012221	0.0131122	0.0125329	0.0137666
Marker10306	0.00248815	0.00750184	0.00406229	0.00263296	0.0016851	0.00258509	0.00252765	0.00270819	0.00490426	0.00431891	0.00596367	0.00402844	0.00246199
Marker10307	0.00495617	0.00454186	0.00308775	NA	NA	NA	0.00189573	NA	0.00239571	NA	NA	NA	0.000430849
Marker10309	0.0120497	0.00808475	0.00825793	0.00926804	0.000789889	0.00252765	0.00252765	0.00252765	0.00249987	0.00427114	0.00708296	0.00895208	0.00248251
Marker1031	0.00124993	0.00248815	NA	0.00252765	0.00229786	0.00248815	0.00253893	0.00270819	0.0016851	0.00191752	0.00248815	0.0028436	0.00238516
Marker10310	0.0013541	0.0100362	0.00236967	0.00287233	0.00442338	NA	0.00442338	0.00406229	0.00383455	0.00656987	NA	0.00252765	0.0046645
Marker10312	0.00796085	NA	0.0088324	0.0130691	0.0118483	0.0101106	0.00926804	0.00727827	0.0131648	0.0089884	0.00959716	0.0152712	0.0105014
Marker10314	0.006474	0.00775528	0.00861698	0.00674996	0.00847336	0.00248815	0.0101106	0.0098172	0.00776001	0.0086856	0.00691717	0.00695103	0.00818613
Marker10315	NA	0.0036242	0.00330317	0.00402126	0.00251328	NA	0.00337019	0.00118483	0.00343732	0.00408003	0.00363349	0.00484466	0.00264664
Marker10316	0.0029737	0.00880727	0.010484	NA	0.00287233	NA	0.00674039	0.0098172	0.00929197	0.00965044	0.00442338	0.0108328	0.0118234
Marker10317	0.00173466	NA	0.00221169	NA	NA	NA	NA	NA	0.00124993	0.0010062	0.00110585	0.00252765	0.0014772
Marker10319	0.00752718	NA	0.00610369	0.007109	0.00236967	0.00505529	0.00758294	0.00761679	0.00416645	0.00483489	0.007109	0.00768826	0.00742701
Marker1032	0.00139392	0.00154028	0.00330317	NA	0.00287233	NA	0.000947867	0.00203114	0.00421853	0.00312452	0.00248815	0.00484466	0.00137191
Marker10320	0.0110004	0.0158907	0.0145771	0.00689358	0.0104122	0.00651659	0.00695103	0.0108328	0.0116162	0.0113461	0.011019	0.0161438	0.0148335
Marker10321	0.0115324	0.00680047	0.00600316	0.0110585	0.00727827	NA	0.00789889	0.008181	0.0118483	0.0103469	0.0116904	0.0116904	0.0109504
Marker10322	0.0037498	0.00250906	0.00427976	0.00251328	0.00505529	NA	0.00442338	0.00402844	0.003229	0.00459357	0.0035478	0.00252765	0.00473934
Marker10323	0.00238516	0.00189573	0.00784247	0.00157978	0.00674996	0.00545024	0.00505529	0.00394945	0.00880162	0.00239691	0.00434439	0.0083954	0.00493889
Marker10324	0.008685	0.00966453	0.00840771	0.00789889	0.00926804	0.00236967	0.00958399	0.010325	0.00656216	0.00868334	0.00864152	0.00709772	0.0101762
Marker10325	0.00446055	0.00254004	0.00821485	0.00466753	0.00430849	0.00473934	0.0104942	0.00524712	0.00208322	0.00708034	0.00418641	0.00347551	0.00553754
Marker10326	0.00876622	0.00854939	0.00674039	0.00890421	0.00236967	0.00252765	0.00726698	0.00812458	0.00744753	0.00753898	0.00770142	0.00958399	0.00798096
Marker10327	0.00498714	0.00278784	0.00789889	0.0044521	0.00481114	0.0101106	0.00347551	0.0121869	0.00343732	0.00864738	0.00442338	NA	0.00473934
Marker10328	0.00393396	0.00250906	0.00394945	0.00272871	0.00488295	0.00252765	0.00431806	NA	0.00447893	0.0041947	0.00347551	0.00347551	0.00389816
Marker10329	0.0056872	0.00110585	0.00663507	NA	0.00501016	NA	NA	NA	0.00229786	0.00325761	0.00385397	NA	0.00315956
Marker1033	0.00139392	NA	0.000789889	NA	NA	NA	0.00221169	0.00203114	0.000677048	0.000573307	0.000592417	0.0016851	0.000430849
Marker10330	0.00296209	0.00173466	0.00236967	0.00547657	0.00854517	NA	0.00484466	0.010325	0.00192698	0.00552378	0.00583561	0.0068269	0.00303565
Marker10331	0.0101268	0.00581646	0.0101557	0.00473934	0.00983771	NA	0.0116904	0.0128639	0.0037498	0.0112437	0.0092812	0.0101106	0.00867853
Marker10332	0.00739624	0.00838498	0.00507786	0.0063622	0.00768347	0.00739624	0.00337019	0.0107425	0.00358083	0.0053834	0.00753985	0.00696231	0.00276974
Marker10333	NA	0.00189573	NA	0.000947867	0.000947867	0.00252765	0.000947867	NA	0.0016851	0.00245553	0.00249987	0.00221169	0.00089798
Marker10334	NA	0.00418177	NA	0.00236967	0.00430849	0.00750395	NA	NA	0.00203114	0.000888626	0.00177725	0.0028436	0.00246199
Marker10336	0.0181435	0.0170338	0.0127511	0.0215424	0.0196036	0.0118878	0.0265741	0.013541	0.0154159	0.019665	0.021722	0.0110585	0.0203837
Marker10337	0.012917	NA	0.00947867	0.0096941	0.00653454	0.0150474	0.0132701	0.0101557	0.00880162	0.0113037	0.0123223	0.0107425	0.0112841
Marker10338	0.0105938	0.00139392	0.0127818	0.0129255	0.010484	NA	0.0131648	0.00592417	0.0122792	0.00744203	0.0116509	0.0123223	0.0143206
Marker10339	0.00599359	0.0092812	0.0102159	0.00695103	0.0121356	0.00234363	0.00315956	0.0028436	0.00337498	0.00287002	0.00222605	0.00484466	0.0100666
Marker10340	NA	NA	NA	NA	NA	0.00248815	NA	NA	NA	0.000296209	NA	NA	NA
Marker10342	NA	0.00139392	NA	NA	NA	NA	0.00221169	NA	NA	0.000296209	0.000592417	NA	0.000991234
Marker10343	0.00248815	0.0101601	0.0112308	0.00876059	0.0111303	NA	0.0116227	0.00930941	0.00937451	0.00815865	0.0115324	0.0113744	0.00553948
Marker10344	0.0021327	NA	0.0202325	0.0215424	0.000789889	NA	0.0140074	0.0107425	0.0172655	0.0209989	0.0220451	0.0218009	0.0217511
Marker10345	0.00371713	0.0100847	0.0134281	0.01271	0.00919144	NA	0.0150606	0.00270819	0.0100504	0.0041087	0.00718799	0.00937335	0.005129
Marker10346	0.00111901	NA	0.00502657	0.00312126	0.00387764	NA	0.00189573	0.00541638	0.00502657	0.00220326	0.00118483	0.00526593	0.00393919
Marker10347	NA	0.0036242	0.00251328	0.000947867	NA	0.00252765	NA	0.00203114	0.000789889	0.00331209	0.00118483	0.00236967	0.00332369
Marker10348	0.00477031	0.00501812	0.00287233	0.00459572	0.00459572	NA	0.00189573	0.00524712	0.00287233	0.00441446	0.00505529	0.00505529	0.00233889
Marker10350	0.00244711	0.00189573	0.00402126	0.00193882	0.00373402	0.00236967	0.0045287	0.00118483	0.00416645	0.00498777	0.00616114	0.00579252	0.00286855
Marker10352	0.0156119	0.0155106	0.0188137	0.00725262	0.0169467	NA	0.0219063	0.0198037	0.0151659	0.00730966	0.0183649	0.0170616	0.0167416
Marker10353	0.00300468	0.00189573	0.00402126	0.00203114	NA	NA	NA	0.00118483	0.00249987	0.00367162	0.00376322	0.00315956	0.00173466
Marker10354	0.00430567	0.00124993	0.0130691	0.0111303	0.00373402	0.00505529	0.00263296	0.00507786	0.00870315	0.0098256	0.00864929	0.0101557	0.00787838
Marker10355	0.00208322	0.00252765	0.0016851	0.000789889	0.00193882	0.00248815	0.00252765	NA	0.00203114	NA	NA	0.00252765	0.00089798
Marker10358	NA	0.00236967	0.0016851	NA	NA	NA	NA	0.00253893	NA	NA	0.000592417	0.0016851	0.000473934
Marker10359	0.00173466	0.0089211	0.00466753	0.00747762	0.0061755	0.00505529	0.00674039	0.00727827	0.00729129	0.0056872	0.00556872	0.0103212	0.00518833
Marker1036	0.00808475	0.0125453	0.014218	0.00914836	0.00775528	0.0100316	0.0117957	0.00812458	0.0124993	0.00411825	0.0112164	0.0143233	0.011079
Marker10360	0.00624013	0.012886	0.00962229	0.012734	0.00975154	0.0075651	0.0106635	0.00524712	0.00932243	0.0117775	0.0146164	0.011333	0.0122689
Marker10361	0.00548276	0.00501812	NA	0.0061755	0.00221169	0.00312006	0.0056872	0.0084631	0.000677048	0.00555646	0.0063981	0.00431806	0.00315956
Marker10362	0.000592417	NA	0.000947867	NA	0.00193882	NA	NA	NA	0.00171866	0.000296209	NA	0.00270819	NA
Marker10366	0.0123904	0.00983412	0.0016851	NA	0.00842549	NA	0.00337019	NA	0.00366221	0.00197855	0.00272512	0.000947867	0.000473934
Marker10368	0.00280411	0.010408	0.0113406	0.00366221	0.00410742	NA	0.00747762	0.0056872	0.00547657	0.00349982	0.00124993	0.00677048	0.00276027
Marker10369	NA	0.00223028	0.000947867	0.00221169	0.00203114	0.00234363	NA	NA	0.00263296	0.000699964	0.00222605	0.00118483	0.000430849
Marker10370	0.00151783	0.00320292	0.00625141	0.00588827	0.00337019	NA	0.00610848	0.00609343	0.00652975	0.00580506	0.00560821	0.00252765	0.00605845
Marker10371	NA	0.00223028	0.0016851	0.00143616	NA	NA	0.00157978	NA	0.00171866	0.000338524	0.00110585	0.000947867	NA
Marker10372	NA	0.00681473	0.0146489	0.00832017	0.0125138	0.00248815	0.00473934	0.00812458	0.0108328	0.0104533	0.00770142	0.0127435	0.0116248
Marker10373	0.00154028	0.00377908	0.00406229	0.00157978	0.00358083	0.00252765	0.00780486	0.0035545	0.00317692	0.00245566	0.00169826	0.0016851	0.00590878
Marker10374	0.00226125	0.00669083	0.00287233	0.00222605	0.00221169	NA	0.00410742	0.00203114	0.00330317	0.00354495	0.00177725	0.00358083	0.00475287
Marker10375	NA	NA	NA	0.000789889	0.00143616	0.0021722	NA	NA	NA	0.000338524	0.000947867	NA	0.000473934
Marker10378	0.0124834	0.00223028	0.00718081	0.011992	0.0160132	NA	0.0108478	0.0098172	0.00686044	0.00866155	0.0150079	0.00812082	0.0121869
Marker10380	0.0122046	0.0140662	0.0146489	0.0159414	0.0126382	0.0126382	0.0144286	0.00592417	0.00914836	0.00997497	0.0162381	0.00631912	0.0132452
Marker10381	0.00247808	0.00223028	0.000789889	0.00157978	0.00193882	0.00252765	0.00252765	0.00118483	0.00302068	0.00287609	0.00331754	0.0016851	0.00356989
Marker10382	0.00498714	0.00696961	0.00753985	0.00840155	0.00488295	NA	0.00863612	0.00727827	0.00781209	0.00567574	0.00272512	0.00842549	0.00818613
Marker10384	0.0106558	0.00446055	0.0128537	0.0145052	0.0129255	0.0126382	0.0106372	0.0140487	0.0069788	0.0115712	0.0124803	0.011901	0.010484
Marker10385	0.0013541	0.00446055	0.00505529	0.00337019	0.00473934	NA	0.000947867	0.00372376	0.00315956	0.00351896	0.00276027	0.00431806	0.00511133
Marker10386	0.00768347	0.00250906	0.0196344	0.0199387	0.0167457	0.0123223	0.0169789	0.0157414	0.0145914	0.0187774	0.016243	0.00263296	0.0191818
Marker10387	0.00347551	0.00193882	0.00301594	0.00792146	0.00229786	0.00248815	0.00389679	0.00402844	0.00610848	0.00483843	0.00795879	0.00236967	0.0056872
Marker10389	0.00517019	0.00477031	0.00853081	0.0116904	0.00727827	NA	0.0105319	0.00744753	0.00653454	0.00853081	0.00848914	0.00810953	0.00908886
Marker1039	0.00718644	0.00554471	0.00538561	0.00596007	0.00624731	0.00742496	0.00505529	0.00778605	0.0111557	0.00608661	0.00845182	0.00547657	0.00533432
Marker10390	0.00411437	0.00462085	0.00811432	0.00581646	0.00914357	0.00499974	0.00663507	0.00880162	0.00904404	0.00670995	0.00744753	0.000947867	0.00658572
Marker10392	0.00208322	NA	0.000789889	NA	0.00143616	0.0021722	0.0016851	NA	0.00143616	0.00184308	0.000592417	NA	NA
Marker10395	0.0067218	0.00258509	NA	0.00505529	0.00505529	0.00505529	0.00758294	0.00457007	0.00600316	0.0103313	0.0103404	0.00631912	0.00380189
Marker10396	0.000526593	0.00173466	0.000789889	0.00143616	0.00308775	0.00236967	0.00315956	0.00253893	0.00124993	0.00265632	0.00308057	0.000947867	0.0016003
Marker10397	0.00204442	0.00696961	0.00423668	0.00337498	0.00157978	0.00252765	0.00252765	0.00203114	0.00442685	0.00450046	0.00308057	0.00484466	0.00272871
Marker10398	0.000789889	0.0050158	0.00821485	0.0103212	0.0126382	0.0049763	0.00406229	0.00541638	0.00916619	0.00930173	0.00552055	0.0105845	0.0104635
Marker10399	NA	0.00223028	0.00330317	0.00337498	NA	NA	0.00389679	0.00203114	0.00416645	0.00223348	0.00157978	0.00263296	0.00369169
Marker1040	NA	0.00223028	NA	0.00143616	0.00229786	NA	NA	NA	0.00124993	0.000573307	0.00154028	NA	NA
Marker10400	NA	NA	NA	NA	0.000789889	NA	0.00189573	0.00507786	0.00173776	0.000631912	0.00118483	0.00315956	0.00233889
Marker10401	0.0110585	0.0118483	0.00287233	0.0147925	0.00229786	NA	0.0126947	0.0118483	0.00860593	0.00542669	0.0140097	0.0126382	0.0117702
Marker10402	0.0156739	0.0118563	0.0193882	0.0185265	0.0152233	0.0126777	0.0139021	0.0176032	0.0104122	0.0145315	0.014662	0.00484466	0.0172299
Marker10403	0.0045225	0.00139392	0.00387764	0.00423668	0.00423668	0.00252765	0.00347551	0.00321598	0.00502657	0.00439535	0.00406793	0.00505529	0.00363144
Marker10405	0.00715547	0.0114302	0.00958399	0.0120638	0.010843	0.00248815	0.0103212	0.0137102	0.00674039	0.0109743	0.010387	0.0135861	0.00810676
Marker10406	0.00278784	0.00693864	0.010843	0.0106276	0.0118483	NA	0.00473934	0.007109	0.0125514	0.00861871	0.00423155	0.0110585	0.0124125
Marker10407	0.00276027	0.00223028	0.0016851	0.00387764	0.00308775	0.00248815	0.00347551	0.00406229	0.00468726	0.00426158	0.0049763	0.00252765	0.00346731
Marker1041	0.00473934	0.00139392	0.00373402	0.00674996	0.00560103	0.00505529	0.00315956	0.00592417	0.00546847	0.00644015	0.00545024	0.00558189	0.00496383
Marker10410	0.00430849	0.00501812	0.00502657	0.00761679	0.00674996	0.00754344	0.0016851	0.00609343	NA	0.00663256	0.00624731	0.00358083	0.00548276
Marker10411	0.00625716	0.00470836	0.00725262	0.00847336	0.00660635	NA	0.00989995	0.00558565	0.00927035	0.0101052	0.00738547	0.0102159	0.00919144
Marker10412	0.000526593	NA	0.000789889	0.000789889	NA	NA	NA	NA	0.00252765	NA	0.000677048	0.0016851	0.00139392
Marker10414	0.00591643	0.00236967	0.00600316	0.00430849	0.00484466	NA	0.00337019	0.00575491	0.00755169	0.00587982	0.00687204	0.00652975	0.00398022
Marker10416	0.00971564	0.00520398	0.0098172	0.00804251	0.00811432	0.0101106	0.00926804	0.00964794	0.0102078	0.00853081	0.00886022	0.00884676	0.00956074
Marker10419	0.00278784	NA	0.00847336	0.0096941	0.00689358	NA	0.00221169	0.00236967	0.00718713	0.00537953	0.00655608	0.00642443	0.00190804
Marker1042	0.0182859	0.00529691	0.0138925	0.0137154	NA	NA	0.0176935	0.0177725	0.0163723	0.0125268	0.0127172	0.00842549	0.00999159
Marker10420	0.00651659	0.0072484	0.00337019	0.0129542	0.00581646	NA	0.00842549	0.00315956	0.0117957	0.0161867	0.0176032	0.0152336	0.00781991
Marker10421	0.0183378	0.00924171	0.0152616	0.00852465	NA	NA	0.00821485	0.0187317	0.012916	0.0125729	0.0152844	0.0176935	0.0175405
Marker10422	0.00208322	0.00296209	0.00473934	0.00193882	0.0049086	NA	0.0045287	0.00203114	0.00351939	0.00484829	0.00538561	0.0016851	0.00327042
Marker10424	0.0150977	0.000526593	0.0139021	0.0161137	0.00682177	0.0151659	0.0149552	0.00118483	0.010686	0.0152736	0.0143365	0.0121643	0.0133358
Marker10427	0.00462163	0.00258509	0.00203114	0.00252765	0.00489731	NA	0.00431806	0.00914015	0.00959835	0.00666931	0.0075365	0.00358083	0.0063346
Marker1043	0.00157978	0.00278784	NA	0.00410742	0.00251328	0.0021722	0.0016851	0.00253893	0.00369772	0.00343029	0.00411437	0.00189573	0.00246199
Marker10430	0.00802042	0.010346	0.0122792	0.0111303	0.00252765	0.00248815	0.00558189	0.00778605	0.0110728	0.0104628	0.00850054	0.0113744	0.00841181
Marker10431	0.000526593	0.00223028	0.00221169	0.00252765	0.00387764	NA	0.00610848	0.00761679	0.00260403	0.0041087	0.00462085	NA	0.00184585
Marker10432	0.0100672	0.00278784	0.00251328	0.00509838	0.00488295	NA	0.00389303	0.00677048	0.00895787	0.00342073	0.00124993	0.00989995	0.00402126
Marker10435	0.00916272	0.0114797	NA	0.0196946	0.0123561	0.00742859	0.0150756	0.0184496	0.0136914	0.0204594	0.0210927	0.0112691	0.0162884
Marker10437	NA	NA	0.00610848	0.00452391	NA	NA	NA	0.00203114	0.00653454	0.00415603	0.00335703	0.00394945	0.00238516
Marker10438	0.0177352	0.00791804	0.0194238	0.00603188	0.00646273	0.0099921	0.0276988	0.00440081	0.0248203	0.0187072	0.0202846	0.0280147	0.0198835
Marker10439	0.00307276	0.00485782	0.00409306	0.00473934	0.00425104	NA	0.00440081	0.00643196	0.00222605	0.00254944	0.00363913	0.00253893	0.00597033
Marker1044	0.00424372	0.00139392	NA	0.00221169	0.00157978	0.00252765	0.0016851	0.00253893	0.000677048	0.00240728	0.0021327	0.00189573	0.00272871
Marker10440	0.0118669	0.0173888	0.0132127	0.014218	0.00940686	0.0111023	0.012217	0.0126947	0.00674996	0.010403	0.0121069	0.0176935	0.0124976
Marker10441	NA	0.00836353	0.0061755	0.0141462	0.0173776	0.0126382	0.00877153	0.0172647	0.014218	0.0130236	0.00881346	0.0154517	0.00787838
Marker10442	NA	0.00258509	0.0016851	0.00221169	NA	NA	NA	0.00118483	NA	0.00136188	0.00143616	0.000947867	0.00116945
Marker10444	0.000677048	0.00782145	0.00473934	0.00315956	0.00421274	0.00249987	NA	NA	0.0035186	0.00379085	0.00497196	0.00410742	0.00376653
Marker10445	0.0100876	0.0151783	0.0169467	0.0113457	0.0159414	0.0125592	0.0137967	0.0148951	0.0175772	0.0143827	0.0162031	0.0196118	0.0125549
Marker10446	0.0133817	0.0223028	0.0219015	0.0125664	0.00337019	0.0126382	0.0130708	0.0154028	0.0179157	0.0151943	0.0174171	0.0135861	0.0126793
Marker10447	0.00173466	0.00470836	0.00229786	0.00263296	0.00252765	NA	0.00315956	0.00371248	0.0013541	0.00236011	0.00229786	0.00221169	0.00322111
Marker10448	0.00247808	NA	0.0016851	0.00143616	NA	NA	0.000947867	0.00118483	NA	0.00234459	0.00110585	NA	0.000820664
Marker10449	0.00198247	0.0108106	0.00674039	0.00775528	0.00832974	NA	0.0103212	0.0123448	0.00703088	0.00871602	0.00649836	0.0116904	0.00672945
Marker10450	0.00270819	NA	0.0105319	NA	NA	NA	0.00379147	NA	0.00884676	NA	NA	NA	NA
Marker10452	0.00687969	0.0062628	0.00789889	0.00682177	0.0109148	0.00651659	0.0103212	0.0150643	0.0100839	0.00864126	0.00862329	0.0034868	0.00598303
Marker10454	0.00300468	0.00223028	0.00193882	0.00193882	0.00263296	0.000592417	0.0016851	0.00157978	0.00249987	0.00255122	0.000677048	0.000947867	0.00173466
Marker10455	0.00264613	0.00406793	0.00337498	0.00868878	0.00358083	NA	0.00758294	0.00744753	0.00379147	0.00686872	0.00829384	0.00516061	0.00656024
Marker10456	0.000592417	NA	0.00251328	0.00193882	0.00258509	0.00252765	0.00270819	0.00203114	0.00258509	0.00113308	0.00124993	0.00203114	0.000991234
Marker10457	NA	NA	NA	0.0114893	0.00394945	NA	0.0110585	0.00592417	NA	0.0087705	0.0118483	NA	0.00410332
Marker10458	0.005173	0.00840155	0.00861698	0.0109866	0.0110585	0.00505529	0.00880162	0.0104942	0.00560103	0.00891492	0.00718799	0.00958399	0.00870541
Marker10459	0.00505529	0.00653595	0.00331754	0.00488295	NA	NA	0.00526593	0.00321598	0.00222605	0.00255122	0.00588468	0.00270819	0.00242096
Marker10460	0.000526593	NA	0.00373402	0.00272871	NA	NA	0.00315956	NA	0.00343732	0.00331562	0.0021327	0.00189573	0.00203114
Marker10462	0.00257101	0.00792987	0.00596007	0.00689358	0.00689358	NA	0.00747762	0.00609343	0.00818613	0.00730966	0.00746445	0.00916272	0.00728361
Marker10463	0.000526593	NA	0.00253893	0.00193882	0.000947867	NA	NA	NA	0.00380189	0.00245138	0.00249987	0.0016851	0.00208322
Marker10464	0.00173466	0.00250906	0.0044521	0.00258509	0.00452391	0.00248815	0.00421274	0.00372376	0.00249987	0.00274232	0.00296209	0.00252765	0.00344679
Marker10465	0.00608679	0.00947867	0.0103212	0.00517019	0.00509838	NA	0.00863612	0.0113406	0.00203114	0.00703819	0.00627962	0.00442338	0.0071603
Marker10467	0.00105319	0.0114302	0.00825793	0.0122792	0.0088324	NA	0.0137967	0.0138795	0.010843	0.0115617	0.0088919	0.00937335	0.0126382
Marker10468	0.0058266	0.0118483	0.00251328	0.0140744	0.0137872	0.00248815	0.0136914	0.0147258	0.0096941	0.0126701	0.0134368	0.0148499	0.0108738
Marker10469	0.000526593	0.00223028	0.00229786	0.00251328	0.00229786	NA	0.00252765	0.00253893	0.00234363	0.00243655	0.00236967	0.0016851	0.00229786
Marker10470	0.0108848	0.0174925	0.0166595	0.0134808	0.0164222	0.00734337	0.0084631	0.0132024	0.0167265	0.0142524	0.0137836	0.0133266	0.0148315
Marker10471	0.0124373	0.00966616	0.0116904	0.011743	0.00842549	0.0145305	0.0111713	0.0133717	0.0101393	0.00621653	0.00825782	0.00979463	0.0101698
Marker10472	0.00997429	NA	0.011002	0.000789889	0.00387764	NA	0.00505529	0.00758294	0.00937335	0.00964033	0.00919144	0.00842549	0.0134126
Marker10473	0.00139392	NA	0.00263296	0.00157978	0.00229786	NA	0.00263296	0.00203114	0.0044521	0.00266928	0.00296209	0.00431806	0.000430849
Marker10474	0.00301594	0.00696961	0.007109	0.00409306	0.00193882	0.00252765	0.00431806	0.00795531	0.00307276	0.00343029	0.00343732	0.00589784	0.00709875
Marker10475	0.00151783	0.00236967	0.00236967	0.00560103	0.00193882	0.00248815	0.00726698	0.00759422	0.00588511	0.00715803	0.00720145	0.00627398	0.00722185
Marker10476	0.000789889	0.00229786	NA	0.00252765	NA	NA	0.000947867	NA	0.00253893	0.00144186	0.00234363	NA	0.00159641
Marker10477	0.00882818	0.00669083	0.00157978	0.0140744	0.007109	0.00758294	0.0126382	0.0101557	0.00468726	0.00814096	0.00900474	0.00442338	0.0124331
Marker10478	0.00464641	0.0029737	0.00222605	0.0053138	0.00366221	0.00236967	0.00442338	0.00795531	0.00208322	0.00511199	0.00390995	0.0016851	0.00422642
Marker10479	0.00449153	0.00247808	0.00394945	0.00272871	0.00509838	NA	0.00473934	0.00524712	0.00442685	0.0041947	0.00390995	0.00189573	0.00455469
Marker10480	0.00223028	0.00755816	0.00684571	0.00624731	NA	NA	0.00297901	0.00406229	0.00995637	0.00910824	0.00962229	0.00575491	0.00264664
Marker10482	0.000526593	NA	NA	0.000947867	NA	0.00248815	NA	0.00203114	NA	0.0014906	0.00252765	NA	0.00116945
Marker10484	0.00839451	0.0164483	0.00718081	0.0166595	0.0125664	0.0201027	0.0159031	0.021327	0.0139576	0.0175527	0.0219589	0.0148499	0.0188342
Marker10487	0.00721742	0.00735681	0.00521806	0.00481114	0.00669525	0.00236967	0.00203114	0.00253893	0.00542428	0.0068947	0.00588468	0.00500263	0.00603944
Marker10488	NA	NA	NA	NA	NA	NA	NA	NA	0.000677048	0.0014906	0.00154028	0.000947867	0.00116945
Marker10489	0.0155824	0.00997429	0.00394945	0.0126957	0.0106522	0.00252765	0.0173776	0.007109	0.0117191	0.0163242	0.0156021	0.00842549	0.0116987
Marker1049	0.000526593	0.00250906	0.00143616	0.00222605	0.00272871	NA	0.00221169	0.00270819	0.0013541	0.00158615	0.00110585	0.00263296	0.0014772
Marker10490	0.00236967	0.00139392	0.0096941	0.000789889	0.00674996	NA	0.000947867	0.00592417	0.0013541	0.00332255	0.00169826	0.00505529	0.00437004
Marker10492	0.00356999	0.0142583	0.0135861	0.0134281	0.00832017	0.0050158	0.00812458	0.0155721	0.0129805	0.0164543	0.0106363	0.0104942	0.0136779
Marker10493	0.00895208	0.00696961	0.0102686	0.00631912	0.00718081	NA	0.0120063	0.013541	0.0044521	0.0118756	0.0122828	0.00442338	0.0111405
Marker10494	0.00509838	NA	0.00538253	0.00287233	0.00189573	0.00252765	0.00389679	0.00406229	0.00339652	0.004856	0.00337498	0.00410742	0.00308057
Marker10497	0.00424372	0.00446055	0.00287233	NA	0.00287233	0.0049763	NA	0.00455879	0.00343732	0.00166259	0.00308057	0.00337019	0.00164133
Marker10498	0.00208322	0.00252765	0.00347551	0.000789889	0.00143616	0.00248815	0.000947867	0.00118483	0.00337019	0.00176499	0.00249987	0.00372376	NA
Marker10499	0.0035545	0.0130691	0.00863236	0.00379147	NA	0.00947867	NA	0.0162492	0.0113744	0.0184032	0.0164575	0.0101557	0.0120022
Marker1050	0.00446055	0.00139392	0.00581646	0.00193882	0.00193882	0.000592417	0.0016851	0.00203114	0.00630176	0.00343984	0.00556872	0.00726698	0.00463675
Marker10501	0.006458	0.00941672	0.0112164	0.00800421	0.00574739	0.00947867	0.00674039	0.00457007	0.0112494	0.00861224	0.0110932	0.00252765	0.00816561
Marker10503	0.000526593	0.00674039	0.00331754	0.00143616	0.00726698	NA	0.00610848	0.00321598	0.00509838	0.000610121	0.00203114	0.00693222	0.00553754
Marker10505	0.00247808	0.00139392	0.00221169	0.00193882	0.00229786	NA	0.0016851	NA	0.0029686	0.00257988	0.00248815	0.00315956	0.00371351
Marker10508	0.00551374	0.010315	0.0105558	0.00825793	0.0111303	NA	0.0126382	0.010325	0.00509838	0.0110476	0.0099474	0.00663507	0.00715889
Marker10509	0.00387201	0.00390298	0.00222605	0.000789889	NA	NA	NA	NA	0.000789889	0.00392359	0.0042654	0.000947867	0.000430849
Marker1051	0.0165412	0.0117399	0.0184547	0.01271	0.0206089	0.0132306	0.0111638	0.0164184	0.0188532	0.0170177	0.0101106	0.0155872	0.0161466
Marker10510	0.0029686	0.00471843	0.00491988	0.00389303	0.00472497	0.00560821	0.00779358	0.00626269	0.00252765	0.00603668	0.00317692	0.00537125	0.00913262
Marker10511	0.0136604	0.0127621	0.00488295	0.0088324	0.0116329	0.0100711	0.011585	0.0098172	0.00737809	0.0119343	0.00683254	0.0132701	0.00775528
Marker10512	0.0104161	0.00921827	0.0062138	0.00890421	0.0126382	0.00942123	0.00926804	0.0118483	0.00812868	0.00844269	0.00662608	0.00964794	0.00960258
Marker10514	0.0121426	0.00473934	0.00406229	0.00660635	0.00502657	0.00758294	0.00406229	0.00315956	0.0110411	0.00778111	0.0110979	0.00652975	0.0122724
Marker10515	0.00208322	0.00662608	0.00315956	0.00430849	NA	0.00189573	0.00406229	0.00473934	0.00272871	0.00524051	0.00604265	0.00473934	0.00580569
Marker10516	NA	NA	NA	NA	0.00221169	NA	0.000947867	NA	NA	0.000610121	0.00110585	0.0016851	0.000430849
Marker10517	0.0127598	0.0136914	0.0137872	0.0137872	0.0132127	0.0125592	0.00937335	0.0128639	0.0145826	0.0133246	0.0138626	0.0146393	0.00954022
Marker10518	0.0121566	0.00557569	0.0109148	0.0149214	0.014218	0.00248815	0.0186414	0.0128639	0.0147925	0.0157476	0.0164297	0.0121116	0.0157362
Marker10519	0.0101557	0.00223028	0.0127435	0.0100531	0.00689358	NA	0.0101106	0.00863236	0.011614	0.011619	0.0110585	0.0117957	0.0104782
Marker1052	NA	0.00189573	0.00143616	NA	NA	NA	NA	NA	0.00406229	0.000296209	0.00189573	0.00442338	0.00233889
Marker10520	NA	NA	0.0101557	NA	NA	NA	NA	NA	0.00499974	NA	NA	0.00674039	0.00428797
Marker105215	0.00258509	0.00252765	0.00251328	0.00203114	0.00229786	0.00255195	0.00252765	0.00203114	0.00270819	0.00236011	0.00171866	0.00270819	NA
Marker10522	0.0037481	0.00223028	0.0044521	0.00222605	0.000789889	0.00252765	0.00473934	0.00406229	0.00468726	0.00186325	0.00296209	0.00484466	0.00256458
Marker10524	0.00221169	0.00238516	0.00258509	0.00143616	0.00143616	NA	0.00263296	0.00253893	0.000677048	0.00305061	0.00333316	NA	0.000947867
Marker10525	0.011616	0.00696961	0.00663507	0.00505529	0.00473934	NA	0.0126947	0.00505529	0.00761679	0.00733469	0.0013541	0.00789889	0.00596159
Marker10526	0.00252765	NA	NA	NA	0.00143616	0.00252765	NA	0.00118483	NA	0.00113308	NA	0.0016851	NA
Marker10527	0.00124993	NA	0.00926804	0.00631912	0.0126382	0.000592417	0.0100053	0.0116904	0.0083329	0.00749578	0.00367299	0.010325	0.0079571
Marker10528	0.00257101	0.0089211	0.0104122	0.00631912	0.00962229	0.007109	0.0104265	0.00812458	0.0101968	0.00952645	0.00845182	0.0120063	0.00917092
Marker10529	0.00677048	0.00749621	0.00663507	0.00646273	0.00308057	NA	0.0035545	0.00761679	0.00466753	0.00573078	0.00331754	0.00663507	0.0051907
Marker1053	0.000991234	NA	0.00143616	0.00258509	0.000789889	0.00252765	0.00157978	0.00203114	0.00249987	0.00197791	0.00208322	0.00252765	0.00174391
Marker10531	0.00223028	0.000991234	0.00263296	0.00252765	0.00263296	0.00253893	0.00263296	0.00252765	0.00251328	0.00244049	0.00234363	0.00252765	0.00248251
Marker10532	0.021327	0.0152092	0.0195893	0.0193786	0.0187166	0.010545	0.0199052	0.0148951	0.0239839	0.0238738	0.0215093	0.0249793	0.0235221
Marker10533	0.0121426	0.0100362	0.010325	0.0115611	0.0126382	NA	0.0115098	0.0108328	0.00411437	0.0104437	0.010989	0.00958399	0.0121976
Marker10534	NA	NA	NA	NA	NA	0.0125987	NA	NA	NA	0.00305061	NA	0.00402844	0.00179596
Marker10535	0.000526593	0.00229786	NA	0.00193882	NA	NA	0.0016851	0.00157978	NA	0.00128327	0.00189573	NA	0.00226989
Marker10536	0.00139392	0.00616114	0.00727827	0.00624731	0.00157978	0.00248815	0.00252765	0.00203114	0.00708296	0.00428797	0.00695103	0.00713157	0.00680968
Marker10538	0.00502657	0.00252765	0.00789889	0.0109148	0.00919144	0.00959716	0.0116904	0.00758294	0.0101249	0.00951936	0.0085933	0.00961408	0.0110379
Marker10539	0.00908141	0.0133817	0.0146919	0.0132845	0.0150079	NA	0.0136914	0.0152336	0.0134281	0.0117241	0.0125018	0.0128338	0.0145258
Marker1054	0.00105319	0.00390298	0.00308775	0.00308775	0.00423668	0.00252765	0.00473934	0.00524712	0.00302068	0.00312452	0.00347551	0.00252765	0.00475985
Marker10540	0.00853081	NA	0.00840155	0.0102686	0.00143616	NA	0.0148499	0.00930941	0.0162492	0.00763454	0.00896524	0.016851	0.0157568
Marker10541	0.00406793	0.0108726	0.011002	0.0112739	0.00538561	NA	0.00663507	0.00609343	0.0118483	0.00820784	0.00995261	0.00758294	0.00633963
Marker10543	0.00498714	0.00501812	0.00308775	0.0044521	0.00459572	0.00505529	0.00442338	0.00541638	0.00406229	0.00424247	0.00485782	0.00263296	0.00348782
Marker10545	0.00201344	0.00669083	0.00926804	0.00315956	0.00251328	0.00248815	0.00863612	0.00253893	0.00380583	0.00627771	0.00548973	0.0101106	0.00498554
Marker10546	0.00249987	0.00696961	0.00229786	0.00574465	0.00252765	NA	0.00221169	0.00252765	0.00453101	0.00589842	0.00755169	0.0117957	0.00576517
Marker10547	0.00447449	0.00247808	NA	0.00251328	0.0028436	0.000592417	0.00189573	NA	0.00330317	0.00558974	0.00529226	0.0016851	0.000820664
Marker10548	0.00262367	0.00238516	0.00270819	0.00373402	NA	0.00390995	0.00221169	0.00406229	0.00214399	0.000831295	0.00300158	0.00392688	0.0016003
Marker10549	0.00276461	0.00201344	0.00358083	0.00538561	0.00315956	NA	0.00884676	NA	0.00958283	0.000869515	0.00406793	0.0114797	0.00371351
Marker1055	0.00278784	NA	0.00502657	0.00696539	0.00502657	0.00505529	0.00744753	0.00524712	0.00253893	0.00408736	0.00682256	0.00660122	0.00496502
Marker10550	0.000991234	0.00223028	0.00203114	0.000947867	NA	NA	0.00236967	0.00252765	0.00124993	0.00163129	0.00124993	0.00263296	0.00226989
Marker10551	0.00675278	0.00585447	0.00466753	0.00315956	0.00236967	NA	0.00947867	0.00812458	0.006675	0.00332518	0.00758294	0.00842549	0.00463675
Marker10552	0.000677048	0.00193882	0.00373402	0.00263296	0.00484466	NA	NA	0.0028436	0.00249987	0.000699964	0.00302068	0.00221169	0.000592417
Marker10554	0.00438389	NA	0.00505529	0.0016851	NA	0.007109	NA	NA	0.00272871	0.00271236	NA	0.00660122	NA
Marker10555	0.0146703	0.013552	0.00975633	0.0125664	0.0117047	0.0125987	0.0148499	0.0118483	0.0115619	0.0128388	0.0124803	0.0126834	0.00848092
Marker10557	0.00300468	0.00340737	0.00358083	0.00373402	0.00229786	0.00252765	0.00442338	0.00507786	0.00505182	0.00330607	0.00466035	0.00263296	0.00299542
Marker1056	0.00173466	0.00808475	0.00610369	NA	0.00258509	0.00252765	0.00779358	0.00203114	0.00796833	0.00220723	0.00276461	0.00189573	0.00303646
Marker10561	0.00501812	0.00864232	0.0117334	0.00387764	0.00157978	NA	0.00236967	0.00507786	0.00699964	0.00621821	0.00236967	0.0109531	0.00496383
Marker10563	0.00734337	0.00198247	0.00430849	0.00633348	0.00459572	0.00252765	0.0045287	0.00609343	0.00447893	0.0043523	0.00418641	0.00440081	0.00338524
Marker10564	NA	0.00258509	0.00221169	0.00229786	0.000947867	0.00236967	0.00221169	0.00253893	0.00249987	0.00236011	0.00110585	0.00252765	0.00215424
Marker10565	0.00380189	0.00139392	0.00203114	0.00594571	0.00507786	0.00468726	0.00270819	0.00118483	0.0028436	0.00393272	0.00248815	0.00372376	0.00456473
Marker10569	0.0058235	0.0103404	0.00811432	0.00442338	0.00502657	0.00505529	NA	0.00541638	0.0048435	0.00753936	0.0042654	0.00842549	0.00640377
Marker1057	0.00418177	0.00669083	0.00947867	0.00509838	0.00753985	NA	NA	0.00473934	0.00385397	0.00118483	0.00331754	0.0028436	0.00551897
Marker10570	NA	0.00572205	NA	0.00315956	NA	0.00308057	0.000947867	0.00473934	NA	0.00175814	0.00110585	NA	0.00830923
Marker10571	NA	0.0089211	0.00775528	0.00884676	0.0105319	NA	NA	NA	0.00380583	0.00279985	NA	0.00609343	0.00359192
Marker105714	0.00234363	0.00250906	0.00252765	0.00258509	0.0016851	0.0021722	0.00252765	0.00203114	0.0016851	0.00245743	0.00236967	0.00270819	0.00240044
Marker10572	0.00223028	NA	0.00222605	0.00222605	NA	NA	0.00347551	NA	0.00171866	0.00128994	0.00189573	0.00189573	0.00297491
Marker10574	0.0016851	0.0036242	0.00524712	0.00431806	NA	0.00249987	0.00455879	0.00321598	0.00600316	0.00399563	0.00454186	0.00263296	0.00644006
Marker10575	0.012948	0.00836353	0.00667816	0.0155106	0.0137872	NA	0.0101106	0.0152336	0.00890579	0.0137594	0.0035545	0.0125329	0.0136025
Marker10576	0.00157978	0.00696961	0.00581646	0.00229786	0.00732443	NA	0.00505529	0.00609343	0.00578095	0.00665036	0.00229068	0.00442338	0.00492399
Marker10577	0.00380189	0.00379147	NA	0.0021327	NA	NA	NA	0.00406229	0.00287233	0.00401214	0.00249987	NA	0.00199011
Marker10578	0.00595127	0.0105628	0.0116904	0.00768347	0.00272871	NA	0.00964794	0.0084631	0.00718081	0.009622	0.010387	0.0123223	0.00869904
Marker10579	0.000592417	0.00223028	0.00222605	0.000789889	0.00143616	NA	NA	0.00203114	0.00250855	0.0014046	0.00110585	NA	0.000430849
Marker1058	0.00248815	0.00110585	0.00229786	0.00252765	0.00258509	NA	0.0028436	0.00253893	0.00255195	0.00219795	0.00236967	0.00252765	0.00255195
Marker10580	0.00390298	0.00508571	0.00547657	0.00430849	0.00409306	NA	0.00203114	0.00440081	0.00526764	0.00454323	0.00593719	0.00779358	0.00308057
Marker10581	0.00884676	0.00792987	0.0167621	0.0169467	0.00157978	0.0199052	0.0218009	0.0236967	0.014218	0.0203141	0.0209321	0.00926804	0.0135204
Marker10582	0.00275687	0.0117089	0.00854517	0.00782709	0.00473934	0.00758294	0.00989995	0.00253893	0.006458	0.00901047	0.00920221	0.0124276	0.00326214
Marker10583	0.0156739	0.0159527	0.0181579	0.0160084	0.00768347	NA	0.0101106	0.0159106	0.0107286	0.0140842	0.0103198	0.0130557	0.0125823
Marker10584	0.00566862	0.0072484	0.0101249	0.00660635	0.00853081	NA	0.00705635	0.00558565	0.00955048	0.00776831	0.00525276	0.00663507	0.00886317
Marker10585	NA	0.00139392	NA	0.00258509	0.0016851	0.0021722	NA	NA	NA	0.00225683	0.00189573	NA	0.00248251
Marker10586	0.0129569	0.00143616	0.0107425	0.0125664	0.0129255	NA	0.00897089	NA	0.00874954	0.0115377	0.00990952	0.0117957	0.00896576
Marker10587	0.00473934	0.00696961	0.00779358	0.0112739	0.00674996	NA	0.0117957	0.0111713	0.0127435	0.011791	0.00761679	0.0056872	0.00967822
Marker10588	0.00749961	NA	NA	NA	NA	NA	0.0016851	NA	NA	0.00361092	NA	0.0028436	0.00269394
Marker10590	0.0126382	0.00864929	0.0117047	0.0189621	0.0166595	NA	0.0177988	0.0173776	0.0133563	0.0157659	0.0127962	0.0145565	0.0141565
Marker10592	0.00301594	0.00464641	0.00660635	NA	0.00193882	NA	NA	0.00118483	0.00466753	0.000394945	NA	0.00524712	0.00168236
Marker10593	0.0112559	0.0129542	0.00732443	0.0138795	0.00538561	0.00884203	0.0101106	0.00252765	NA	0.0116829	0.013543	NA	0.0141359
Marker10594	0.00576155	0.00418177	0.00646273	0.00775528	0.007109	0.0049763	0.0028436	0.00609343	0.00515598	0.00662169	0.00588468	0.00484466	0.00695513
Marker10595	0.00214399	0.0048435	0.012563	0.00911963	0.0117957	0.00900474	0.00926804	0.00253893	0.00600316	0.00854137	0.0139055	0.00930941	0.00765777
Marker10597	0.000991234	0.00278784	0.00193882	0.00517019	0.00459572	NA	0.00442338	0.00473934	0.00124993	0.00450046	0.00454186	0.00347551	0.00443159
Marker10599	0.0094509	0.00545179	0.0028436	0.0073723	0.00337498	NA	0.0105319	0.0101557	0.00524712	0.00927504	0.00805687	0.00795531	0.00573709
Marker10601	0.00173466	0.00139392	0.00455503	0.00236967	0.0035186	NA	0.0016851	0.00118483	0.00193882	0.00289626	0.000947867	0.00600316	0.00393919
Marker10602	0.000991234	0.00223028	NA	0.00193882	NA	NA	NA	0.00253893	0.00276027	0.00266588	NA	0.00315956	0.000820664
Marker10603	0.00805377	0.0128241	0.00253893	0.00956484	0.00861698	NA	0.01321	0.0104942	0.00355016	0.0131604	0.0117299	0.0102385	0.0155926
Marker10604	0.00813586	0.00258509	0.00588827	0.00263296	0.00609343	0.00252765	0.0103212	0.00252765	0.00631912	0.00595119	0.00713505	0.00627398	0.00593719
Marker10605	NA	0.00223028	0.000789889	0.00193882	0.00143616	NA	0.00221169	0.00253893	0.00208322	0.000831295	0.00248815	0.00263296	0.00196959
Marker10606	0.00192052	0.00446055	0.000789889	0.0035186	0.00251328	0.00252765	0.00347551	0.00575491	0.00192698	0.00396537	0.00221169	0.00431806	0.00356989
Marker10607	0.00238516	0.000526593	0.00222605	0.00674996	0.00337498	NA	0.00431806	0.00524712	0.00124993	0.00537953	0.00481833	0.00315956	0.00486244
Marker10608	0.00296209	0.00223028	0.00330317	0.00337498	0.00251328	0.00252765	0.00484466	0.00406229	0.00253893	0.00468486	0.00418641	0.00347551	0.00346731
Marker106082	0.0037481	0.00222605	0.000947867	0.000789889	0.00143616	0.00169826	NA	0.00236967	0.00143616	0.00217901	0.00248815	0.00236967	0.00151783
Marker10610	0.00576155	0.00387764	0.00560103	0.00677048	0.00696539	NA	0.00758294	0.00609343	0.00656216	0.004854	0.00421853	0.007109	0.00658518
Marker10613	0.00651659	0.00387764	0.00236967	0.00847336	0.00380583	NA	0.00800421	0.00609343	0.00689358	0.00736504	0.00845182	0.00663507	0.00743079
Marker10614	0.0126073	0.0156119	0.0156542	0.0137154	0.0113457	0.00758294	0.00526593	0.00541638	0.00890579	0.0131287	0.0119134	0.0126382	0.00900496
Marker10615	0.00995261	0.00780597	0.00832974	0.0100531	0.0103404	0.00995261	0.00947867	0.00473934	0.00302068	0.00891492	0.00975513	0.00958399	0.00925299
Marker10617	0.0045225	0.00646273	0.00854517	0.00653454	0.00689358	0.0049763	0.00684571	0.00253893	0.00926325	0.00790208	0.00592417	0.00727827	0.00950362
Marker10619	0.00418177	NA	0.00558189	0.00301594	0.00696539	0.00722749	0.0028436	0.00609343	0.00343732	0.00586684	0.00592417	0.00558189	0.00578568
Marker10620	0.00396494	0.00477031	0.00919144	0.00857389	NA	0.00868878	NA	0.00778605	0.00640592	0.00791163	0.0057267	0.00884676	0.00467779
Marker106210	0.00238516	0.00247808	0.00143616	0.00251328	0.00251328	0.00248815	0.00253893	0.0028436	0.00252765	0.00234459	0.00171866	0.00252765	0.00239461
Marker10622	0.013294	0.00669083	0.00394945	0.00986644	0.00979463	NA	0.0126382	0.0107425	0.00923168	0.0119537	0.0108527	0.0118483	0.00778041
Marker10623	NA	NA	NA	0.0016851	NA	NA	NA	0.00236967	NA	0.000651972	0.00189573	NA	NA
Marker10624	0.00402689	0.00312858	0.00410742	0.00459572	NA	NA	0.00558189	0.00440081	0.00251328	0.00257988	0.0057931	0.00431806	0.00627808
Marker10626	0.0037498	0.0103404	0.0112787	0.0140026	0.0145052	NA	0.0133755	0.0155721	0.0099474	0.0130771	0.0138014	0.00505529	0.0124969
Marker10627	0.00600935	0.00613326	0.00387764	0.00818613	0.000789889	0.00236967	0.00379147	0.00541638	0.00531222	0.00736699	0.00489731	0.00358083	0.0059293
Marker10629	0.00600935	0.00418177	0.00789889	0.00287233	0.00502657	0.00754344	0.00600316	0.00507786	0.00739545	0.00511199	0.00627962	0.00789889	0.00359041
Marker1063	0.00669083	0.00808475	0.00725262	0.00832974	0.0088324	NA	0.00758294	0.00609343	0.00692672	0.00722367	0.007109	0.00926804	0.00781683
Marker10630	0.00238516	0.006474	0.00746805	0.0053138	0.00337498	0.00505529	0.00674039	0.00643196	0.00452391	0.00550199	0.00617546	0.00916272	0.00707823
Marker10631	NA	NA	NA	NA	NA	NA	NA	NA	0.00193882	0.00107017	NA	NA	0.000526593
Marker10632	0.00226125	0.00371248	0.00416487	0.00718799	0.00229786	NA	0.0028436	0.0028436	0.00802042	0.00520398	0.00778605	0.00347551	0.00353127
Marker10633	0.0175634	NA	0.016085	0.00473934	0.0142898	0.0174171	NA	0.014218	NA	0.0154506	0.0174171	0.00663507	0.0150797
Marker10634	0.0149385	0.00337019	0.0114893	0.00746805	NA	0.00252765	0.0140074	0.021485	0.000677048	0.00929346	0.00236967	0.00663507	0.0115101
Marker10637	0.00421274	0.00410742	0.00118483	0.00308775	NA	0.00252765	0.00270819	0.00203114	0.00359356	0.00374884	0.00458309	0.00337019	0.00331444
Marker10638	0.00210637	0.0117089	0.012217	0.00459572	0.00545742	0.00505529	0.00863612	0.00778605	0.00459651	0.0059815	0.00473934	0.00379147	0.00547793
Marker1064	0.00331444	NA	0.00287233	0.00236967	0.00653454	NA	0.00189573	0.00507786	0.00468726	0.00651659	0.007109	0.00442338	0.00315956
Marker10641	0.0086733	0.0114302	0.00718081	0.00394945	0.0110585	NA	0.014218	0.0101557	0.0126382	0.012039	0.0118878	0.0110585	0.0123904
Marker10642	0.00854939	0.00545179	0.00600316	0.0102159	0.00853081	0.0092812	0.00758294	0.00708644	0.00911963	0.00958197	0.00780081	0.00610848	0.00916891
Marker10643	0.00842549	0.00418177	0.0111303	0.00911963	0.00911963	NA	0.0104265	0.00761679	0.00921827	0.00614394	0.00687204	0.00768826	0.0100326
Marker10644	0.0101447	0.0108726	0.0129398	0.0149361	0.0105558	NA	0.0140187	0.0117919	0.00999948	0.0134823	0.0138383	0.0127435	0.011114
Marker10646	0.00358083	0.00712449	0.00466753	0.00268562	0.00517019	0.00481114	0.0016851	0.00761679	0.00873666	0.00839534	0.00998133	0.0045287	0.00211321
Marker10647	0.00328346	0.00173466	0.00387764	0.00419359	0.00203114	NA	0.0035545	0.00270819	0.00517019	0.00376002	0.00143616	0.007109	0.00189573
Marker10648	0.0123904	0.00935477	0.0143616	0.010843	NA	NA	0.0134808	0.021485	0.0145826	0.0124121	0.00947867	0.0184308	0.0170493
Marker10649	0.000677048	NA	NA	0.000789889	NA	NA	NA	NA	NA	0.00205916	0.00110585	NA	0.00089798
Marker10650	0.0047827	0.00446055	0.0125664	0.00236967	NA	NA	0.00379147	0.0101557	0.00249987	0.00209989	0.00398894	0.00631912	0.00817868
Marker10651	0.00953075	0.00499974	0.00897089	0.0124946	0.00653454	0.0125046	0.00964794	0.0132701	0.007109	0.0134057	0.0131517	0.0124125	0.0144232
Marker10652	NA	NA	0.000789889	0.00229786	NA	NA	0.000947867	NA	0.00124993	0.00128994	0.000592417	0.0016851	0.000430849
Marker10653	0.00817666	0.00899101	0.007109	0.00926325	0.00919144	0.00537614	0.010483	0.007109	0.00442338	0.00802607	0.00845182	0.00758294	0.00933162
Marker10655	0.00740947	0.00865722	0.0129255	0.00789889	0.0112021	NA	0.0145452	0.0126947	0.00890579	0.0122335	0.0118088	0.0114797	0.0125218
Marker10656	0.00889013	0.00808475	0.00430849	0.00753985	0.0088324	0.00754344	0.00758294	0.0035545	0.00749961	0.00837983	0.007109	0.00758294	0.00781683
Marker10657	0.000789889	0.00574465	0.0035545	0.010484	NA	0.0099921	0.00812458	0.0132701	0.0128489	0.00511547	0.00956484	0.0101444	0.00956333
Marker10658	0.00272871	0.00452391	0.00222605	0.00203114	0.00358083	0.00308057	0.00203114	0.00118483	0.00330317	0.004856	0.00502657	0.00270819	0.00443904
Marker10659	0.00752718	0.00641204	0.00789889	0.00682177	0.00646273	0.00505529	0.00832017	0.0035545	0.00646431	0.00864738	0.00548973	0.00705635	0.00843233
Marker1066	0.0121736	0.00223028	0.0118408	0.00466753	0.0117047	0.0126382	0.0056872	0.00507786	0.00854517	0.0100505	0.0120306	0.0186188	0.00772763
Marker10660	0.00446055	0.00312858	NA	0.00272871	0.00609412	NA	0.00589784	0.00321598	0.00546847	0.00289808	0.00221169	0.00410742	0.00116945
Marker10662	0.00189573	0.0036242	NA	0.0044521	0.00221169	0.0049763	0.00263296	0.00118483	0.00124993	0.00299656	0.0021722	0.000947867	0.00254004
Marker10663	0.00703088	0.00576155	0.00634921	0.00671167	0.00600316	0.00951817	0.00674039	0.00914015	0.00572887	0.00582132	0.00659558	0.00821485	0.00759115
Marker10665	0.00238516	0.00223028	0.00251328	0.00229786	0.00229786	0.00308057	0.00832017	0.00473934	0.0047567	0.0049564	0.00110585	0.00768826	0.00566258
Marker10668	0.00247808	0.00485782	0.00272871	0.00789889	0.00467163	0.00249987	0.00674039	0.00321598	0.00403562	0.00290071	0.00343602	0.00358083	0.00651953
Marker10669	0.00317692	0.00223028	0.00236967	0.00222605	0.00423668	NA	0.00372376	0.00118483	NA	0.00167783	0.00302068	NA	0.00296832
Marker1067	NA	NA	0.00272871	0.00272871	0.00193882	NA	0.00315956	0.0035545	0.000677048	0.00350673	0.00454186	0.000947867	0.00334421
Marker10670	0.0122975	0.0102291	0.00825793	0.0119201	0.0125664	0.0123223	0.0131648	NA	0.0108328	0.00810279	0.0113744	0.0116904	0.0105866
Marker10671	0.014218	0.014249	0.0166595	0.0163004	0.0113457	0.0049763	0.00821485	0.00930941	0.0143222	0.0138262	0.0152054	0.0117957	0.00685255
Marker10672	0.00221169	NA	NA	0.00287233	0.00263296	NA	0.00337019	NA	0.000677048	0.00418514	0.00371248	0.00431806	0.00233889
Marker10673	0.00305424	0.00396494	0.00372376	0.00588827	0.00398296	0.00554659	0.00505529	0.00440081	0.00193882	0.00399095	0.00331754	0.00221169	0.00560103
Marker10674	0.00604033	0.00585447	0.00769783	0.00775528	0.00761166	0.00252765	0.00221169	0.00812458	0.00624967	0.00536042	0.00390995	0.00832017	0.00892472
Marker10675	0.00139392	0.00236967	0.00118483	0.00373402	0.00229786	NA	0.00315956	0.00118483	0.00221169	0.00270197	0.00221733	NA	0.00190804
Marker10676	0.00201344	0.00139392	0.00252765	0.00229786	0.00258509	NA	0.00252765	0.00253893	0.00234363	0.00223113	0.0021722	NA	0.0014772
Marker106767	NA	NA	NA	0.0016851	0.00270819	NA	0.00118483	NA	NA	0.00127214	NA	NA	NA
Marker10677	0.0042747	0.00446055	0.00588827	0.00588827	0.00502657	NA	0.00652975	0.00643196	0.00459572	0.00605794	0.003594	0.0056872	0.00623705
Marker10678	0.00278784	0.00278784	0.00312126	0.00387764	0.00157978	0.0049763	0.00442338	NA	0.00423668	0.000703088	NA	0.00389679	NA
Marker10679	0.00139392	0.00248815	0.00221169	0.00229786	0.00452391	NA	0.00410742	0.00538253	0.00171866	0.00310609	0.00389679	0.00263296	0.00291175
Marker106791	0.00223028	0.00201344	0.00193882	0.00143616	0.0016851	NA	0.00221169	0.00118483	0.00229786	0.00159641	0.0016851	0.00118483	0.00174391
Marker1068	0.00486324	0.00250906	0.00229786	0.00157978	NA	0.00252765	0.00189573	0.00321598	0.00249987	0.00240789	0.000592417	0.000947867	0.000430849
Marker10680	0.0131977	0.0163244	0.0142898	0.011992	0.012351	0.0149289	0.0174942	0.00880162	0.0138511	0.01396	0.0155569	0.0148537	0.0212454
Marker10681	0.00247808	0.00557569	0.00193882	0.00258509	0.00509838	0.0021722	0.00253893	0.00812458	0.00810953	0.00508798	0.00539997	0.00768826	0.00963665
Marker10683	0.00173466	0.00907598	0.000789889	0.00258509	NA	NA	0.00253893	0.00558565	0.00765585	0.004854	0.00651659	0.00863236	0.00239461
Marker10685	NA	0.0021722	0.000789889	NA	0.00143616	NA	NA	NA	0.000677048	0.00128994	0.00110585	0.00221169	0.0014772
Marker10686	0.0146347	0.0135071	0.0135717	0.0150079	0.00330317	0.0101106	0.00455879	0.0098172	0.0146058	0.0121982	0.010312	0.0100053	0.00876059
Marker106865	0.00255195	NA	0.00221169	0.00143616	0.00203114	NA	NA	0.00118483	0.0016851	0.00240401	0.00189573	0.00252765	0.00089798
Marker10687	0.00356225	0.00641204	0.0101249	0.0109148	0.0100531	0.0101106	0.00926804	0.0101557	0.00911411	0.00959333	0.00781991	0.0115963	0.0107097
Marker10689	0.0085099	0.00223028	0.00416487	0.0100531	0.00229786	NA	0.0101557	0.00253893	0.00229786	0.00904869	0.00809637	0.00779358	0.00912989
Marker1069	0.00252765	0.00139392	0.00315956	0.00143616	0.00258509	0.00505529	0.0016851	NA	0.00234363	0.00250344	0.00347551	0.00252765	0.000861698
Marker10697	0.00942659	0.0107138	0.0114524	0.0128297	0.00624731	0.0115619	0.0109531	0.0123561	0.0138795	0.0136639	0.0116904	0.0148499	0.00844064
Marker10698	NA	NA	0.00229786	NA	0.000789889	NA	0.0016851	NA	0.00208322	0.00128994	0.00154028	0.000947867	0.00174391
Marker10699	0.0127312	0.0103716	0.00818613	0.0133755	0.00897602	NA	0.00758294	0.0123561	0.0126382	0.00861797	0.0165877	0.0174829	0.0155106
Marker1070	0.0198688	0.016727	0.0159106	0.0188137	0.0108328	0.0157188	0.0216655	0.0170165	0.0146272	0.0145465	0.0191943	0.0155872	0.0138231
Marker10700	0.00322151	NA	NA	0.00308775	0.000789889	0.0049763	0.00263296	0.00118483	0.00260403	0.00239833	0.00359356	0.00358083	0.00260561
Marker10702	0.0107165	0.00516448	0.00880162	0.00825793	0.00410742	0.0050158	0.00930941	0.0098172	0.0061372	0.00917664	0.00739545	0.00505529	0.00838589
Marker10705	0.010124	0.010058	0.00490108	0.0111159	0.0114893	0.00722749	0.00874144	0.0128639	0.00458309	0.00987043	0.0119178	0.00779358	0.0103926
Marker10706	NA	0.00446055	NA	0.000789889	NA	0.00317692	NA	NA	NA	0.000573307	NA	0.00189573	0.000861698
Marker10708	0.00308057	0.00553345	0.00526593	0.00442338	0.0104553	NA	0.0101106	0.00930941	0.00560103	0.000882497	0.00208322	0.00821485	0.00754622
Marker10711	0.00238516	0.00517019	0.0016851	0.00481114	0.00362392	NA	0.00575491	0.00236967	0.00222605	0.00530354	0.00588511	0.00157978	0.00446055
Marker10712	0.00329508	0.0133817	0.0116329	0.0137872	0.0151515	0.0151659	0.0135861	0.0162492	0.0124993	0.0146193	0.0146919	0.0101106	0.00912989
Marker10713	0.000526593	NA	NA	0.000789889	NA	NA	0.00252765	0.00203114	NA	0.000296209	0.000592417	NA	0.00116945
Marker10715	0.0147215	0.0036242	0.00473934	0.0129542	NA	0.0149289	0.0172647	0.0152336	0.00394945	0.00750395	0.0127567	0.0101106	0.0138077
Marker10716	0.00347551	0.00312858	0.00193882	0.00251328	0.00308775	NA	0.00221169	0.00118483	0.00249987	0.00267543	0.00296209	0.00263296	0.00322111
Marker1072	0.0113992	0.0180956	0.0225478	0.0257791	0.0212552	0.0202212	0.0184308	0.0202212	0.0253893	0.0196644	0.0259084	0.0249605	0.0252679
Marker10721	0.00300468	NA	0.00507786	0.00484466	0.00252765	0.00517019	0.00541638	0.00410742	0.00189573	0.00431005	0.00450955	0.00263296	0.00374158
Marker10722	0.00343602	0.00223028	0.00402126	0.00505529	0.00505529	NA	0.00455879	0.00252765	0.00272871	0.00479767	0.0049763	0.00389679	0.00496502
Marker10723	0.00854939	0.00674618	0.00301594	0.00558565	NA	0.00234363	0.00705635	0.00157978	0.00660635	0.00784769	0.00653454	0.0045287	0.00716916
Marker10724	0.00238516	0.00424283	0.00455879	0.0035186	NA	0.00249987	0.0016851	0.00371248	0.00359356	0.00269454	0.00264613	0.00442338	0.000820664
Marker10725	0.00941672	0.00696961	0.00904782	0.00696539	0.00272871	0.00758294	0.000947867	0.00609343	0.00453101	0.00525996	0.00706951	0.00768826	0.00658583
Marker10726	0.00938574	0.00604033	0.00775528	0.0180956	0.00639092	NA	0.00853081	NA	0.00789889	0.0127083	0.0124408	0.009836	0.00771424
Marker10728	0.00312858	0.00139392	NA	0.00143616	NA	NA	0.0016851	0.00118483	NA	0.00359272	0.00248815	NA	0.0016003
Marker10729	0.0175054	0.0127002	0.0123223	0.0120063	0.0135957	0.00983412	0.0143233	0.014218	0.0134999	0.0135118	0.0152171	0.0118258	0.0149913
Marker1073	0.0165195	0.0150544	0.0153669	0.0129973	0.0162286	NA	0.016535	0.0167569	0.0139576	0.0137976	0.0146919	0.0162191	0.0138282
Marker10730	0.00557569	0.00693864	0.00315956	0.00775528	0.00725262	NA	0.0105319	0.00812458	0.00857868	0.00596239	NA	0.00884676	0.00960177
Marker10731	0.00157978	0.00669083	0.00926325	0.00639092	0.00639092	0.00758294	0.00908373	0.00677048	0.00557263	0.00881937	0.00853081	0.00926804	0.00656531
Marker10735	0.00735139	0.0115315	0.010843	0.0101585	0.00653454	0.0125197	0.011807	0.00758294	0.010364	0.0114834	0.0127571	0.00642443	0.00732443
Marker10737	NA	0.00250906	0.000947867	0.00229786	0.00251328	NA	0.00252765	0.00203114	0.00249987	0.0017541	0.00189573	0.0016851	0.00240044
Marker10738	0.003229	0.00193882	0.00545742	0.00229786	NA	NA	0.00473934	0.007109	0.00481114	0.00544641	0.00421853	0.00406229	0.00174391
Marker10739	0.0134746	0.00696961	0.0153669	0.0124228	0.0153669	0.0150869	0.0129542	0.0165877	0.0187467	0.00862376	0.0153239	0.0149816	0.0171314
Marker10743	NA	NA	NA	0.000947867	NA	0.00252765	NA	NA	NA	NA	0.00124993	NA	NA
Marker10744	0.00177725	0.010315	0.00890421	0.00236967	0.0101106	0.000677048	0.0105319	0.00964794	0.00545742	0.00868878	0.00953075	0.00740239	0.0108755
Marker10746	0.0043986	0.00411982	0.00410742	0.00653454	0.00732443	NA	0.00410742	0.00592417	0.00447893	0.00565707	0.00481833	0.00263296	0.00618608
Marker10747	0.000526593	NA	NA	0.000789889	0.00143616	NA	0.0016851	NA	0.000677048	0.000296209	NA	NA	0.000820664
Marker10748	0.00451582	0.00481537	0.00455879	0.00479678	0.00509838	0.00236967	0.00263296	0.00506658	0.00344774	0.00396133	0.00420681	0.00487475	0.00291336
Marker10752	0.000991234	0.00696448	0.00863236	0.00919144	0.0101106	NA	0.0121869	NA	0.0120063	0.00957871	0.00927035	0.00884676	0.0100927
Marker10753	0.00250906	NA	0.00258509	0.00193882	0.00143616	0.00252765	0.00252765	0.00253893	0.00193882	0.00197791	0.00208322	0.0016851	0.00215424
Marker10755	0.00198247	NA	0.00423668	0.00143616	NA	0.00249987	NA	0.00203114	0.0013541	0.00190147	0.00110585	0.00442338	0.00256458
Marker10756	0.00173466	0.00238516	0.0016851	0.00193882	0.00143616	NA	0.00221169	0.00203114	0.00234363	0.00243655	0.00248815	0.000947867	0.000820664
Marker10757	0.00247808	0.00322151	0.000789889	0.00308775	0.000789889	0.00248815	0.00252765	0.00372376	0.0029686	0.0032774	0.00208322	0.00347551	0.00291336
Marker10758	0.00252765	NA	NA	NA	NA	NA	NA	NA	NA	NA	0.00143616	NA	NA
Marker10759	0.00201344	0.00446055	0.00251328	0.00143616	0.00222605	0.00473934	NA	0.00203114	0.0037498	0.00178681	0.00236967	0.0016851	0.00389816
Marker10761	0.00315956	0.00473934	0.00252765	0.00253893	NA	NA	0.0016851	0.00253893	0.00249987	0.00240612	0.00248815	0.00253893	0.00322111
Marker10765	0.00655608	0.00363039	0.00719176	0.00517019	0.00758294	0.00248815	0.00406229	0.00505529	0.00362392	0.00586181	0.00525276	0.0045287	0.00637807
Marker10766	0.00437382	0.00223028	0.00387764	0.0079707	0.00419838	0.00248815	0.0073723	0.0049086	0.00664949	0.00861654	0.00754344	0.00610848	0.00551897
Marker10767	0.00263296	0.0113992	0.00610369	0.0188137	0.00962229	0.00995261	0.0148499	0.0147258	0.00765585	0.0119248	0.0112954	0.0126382	0.0121869
Marker10768	NA	0.00708113	0.00631912	0.00222605	0.00143616	NA	NA	NA	0.0106244	0.00373511	0.00800523	0.00339652	0.00775539
Marker1077	0.0042747	0.00919989	0.0096941	0.0125664	0.00631912	0.00758294	0.00874144	0.00897089	0.0119265	0.0102622	0.0117694	0.00610848	0.00767321
Marker10771	0.00223028	NA	0.00768826	0.00726698	NA	0.00110585	0.00695103	0.0101557	0.00124993	0.00659303	0.00229786	0.00473934	0.00921952
Marker10773	0.00270819	0.00236967	0.00258509	0.00263296	0.00143616	NA	0.00221169	0.00236967	0.00193882	0.00197791	0.00234363	0.00263296	0.00238516
Marker10774	0.00721742	0.0089211	0.00718081	0.00768347	0.00753985	0.00758294	0.00547657	0.00609343	0.00755169	0.00763454	0.00822874	0.00853081	0.0075296
Marker10776	0.000991234	NA	0.00287233	0.00389679	NA	0.0049763	0.00221169	0.00118483	0.00249987	0.000573307	0.00169826	0.00315956	0.00125151
Marker10777	0.00901646	0.0127931	0.0132701	0.0210111	0.0183254	0.00363913	0.0202212	0.0204807	0.0199832	0.0162206	0.0165742	0.0159106	0.0176603
Marker10778	0.00346932	0.00278784	NA	0.00459572	0.00610848	NA	0.00431806	0.00524712	0.00506523	0.00470617	0.00375197	0.00526593	0.00463956
Marker1078	0.00238516	NA	0.00157978	NA	NA	NA	NA	NA	0.00251328	0.000755546	0.00221169	0.0016851	0.00173466
Marker10782	0.00236967	0.00358393	0.00389679	NA	0.00394945	NA	NA	0.00253893	0.00421274	0.00381326	0.00343602	0.00253893	0.00366383
Marker10783	0.00971564	0.00916891	0.00840155	0.00818613	0.00315956	NA	0.00674039	0.0101557	0.00552055	0.00707263	0.00592417	0.0105319	0.00988901
Marker10785	NA	NA	NA	0.0016851	NA	NA	0.00221169	NA	0.00124993	NA	0.000677048	NA	0.000430849
Marker10786	0.00876622	0.00722129	NA	0.00746805	0.00373402	0.00991311	0.0100053	0.0116791	NA	0.00820784	0.0063981	0.00263296	0.00816561
Marker10787	0.00238516	0.00236967	0.00251328	0.00387764	0.000789889	0.00485782	0.00779358	0.00524712	0.00359356	0.00385684	0.00746445	0.00431806	0.00685255
Marker10788	0.00198247	0.0134436	0.0156542	0.0100053	0.0142898	0.00505529	0.00663507	0.0114534	0.0080725	0.0149346	0.0150869	0.0141127	0.012365
Marker10789	0.00173466	NA	0.00337498	0.00258509	0.00272871	0.00249987	NA	0.00118483	0.00402204	0.00308973	0.0021722	0.00263296	NA
Marker1079	0.0089211	NA	0.0155106	0.00732443	0.00315956	0.0151659	0.014534	0.0159106	0.0151034	0.0106747	0.0100828	0.00863612	0.00993004
Marker10790	0.00675278	0.00446055	0.00193882	0.00696539	0.00337498	0.00505529	0.00347551	0.00457007	0.00302068	0.0057044	0.00402844	0.00347551	0.0051907
Marker10791	0.000677048	0.00390298	0.00596007	NA	0.00253893	NA	0.00315956	0.00440081	0.003229	0.0033927	0.00280411	0.00610848	0.00429035
Marker10792	0.00984324	0.00864929	0.00682177	0.0109148	0.00466753	NA	0.0124276	0.0128639	0.00239571	0.00911558	0.00864929	0.00979463	0.00945816
Marker10794	0.00157978	0.00528839	0.00727827	0.00236967	NA	0.00406793	0.00610848	0.00524712	NA	0.0021388	0.000677048	0.00658993	0.000430849
Marker10796	0.00226125	0.00412601	0.00502657	0.0044521	0.00481114	0.0050158	0.00347551	0.00321598	0.00505182	0.00339207	0.00347551	0.00358083	0.0040138
Marker10797	0.00679305	0.00221169	0.00421274	0.00252765	0.00545742	NA	0.00789889	0.00914015	0.00976591	0.0100182	0.00804251	0.00778605	0.0074918
Marker10798	0.0134606	0.0123543	0.0122792	0.0119201	0.0173058	0.0116509	0.0113744	0.0157414	0.0120306	0.0125018	0.013593	0.0183254	0.0141022
Marker1080	0.00678376	0.00446055	0.00387764	0.00603188	0.00193882	NA	0.00916272	0.00473934	0.00302068	0.00433802	0.00604265	0.00547657	0.00512915
Marker10800	0.00566862	0.00501812	0.00897602	0.00825793	0.00753985	0.00505529	0.00821485	0.00677048	0.00804251	0.00686057	0.00967615	NA	0.00759115
Marker10803	0.0143109	0.0117089	0.0162191	0.0178084	0.00236967	0.0176935	0.014534	0.00829384	0.0155721	0.0183201	0.0182859	0.0137967	0.0184855
Marker10804	NA	0.005173	0.00976591	0.0102911	0.00315956	NA	0.00832017	NA	0.00832974	0.00976194	0.0101036	0.0104942	0.00211321
Marker10807	0.00314567	0.000526593	0.00229786	0.00406913	0.00473934	0.00143616	0.00389679	0.00236967	0.0037498	0.0014046	0.00401021	0.00203114	0.00414435
Marker10810	0.00208322	NA	0.00473934	0.00222605	0.00221169	0.00485782	0.00253893	0.00118483	0.00263296	0.00248251	0.000592417	0.00263296	0.000991234
Marker10812	0.0119877	0.00139392	0.0121356	0.00588827	0.00998133	0.0126382	NA	0.0126947	0.00817666	0.0117241	0.0112559	0.0120063	0.0115919
Marker10813	0.00848744	0.00616114	0.00904782	0.00890421	0.00674996	0.00505529	0.00842549	0.0101106	0.00635384	0.00969657	0.00908373	0.00884676	0.00588675
Marker10814	NA	0.00139392	0.000947867	NA	0.00143616	NA	NA	NA	0.00143616	0.000315956	0.00110585	NA	NA
Marker10817	0.00446055	0.00613326	0.00646273	0.00624731	0.00387764	0.00505529	0.00189573	0.00440081	0.00255195	0.00549109	0.00640592	0.00221169	0.0065448
Marker1082	0.00402689	0.00278784	0.00387764	0.00505529	0.00459572	NA	NA	NA	0.00499974	0.00458645	0.00434439	0.00526593	0.00459572
Marker10821	0.00701066	0.00775528	0.00684571	0.00812458	0.00157978	0.00251328	0.00768826	0.00537125	0.00537125	0.00655952	0.00468726	0.00626269	0.00707823
Marker10822	0.0110275	0.00446055	0.0101968	0.0153765	0.0107329	0.0126382	0.00895208	0.0133717	0.0149992	0.0155213	0.0159163	0.0162191	0.015408
Marker10824	0.00442338	0.00173466	0.00380583	NA	0.00832974	NA	NA	NA	0.00674996	0.00326849	0.00485782	0.00379147	0.00498554
Marker10826	NA	NA	NA	NA	NA	NA	0.000947867	0.00157978	0.0016851	0.00193948	NA	0.0016851	0.00116945
Marker10827	0.0149289	0.0100711	0.00270819	0.0131084	0.0016851	NA	0.0157978	0.0155721	0.0107042	0.0139118	0.0111453	0.00626269	0.0113813
Marker10829	0.00882818	0.00805377	0.0136914	0.00720954	0.00876059	0.00742859	0.0145565	0.0147935	0.014693	0.00844562	0.0109369	0.00964794	0.00755799
Marker10830	0.00691153	0.00808475	0.00507786	0.00646273	0.00884676	0.00499974	0.00733469	0.00270819	0.00442338	0.00469653	0.00487348	0.00505529	0.00600935
Marker10831	NA	0.00208322	0.00229786	0.0028436	0.00252765	NA	0.00270819	0.0028436	0.00270819	0.00209989	0.00258509	0.00221169	0.00226989
Marker10832	0.0180199	0.0100982	0.0154244	0.0185265	0.0184007	0.0174566	0.00687204	0.00829384	0.0144334	0.0183179	0.0187833	0.0101106	0.0172887
Marker10833	0.00715547	0.00669083	0.00505529	NA	NA	NA	NA	NA	0.00515598	0.00319141	0.00177725	NA	NA
Marker10834	0.0140941	0.0120866	0.0139308	0.0192733	0.0148643	NA	0.0164184	0.021327	0.0174494	0.0156223	0.0149289	0.0195893	0.0167005
Marker10835	0.00501812	0.00635629	0.00769783	0.00616285	NA	NA	0.0028436	0.00609343	0.00268562	0.00417558	0.0050848	0.00337019	0.00446495
Marker10836	NA	0.0136604	0.00890421	0.0162286	0.0096941	NA	0.0133755	0.00998646	0.00760377	0.0144282	0.0133886	0.0135861	0.0130486
Marker10837	0.00792987	0.00975746	0.0016851	0.0102686	0.010484	0.0049763	0.00526593	0.0128639	0.0101036	0.00882748	0.0154028	0.00716166	0.007109
Marker10838	0.00742496	0.00808475	0.0129255	0.0121116	0.0103814	0.00758294	0.0128489	0.014534	0.0112691	0.0125063	0.0105845	0.0107425	0.0125451
Marker10839	0.00446055	0.00327494	0.00517019	0.00366221	NA	0.00564771	0.00337019	0.00406229	0.00459572	0.00644986	0.00545024	0.00473934	0.00348782
Marker10840	0.011992	0.010315	0.0160799	0.00804251	0.0109531	NA	0.0106635	0.0101557	0.0106244	0.0112716	0.00817536	0.0102159	0.00811573
Marker10843	0.00346932	0.0109345	0.0144334	0.0133563	0.0133563	0.00276027	0.00832017	0.0125254	0.00260403	0.0135665	0.0149606	0.0073723	0.0120227
Marker10844	0.000592417	0.00520398	0.0136914	0.00817655	0.0118483	NA	0.00695103	0.0138795	0.0109682	0.0109661	0.00994045	0.00358083	0.0101968
Marker10845	0.00911411	0.0109413	0.0185983	0.0216142	0.0120063	0.0149289	0.0177988	0.0187542	0.0230796	0.0191295	0.0186809	0.0224329	0.0192035
Marker10846	NA	NA	0.00457007	0.00222605	0.00337019	NA	NA	0.00118483	0.00157978	0.00297303	NA	0.00118483	0.00217012
Marker10847	0.0158597	0.00991234	0.0169467	0.0162286	0.017234	NA	0.0144286	0.014534	0.0131764	0.0124503	0.0121648	0.014534	0.00783734
Marker10848	0.00111901	0.0108726	0.012351	0.0146728	0.00502657	0.00754344	0.0062138	0.00660122	0.012351	0.00630638	0.00959716	0.00695103	0.0072834
Marker10851	NA	0.00223028	0.000789889	NA	0.00193882	NA	0.0016851	0.00118483	0.00171866	0.000573307	0.00248815	0.000947867	0.0014772
Marker10852	0.0118483	0.011585	0.0140074	0.00387764	0.0115037	0.0100828	0.0028436	0.007109	0.0134368	0.00746819	0.00635818	0.00778605	0.00541282
Marker10853	NA	0.0125825	0.0182393	0.00312126	0.00236967	0.0049763	0.00473934	NA	0.00817666	0.00769187	0.00663507	0.0028436	0.00179596
Marker10854	0.00105319	0.00669083	0.00753985	0.00840155	0.00674996	NA	0.0028436	0.0035545	0.00610369	0.00759623	0.00880727	0.00947867	0.00695513
Marker10855	0.00470836	0.00223028	0.00229786	0.00258509	0.00423668	0.00248815	0.00263296	0.00321598	0.00263296	0.00367162	0.00296209	0.00431806	0.00399102
Marker10856	0.0048435	0.00669083	0.00505529	0.00157978	NA	NA	0.00118483	0.00157978	0.007109	0.00301859	0.00385136	0.007109	0.000526593
Marker10857	0.00157978	0.00585447	0.00804251	0.00509838	0.00287233	0.00736941	0.00695103	0.00812458	0.00718713	0.00612825	0.00571845	0.00674039	0.00670893
Marker10859	0.00653595	0.00427061	0.00394945	0.00599495	0.00624252	0.0049763	0.00726698	0.00609343	0.00586949	0.00960473	0.00627966	0.00821485	0.00826819
Marker1086	0.00278784	0.00278784	0.00366221	0.00538561	0.00560103	0.000592417	0.00389679	0.00541638	0.0051039	0.00524576	0.00367299	0.00505529	0.00437004
Marker10861	NA	0.00223028	0.000789889	NA	NA	NA	NA	NA	NA	NA	0.00110585	NA	NA
Marker10862	0.00390995	0.0036242	0.0146393	0.00574465	0.007109	0.0176145	0.00821485	0.00626269	0.0141659	0.00492088	0.00556872	0.0205371	0.00623705
Marker10864	0.00495617	0.00446055	0.00312126	0.00502657	0.00387764	NA	0.00337019	0.00507786	0.00416645	0.00257988	0.00473934	NA	0.00164133
Marker10866	0.00666372	NA	0.00590263	0.00251328	0.00811432	NA	0.00537125	0.00592417	0.00704193	0.00586418	0.00390995	0.00643572	0.00536006
Marker10867	0.00873525	0.00418177	0.0035186	0.00768347	0.00947867	0.00248815	0.0062138	0.00575491	0.00900995	0.00710356	0.00308057	0.00642443	0.00775528
Marker10868	0.0186414	0.0201035	0.0156542	0.00552923	0.0104566	NA	0.0186414	0.0199729	0.0168741	0.014132	0.0124803	0.0204318	0.0191339
Marker10869	0.00715547	NA	0.00812458	0.00733879	0.00236967	0.0049763	NA	0.00789889	0.00609343	0.00726209	0.00411437	0.00695103	0.00705771
Marker1087	0.00454186	0.00306663	0.00263296	0.00581646	0.00466753	0.00809637	0.00600316	0.00440081	0.00276027	0.00448135	0.00620063	0.00526593	0.00451365
Marker10871	0.00189573	NA	NA	0.00229786	NA	NA	0.000947867	NA	0.00124993	0.000338524	0.000677048	NA	0.00127214
Marker10872	0.00354134	0.00557569	0.00854517	0.0101106	0.00988559	0.00640592	0.00421274	0.00473934	0.00481114	0.00910824	0.00593719	0.00421274	0.00529328
Marker10874	0.00288697	NA	0.00330317	0.00481114	0.00481114	0.00248815	0.00337019	0.00118483	0.00249987	0.00464379	0.00466035	0.00421274	0.00437004
Marker10877	0.00249987	0.00477031	0.00442338	0.00287233	0.00387764	NA	0.00505529	0.00507786	0.00312126	0.000729129	0.0013541	NA	0.00348782
Marker10878	0.0163316	0.00581646	0.00993756	0.0103212	0.019101	0.0125592	0.0151659	0.0147258	0.0167648	0.0115564	0.0128118	0.0152223	0.0168242
Marker10879	0.00495617	0.00143616	0.00744753	0.00193882	NA	0.00252765	0.00221169	0.00372376	0.00593719	0.00250344	0.00252765	0.0120063	0.00633963
Marker1088	0.00201344	NA	0.000789889	NA	0.00193882	NA	0.00118483	0.00118483	NA	NA	NA	0.000947867	0.00238516
Marker10880	0.000526593	NA	NA	0.00193882	NA	NA	NA	NA	NA	0.00167214	0.000592417	0.000947867	NA
Marker10881	0.00189573	0.00223028	0.00193882	0.0016851	0.00193882	0.00248815	0.00252765	0.00253893	0.0130691	0.00782263	0.0129147	0.007109	0.00240044
Marker10882	0.00244711	0.00201344	0.00473934	0.0044521	0.00509838	NA	0.00789889	0.0049086	0.00656216	0.00363094	0.00593719	0.0080343	0.00720133
Marker10883	0.00238516	0.00250906	0.00272871	0.00272871	0.00143616	NA	0.000947867	NA	0.00208322	0.00303853	0.00264613	NA	0.00322111
Marker10884	0.0136558	0.00858037	0.00926325	0.013701	0.00567284	0.00252765	0.00695103	0.00626269	0.00852123	0.00706123	0.00583303	0.00874144	0.00990369
Marker10885	0.00312006	0.000991234	0.00272871	0.00389679	0.00143616	0.00234363	0.00516061	0.00507786	0.00337498	0.00144186	0.00229786	0.00421274	0.00291336
Marker10886	0.0107797	0.0114302	0.0114893	0.0103404	0.00933506	0.0100711	0.00884676	0.00812458	0.011614	0.0101284	0.010203	0.0107425	0.00765269
Marker10888	0.00524199	0.00223028	0.00321598	0.00545742	0.00321598	0.00255195	0.00526593	0.00821485	0.00410742	0.0040977	0.00411437	0.00321598	0.00483911
Marker10889	0.0114534	0.0133817	0.00387046	0.0122074	0.00775528	0.00750395	0.00705635	0.0098172	0.0116808	0.0100668	0.00489731	0.0100053	0.00688883
Marker10890	0.00588545	0.00833256	0.00560103	0.00459572	0.00446647	0.00505529	0.0113744	0.010325	0.00250855	0.00966095	0.0108727	0.000947867	0.00894524
Marker10892	0.00124993	0.00171866	NA	0.000947867	NA	0.0021722	NA	0.00203114	NA	0.0017541	0.000592417	NA	NA
Marker10893	0.00331754	0.007109	0.00203114	0.00649145	0.00979463	0.00749961	0.00758294	0.0116791	0.00358083	0.00822457	NA	0.00939592	0.00929461
Marker10894	0.0080228	0.0115196	0.00877153	0.00537125	0.00252765	0.0112559	0.0113293	0.0109005	0.0103404	0.00985967	0.0127511	0.0147672	0.0114594
Marker10896	0.0021327	0.00139392	0.00315956	0.0061755	0.007109	0.00746445	0.00442338	0.00440081	0.00552055	0.0067985	0.00655608	0.00347551	0.0073524
Marker10898	0.0145204	0.0115344	0.0145463	0.0147494	0.00480636	0.00252765	0.0144286	0.0187881	0.0183529	0.0142538	0.0164058	0.00947867	0.0144451
Marker1090	NA	NA	0.00143616	0.000947867	0.00157978	NA	NA	NA	NA	0.000990496	0.00379147	NA	0.00226125
Marker10900	0.0127077	0.00489731	0.0120176	0.0114175	0.0126382	0.000592417	0.014613	0.00203114	0.00713773	0.0127889	0.0113349	0.00968931	0.0133817
Marker10902	0.00198247	0.00446055	0.00157978	NA	NA	NA	NA	NA	0.00343732	0.00257988	NA	0.00189573	0.000861698
Marker10903	0.0109655	0.00786792	0.00947867	0.00739624	0.00998133	0.0101106	0.00853081	0.00930941	0.00765585	0.00854227	0.010545	0.00937335	0.00689358
Marker10904	0.0013541	0.00501812	0.0100531	0.00933506	0.00634544	0.00924171	0.00505529	NA	0.0103137	0.00827172	0.00854122	0.0101106	0.0088485
Marker10905	0.00556872	0.0192615	0.0145052	0.0229068	0.00610369	0.0092812	0.0224329	0.0211578	0.0179678	0.0196262	0.0231833	0.0110585	0.00910063
Marker10906	0.0029686	NA	0.0044521	0.00502657	0.00753985	0.00252765	0.00431806	0.00118483	0.00458309	0.00432847	0.00609343	0.00575491	0.0060524
Marker10907	0.00864232	0.0105938	0.0131409	0.0110585	0.0110585	NA	0.00473934	0.0084631	0.0131764	0.00734788	0.00892575	0.0126382	0.0103404
Marker10908	0.00736941	0.0112021	0.0104265	0.00926804	0.0101968	NA	0.011901	0.0108328	0.00999948	0.00940461	0.00521327	0.00914015	0.00968384
Marker10909	0.010946	0.0057267	0.0130691	0.00845558	0.002621	0.00189573	0.0149816	0.0147258	0.00781209	0.00980319	0.00831743	0.00964041	0.0123223
Marker1091	0.00201344	0.000991234	0.00251328	0.00229786	NA	NA	0.0016851	0.00118483	0.00249987	0.00128994	0.00189573	0.0016851	0.00196959
Marker10912	0.00236967	NA	0.00813825	NA	0.0101968	0.00248815	0.00674039	0.0115098	0.00914357	0.00611527	0.00905378	0.00779358	0.00677048
Marker10914	0.00461543	0.00780597	0.00761166	0.0112021	0.00940686	0.0101106	0.0108478	0.00998646	0.00598927	0.00945956	0.00596367	0.00768826	0.0070372
Marker10915	0.0050491	0.00415699	0.00431806	0.0088324	0.00660635	0.00406793	0.00610848	0.0049086	0.00640592	0.00732146	0.0100316	0.00473934	0.00421234
Marker10916	0.0118638	0.0117089	0.0114175	0.0099974	0.00517019	0.00473934	0.011585	0.0101557	0.0105203	0.0123643	0.0116509	0.0116904	0.014218
Marker10917	0.00657431	0.00972648	0.00550666	0.00600316	0.00583561	NA	0.00526593	0.00457007	0.00541638	0.00413579	0.00627962	0.00524712	0.00346932
Marker1092	0.006474	0.0050158	0.00421274	0.00693974	0.00221169	0.00734597	0.007109	0.011002	0.00708296	0.00682029	0.00481114	0.00476567	0.0102788
Marker10920	0.0085933	0.00808475	0.00727827	0.00473934	0.00842549	NA	0.0126382	0.0126382	0.0114893	0.0101655	0.0126035	0.0114797	0.0115541
Marker109201	0.000991234	0.00459572	NA	0.00387764	NA	NA	0.00276461	0.00507786	NA	0.00226617	0.00343732	0.00406229	0.000947867
Marker10921	0.0121116	0.00223028	0.00301594	0.00394945	0.00394945	NA	0.00252765	0.00558565	0.00421853	0.00709945	0.00750395	0.00358083	0.00467779
Marker109219	0.00124993	NA	0.00203114	NA	0.0016851	NA	0.00118483	0.00157978	0.000947867	0.000699964	0.00110585	NA	0.00159641
Marker10922	0.00529691	0.0072484	0.00459572	0.00337498	0.00538561	NA	0.00768826	0.00643196	0.00337498	0.00655481	0.00722749	0.00600316	0.00603188
Marker10925	0.0073723	0.00789889	0.00840155	0.00868878	0.00789889	0.00746445	0.0045287	0.00964794	0.00776001	0.00773964	0.00809637	0.00947867	0.00785786
Marker10926	0.00826312	0.010315	0.00962229	0.01271	0.00627398	0.0100954	0.00642443	0.00995261	0.0118223	0.0123114	0.0112794	0.00778605	0.0126793
Marker10928	0.0045225	0.00696961	0.00537125	0.00825793	0.00725262	NA	0.00768826	0.007109	0.00641965	0.00715678	0.00805687	0.00768826	0.00629471
Marker10929	0.00748072	0.00457516	0.007109	0.00840155	0.00897602	0.00995261	0.00863612	0.00727827	0.00836131	0.0063446	0.010624	0.00705635	0.0108943
Marker1093	0.00157978	0.00278784	0.0103116	0.00728134	0.00459572	0.00505529	0.00537125	0.00236967	0.00710032	0.0079403	0.00971564	0.00337019	0.0115714
Marker10930	0.00749621	0.00888626	0.00221169	0.00430849	0.00157978	0.0049763	0.00253893	0.00541638	0.00517019	0.0059051	0.00861698	0.00693974	0.00633963
Marker10931	0.00473934	0.00387764	0.00372376	0.000789889	0.00516061	NA	0.00157978	0.00253893	0.00481114	0.0035144	0.0044521	0.00252765	0.000991234
Marker10932	0.00807602	0.00669083	0.0135717	0.0114319	0.0110585	NA	0.00663507	0.0104942	0.0106132	0.0125652	0.0143032	0.0145565	0.0121943
Marker10933	NA	0.00685965	0.011585	0.00990952	0.00494997	NA	0.0108328	0.0121869	0.0114893	0.0107452	0.00781209	0.0109531	0.00762011
Marker10936	0.00248815	0.00687204	0.00558565	0.00674039	0.00674996	NA	0.0016851	0.0049086	0.00411437	0.00621017	0.00666632	0.00600316	0.00601137
Marker10937	0.0125143	0.00427019	0.00509838	0.00739624	0.00394945	0.00252765	0.00442338	0.0101557	0.00812458	0.00641148	0.00959716	0.00863612	0.00326214
Marker10938	0.00963491	0.0145897	0.0126947	0.0131949	0.00705156	NA	0.00402844	0.0128413	0.0146393	0.0118218	0.0126153	0.014218	0.0132636
Marker10939	0.00291175	0.0102624	0.0102542	0.00789889	0.0117765	0.00248815	0.0120063	0.00930941	0.0116661	0.00660258	0.00438389	0.0172647	0.0113252
Marker10940	0.00154028	0.00278784	0.00251328	0.00193882	0.000789889	0.00505529	0.00189573	0.00270819	0.00171866	0.00378383	0.00248815	0.00406229	0.00276877
Marker10941	0.00900474	NA	0.0101106	0.0101249	0.00505529	NA	0.0028436	0.0128639	0.0118483	0.00997554	0.0035545	0.0132701	0.00703417
Marker10944	0.000991234	0.00193882	0.00118483	0.00347551	NA	NA	0.00252765	0.00203114	0.00208322	0.00274581	0.00154028	0.000947867	0.00312858
Marker10945	0.00463712	0.00322151	0.00252765	0.00517019	0.00430849	0.0050158	0.00431806	0.00372376	0.00394945	0.00492594	0.00442685	0.00537125	0.00502657
Marker109466	0.000677048	0.00189573	NA	0.00270819	0.000947867	0.00251328	0.00118483	NA	0.00193882	0.00225683	0.0016851	0.00252765	0.00246199
Marker10947	NA	0.0058418	0.00589784	0.00581646	0.00143616	NA	0.00853081	0.00863236	0.0053643	0.00607813	0.00608215	0.00505529	0.00607292
Marker10948	0.00336315	0.0029737	0.00768826	0.00603188	0.00509838	0.00252765	0.0028436	0.00643196	0.00502657	0.00333388	0.00280411	0.00558189	0.00761371
Marker1095	NA	NA	0.00203114	NA	0.000789889	0.00236967	0.000947867	0.00118483	0.000947867	0.00108181	0.000789889	0.0016851	NA
Marker10951	0.00750395	0.0107936	0.0156542	0.0168749	0.00840155	0.0227488	0.0192733	0.0204807	0.0153117	0.0113324	0.00943918	0.0156925	0.0161876
Marker10952	0.00238516	0.0124748	0.0107425	0.00143616	0.00157978	NA	0.000947867	0.00726698	0.00771698	0.00324938	0.00341692	0.00726698	0.00279026
Marker10954	0.00247808	0.00501812	0.00459572	0.00143616	0.00387764	0.00505529	0.0016851	0.00321598	0.00234363	0.00441446	0.00177725	0.00410742	0.0044521
Marker10955	0.00263296	0.00201344	0.00203114	0.00330317	0.00516061	NA	0.00592417	0.00507786	0.0053138	0.00382415	0.0050158	0.0035545	0.00496383
Marker10956	NA	0.00669083	0.00609343	0.0035545	0.00840155	NA	0.00761679	0.00758294	0.00802042	0.00496502	0.00897602	0.00270819	0.00848999
Marker10959	0.00402689	0.00517019	0.00505529	NA	NA	NA	0.00406229	NA	NA	0.00288372	NA	NA	0.00179596
Marker1096	0.0282502	0.0170678	0.0358323	0.0293695	0.0221887	0.0101106	0.0222222	0.0297901	0.0259882	0.0236256	0.0289494	0.0183254	0.0310098
Marker10960	0.00337639	0.00223028	0.00321598	0.00466753	0.00423668	NA	0.00505529	0.00507786	0.00364564	0.00636371	0.00477883	0.00358083	0.00541638
Marker10961	0.000991234	0.00520398	0.00387764	0.00430849	0.00646273	NA	0.00695103	0.00626269	0.0048435	0.00605794	0.00691153	0.0045287	0.00707823
Marker10962	0.00873525	0.0183378	0.0162286	0.019326	0.0183829	0.00499974	0.0101106	0.0211578	0.0203714	0.0194924	0.0201422	0.0210637	0.0153875
Marker10963	0.00139392	0.00223028	0.000789889	0.00193882	0.000947867	NA	NA	NA	NA	0.000592417	0.000592417	0.0016851	0.0016003
Marker10964	0.0101601	0.00919144	0.0110585	0.00660635	0.0096941	NA	0.00473934	0.00592417	0.0117181	0.00166259	0.00347551	0.00842549	0.00912989
Marker10966	0.00700059	0.00193882	0.00712337	0.00287233	0.0081957	NA	0.00337019	0.00236967	0.00482551	0.00415593	0.00347551	0.000947867	0.00608955
Marker10967	0.0101106	0.0134126	0.00506658	0.0146393	0.01116	0.00154028	0.0106522	0.0106635	0.0127244	0.0133255	0.0117299	0.00663507	0.0113576
Marker10968	NA	NA	0.00416487	NA	NA	NA	0.0028436	0.00761679	0.00537614	0.00144282	0.00462085	0.00410742	0.00627808
Marker10969	0.00198247	0.000991234	0.00406229	0.00430849	0.00495476	NA	NA	NA	0.00538561	0.00447179	0.00221169	0.00789889	0.00390298
Marker1097	0.00424372	0.00424372	0.00229786	0.00452391	0.00337498	0.00252765	0.00389679	0.00389303	0.00302068	0.00312452	0.00466035	0.00263296	0.00393919
Marker10970	0.00477031	0.00669083	0.0056154	0.00481114	0.00337498	0.00252765	0.00421274	0.0028436	0.00609343	0.00408003	0.00447893	0.00431806	0.00340576
Marker10971	0.00210637	0.00436762	0.00919144	NA	0.00315956	0.000592417	0.00379147	NA	0.0054349	0.00229323	NA	0.00379147	0.0017234
Marker10973	0.00967224	0.00845182	0.00495476	0.00976591	0.00718081	0.0049763	0.00484466	0.00829384	0.0101557	0.00983228	0.00908373	0.00821485	0.0107712
Marker10974	0.000991234	0.00223028	0.00610848	0.00366221	0.0028436	NA	0.0028436	0.00812458	0.00989516	0.00533856	0.00343732	0.00897089	0.0057223
Marker10976	0.00278784	0.00278784	0.00423668	0.00502657	0.00157978	0.0050158	0.00337019	0.00406229	0.00416645	0.00484444	0.00379147	0.00526593	0.0044521
Marker10977	0.00118483	0.00428089	0.00610848	0.0079707	0.00895208	0.00671406	0.0127435	0.0106522	0.00768347	0.00758294	0.00975723	0.00747762	0.0106098
Marker10978	NA	0.00520398	0.00430849	0.00933506	0.00430849	0.00252765	0.0109531	0.00236967	0.00349808	0.00415647	0.00236967	0.00863612	0.00478037
Marker1098	0.00303565	0.0133817	0.00768347	0.00890421	0.00517019	0.00505529	0.00674039	0.00406229	0.0102599	0.00703256	0.00781991	0.0133755	0.00699616
Marker10980	0.00229786	NA	0.0016851	0.00193882	0.00252765	NA	0.00221169	0.0028436	0.0016851	0.00240044	0.00251328	0.0016851	0.00246944
Marker10981	0.0156277	0.00696961	0.0168031	0.0114797	0.0132701	0.0148616	0.016441	0.0106635	0.0162286	0.0137805	0.0156376	0.0147258	0.0153904
Marker10982	0.0197867	0.0184617	0.00511274	0.011992	0.0101106	NA	NA	0.0101557	0.013713	0.00992776	0.0171406	0.00252765	0.00383661
Marker10983	0.00651789	0.0112494	0.00538561	0.00937335	0.00853081	NA	0.0140074	0.0103814	0.00768826	0.011418	0.0086749	0.0123486	0.0124946
Marker10984	0.00424372	0.00223028	0.00575901	0.00366221	0.00373402	0.00248815	0.00221169	NA	0.00302068	0.00313408	0.00280411	0.00389679	0.000430849
Marker10987	0.0129702	0.0106248	0.00739624	0.0100675	0.00821485	0.00760377	0.00695103	0.00677048	0.00674996	0.0102522	0.0111939	0.00896336	0.00904782
Marker10988	0.0043986	0.00139392	0.00387764	0.00567284	0.00646273	0.0050401	0.00421274	0.00660122	0.00359356	0.00534131	0.0049763	0.00337019	0.00537535
Marker10989	0.00445289	0.00495617	0.00842549	0.00387764	0.00526593	NA	0.0028436	0.00406229	0.00786417	0.00737593	0.00584518	0.00674039	0.00806303
Marker10990	0.0125664	0.011376	0.0137102	0.0142946	0.0167313	0.00734597	0.0163244	0.0169262	0.0108683	0.0133573	0.0157152	0.0084631	0.0139331
Marker10992	0.0057267	0.00501812	0.00667816	0.00789889	0.00832974	0.00750395	0.00810953	0.007109	0.00718713	0.00806452	0.00813586	0.00358083	0.00656056
Marker10993	0.00396494	0.000526593	0.0124228	0.00814304	0.00193882	NA	0.0146393	0.0098172	0.0132701	0.00637326	0.0116713	0.0124276	0.0104635
Marker10994	NA	0.0056872	0.00505529	0.00143616	0.00466753	NA	0.00358083	0.00118483	0.00307276	0.00183458	0.00229068	0.00431806	0.00222
Marker10995	0.00546268	0.0048435	0.0131648	0.00899038	0.00812458	0.0100847	0.0109682	NA	0.00747762	0.00985481	0.00829384	0.0101557	0.0110002
Marker10996	0.00293421	NA	0.00263296	0.00263296	0.00258509	0.00252765	0.000947867	0.00236967	0.00431806	0.00278342	0.00438389	0.00221169	0.00272871
Marker10997	0.00328976	0.00373402	0.00321598	0.00253893	0.00452391	0.00319033	0.00252765	0.00473934	0.0037498	0.00401378	0.00347551	0.00236967	0.00256922
Marker1100	0.0089211	0.0108726	NA	0.00832974	NA	NA	0.00674039	NA	0.00624967	0.00950734	0.00841232	0.00379147	0.0112636
Marker11000	0.00238516	0.00223028	0.00221169	0.00258509	0.00143616	NA	0.000947867	0.00157978	0.00249987	0.00240789	0.00252765	0.00253893	0.0014772
Marker11001	0.00157978	0.00792987	0.00832974	0.00825793	0.00768347	0.00746445	0.00853081	0.00761679	0.00802042	0.00746254	0.00655608	0.00832017	0.00646273
Marker11002	0.000526593	0.00223028	0.00193882	0.000789889	0.00193882	NA	0.000947867	0.00270819	0.000677048	0.00220723	0.00189573	0.0016851	0.0014772
Marker11003	0.00223028	NA	0.00558189	0.00157978	0.0053138	NA	0.00609343	0.00558565	0.00369772	0.00600061	0.00822874	0.00705635	0.00590878
Marker11004	0.0080228	0.00669083	0.00753985	0.00825793	0.00990952	0.00734597	0.00832017	0.00829384	0.0101305	0.00871426	0.00864929	0.00979463	0.00912989
Marker11007	0.00587626	0.0148009	0.0146489	0.0105558	0.0116329	NA	0.00926804	0.0155721	0.0150606	0.0121902	0.00813933	0.0107425	0.0120677
Marker11008	0.0110252	0.0117089	0.0144334	0.0145052	0.014376	0.0120063	0.011585	0.011002	0.0118771	0.0138386	0.0102686	0.00937335	0.0112402
Marker11009	0.00783162	0.0081467	0.0191728	0.0208244	0.017952	NA	0.0194839	0.0120063	0.0181531	0.0154969	0.0186019	0.0173023	0.0148578
Marker1101	0.00520398	0.00278784	0.00768347	0.00430849	NA	0.00248815	0.0028436	0.00558565	0.00916619	0.00274232	0.00651659	0.00789889	0.00607292
Marker11011	0.00584644	0.00526593	0.00735794	0.00538561	0.00442338	0.007109	NA	0.00507786	0.00653454	0.00586775	0.00588511	0.00410742	0.00623705
Marker11013	0.00514203	0.016789	0.0183829	0.00509838	0.0182967	NA	0.0152712	0.0194651	0.0177232	0.0103004	0.0118878	0.00916272	0.0180546
Marker11014	0.00563764	0.00193882	0.0114175	0.00840155	0.0104122	0.0101106	0.00118483	0.0101106	0.0101249	0.0086856	0.00947867	0.010325	0.0103404
Marker11016	0.010466	0.0126537	0.00840155	0.0125664	0.0105319	NA	0.0034868	0.0118483	0.011609	0.0119534	0.0024148	0.00372376	0.0102788
Marker11017	0.00173466	0.00223028	NA	0.00118483	0.00193882	NA	NA	NA	NA	NA	NA	0.00118483	0.00174391
Marker11018	0.00226125	0.00473934	0.000947867	0.00143616	0.00251328	NA	0.00263296	0.0028436	0.00234363	0.00386369	0.00406793	0.00236967	0.00279026
Marker11019	NA	NA	NA	NA	0.00251328	NA	0.000947867	0.00203114	NA	0.000338524	0.00143616	NA	NA
Marker1102	0.00777499	0.00771304	0.00689358	0.0101249	0.00904782	0.0093207	0.00558189	0.00863236	0.00848914	0.00781608	0.00627962	0.00947867	0.00777579
Marker11020	0.0105319	0.00424372	0.0115611	0.0104122	0.00919144	0.0101106	0.0154818	0.0157414	0.0128537	0.00926846	0.00817536	0.0114797	0.00993004
Marker11021	0.0120914	0.0108328	0.0119489	0.0127962	0.0190627	0.00754344	0.0192733	0.0218348	0.00552686	0.0159939	0.0183845	0.0108478	0.0192502
Marker11022	0.00300468	0.00449153	0.00895208	0.00394945	0.00222605	0.00236967	0.00695103	0.00643196	0.00708296	0.0054273	0.00280411	0.00930941	0.00502657
Marker11024	0.000947867	0.00193882	0.00263296	0.00143616	NA	NA	0.00221169	0.00252765	NA	0.000338524	0.00124993	0.00270819	0.00127214
Marker11025	NA	NA	0.00459572	0.00337498	NA	NA	NA	0.00236967	0.00380189	0.00107017	NA	0.00252765	0.00125151
Marker11026	0.00118483	0.00562861	0.00696539	0.00558189	0.00229786	0.00454186	0.00236967	0.00406229	0.00703088	0.00567851	0.00177725	0.00610848	0.00374158
Marker11027	NA	0.00223028	0.0016851	NA	NA	NA	NA	NA	0.00124993	NA	NA	0.000947867	0.000820664
Marker11028	NA	0.00223028	0.00263296	0.000789889	0.00193882	NA	0.0016851	0.00253893	0.000677048	0.00235333	0.00189573	0.0016851	0.00174391
Marker11029	0.00394945	0.0110585	0.0101106	0.00940686	0.00315956	NA	0.00832017	0.00157978	0.00796833	0.00575246	0.0092812	0.00812458	0.00954022
Marker1103	0.00761166	0.00608215	0.00505529	0.00960793	0.00754909	0.00438108	0.00821485	0.00252765	0.00868878	0.00950046	0.00817536	0.00421274	0.0076453
Marker11030	0.00399591	0.00580569	0.00663507	0.00330317	0.00509838	0.00248815	0.00579252	0.00677048	0.00302068	0.00324672	0.00300158	0.00558189	0.004329
Marker11032	0.00821485	0.00173466	0.00624731	0.0106276	0.00308775	0.00473934	0.00810953	0.00457007	0.00947867	0.00826517	0.0092812	0.00853081	0.00697565
Marker11033	0.0108726	0.0133817	0.0111303	0.00600316	0.00394945	NA	0.00505529	0.00524712	0.00505182	0.00522665	0.00556872	0.00958399	0.00486989
Marker11034	0.00223028	0.0102841	0.0144191	0.00222605	0.0059505	0.00252765	0.0045287	0.00372376	0.0156242	0.00493999	0.00418641	0.0133755	0.00566258
Marker11035	0.00947867	0.00892575	0.00761166	0.00527072	0.00775528	0.00189573	0.00286993	NA	0.0029686	0.00522961	0.00644801	0.00484466	0.00319584
Marker11036	0.000526593	0.00919989	0.00861698	0.00768826	0.00818613	0.0100711	0.0108478	0.0101557	0.011585	0.00993998	0.0125514	0.0132701	0.0121665
Marker11037	0.00585447	0.00473934	0.00842549	0.00581646	0.00452391	NA	0.00484466	0.00440081	0.00442338	0.00702729	0.0071485	0.00779358	0.0049445
Marker11038	0.00575535	0.00692005	0.00810953	0.00488295	0.00761166	0.00255195	0.00434439	0.00877906	0.00189573	0.00715432	0.00560821	0.00758294	0.00742561
Marker11039	0.00201344	0.00236967	0.000789889	0.00263296	0.00143616	NA	0.00270819	0.00253893	0.00193882	0.00200607	0.00208322	0.00252765	0.00229786
Marker1104	0.0172227	0.0221479	0.0243286	0.0263536	0.0220451	0.0297788	0.0251711	0.0098172	0.0238529	0.0236871	0.0267773	0.0225382	0.0248456
Marker11041	NA	0.00223028	NA	0.00143616	0.00481114	NA	0.00315956	0.00406229	0.000677048	0.0014046	0.00300158	0.00263296	0.00389816
Marker11044	0.00446055	0.0036242	0.00488295	0.00459572	0.00502657	0.00505529	0.00505529	0.00507786	0.0048435	0.00487311	0.0049763	0.00473934	0.00459572
Marker11045	0.00762243	0.0114302	0.011901	0.01271	0.0104122	0.00754344	0.0100053	0.00812458	0.00911411	0.00838128	0.0115324	0.00800421	0.00896576
Marker11046	0.0157188	0.00390686	0.0166102	0.0154497	NA	0.0132306	0.0103212	0.00829384	0.00937335	0.00632453	0.00520806	0.0170616	0.00284914
Marker11047	0.00477031	NA	0.00287233	0.00157978	NA	0.0050158	0.00389679	0.00406229	0.00239571	0.00114661	0.00264613	0.00505529	0.00322111
Marker1105	0.0130409	0.0070372	0.00759422	0.0154387	0.00596007	0.017654	0.00695103	0.00643196	0.00535128	0.0133357	0.0119668	0.00634544	0.0105862
Marker11054	0.000592417	0.00396494	0.00252765	0.00173776	0.000789889	0.000592417	0.0016851	0.00252765	0.00249987	0.00239768	0.00208322	0.00252765	0.00196959
Marker11055	0.00236967	0.00250906	0.00251328	NA	NA	NA	NA	0.00157978	0.00251328	0.00159641	0.00154028	NA	0.00196959
Marker11056	NA	0.00247808	NA	0.0053138	0.0016851	NA	0.00526593	0.00897089	0.00143616	0.00455127	0.00541074	0.00505529	0.0053138
Marker11057	0.00287233	0.00718713	0.00358083	0.00712337	0.00337019	0.00189573	0.00663507	0.00523584	0.00401021	0.00329566	0.00193882	0.00455503	0.00343732
Marker11058	0.00898306	0.0125275	0.0111638	0.0119201	0.00509838	0.00248815	0.00853081	0.00660122	0.0118223	0.01059	0.0126035	0.0120063	0.00960177
Marker11059	0.00250906	0.00139392	0.000789889	0.00301594	0.00143616	0.00252765	0.00337019	0.00372376	0.00247499	0.00366073	0.00248815	0.000947867	0.00322111
Marker1106	NA	NA	0.00387764	0.00287233	0.00459572	NA	0.00189573	0.00541638	0.00468726	0.0029812	0.00379147	0.00505529	0.00430849
Marker11060	0.010989	0.00995261	0.00821485	0.0096941	0.0140487	0.00947867	0.0123223	0.00930941	0.0106276	0.0119685	0.0116329	0.0154818	0.00668496
Marker11061	0.00486324	0.00223028	0.00387764	0.00229786	0.0016851	0.0050158	0.00252765	0.0049086	0.00203114	0.0054273	0.00469984	0.00442338	0.00504709
Marker11062	0.00584518	0.00418177	0.00509838	0.00947867	0.00459572	0.00995261	0.00758294	0.00761679	0.00674996	0.00671134	0.00906854	0.00537125	0.00725867
Marker11063	0.0112494	0.00699052	0.00789889	0.010843	0.00423668	0.0099921	0.00660122	0.00524712	0.00749961	0.00939268	0.00858202	0.00558189	0.00713978
Marker11064	0.00958283	NA	0.00631912	0.00961408	0.0113406	0.00937451	0.0121869	0.0140487	0.00775843	0.0104969	0.0135717	0.00863236	0.0134999
Marker11067	0.00249987	0.00189573	0.00372376	0.00524199	0.00626269	NA	0.000947867	0.00236967	0.00369772	0.00519589	0.00442685	0.00203114	0.00272871
Marker11068	0.00451582	0.00501812	0.00631912	0.0120063	0.0143616	0.0050158	0.0129542	0.0121869	0.0141265	0.00824754	0.00646273	0.00832017	0.00894524
Marker11069	0.00628814	0.0089211	0.0117765	0.0114893	0.0127818	NA	0.0107425	0.0084631	0.0105203	0.0117241	0.010387	0.0101106	0.0100326
Marker1107	0.00669083	0.00641204	0.00624731	0.0101249	0.00509838	0.00505529	0.00758294	0.0123561	0.00947867	0.00812185	0.00963665	0.0114797	0.00863749
Marker11071	0.00210637	NA	NA	NA	NA	0.00995261	0.0101106	NA	0.00270819	0.00753529	0.00687464	0.0101106	0.00463675
Marker11074	NA	NA	0.00193882	0.000789889	NA	NA	0.0016851	0.00203114	0.00221169	0.00136188	0.00124993	0.000947867	0.000430849
Marker11075	0.00745439	0.00250906	0.00387764	0.00193882	0.00387764	0.00252765	NA	0.00660122	0.00660122	0.00384116	0.00517378	NA	0.00361092
Marker11076	0.00721742	0.00446055	0.00916272	0.00481114	0.00394945	NA	0.0056872	0.00473934	0.00567284	0.00466463	0.0049763	0.00821485	0.00523174
Marker11078	NA	0.00446055	0.0114797	0.0165877	NA	0.00758294	0.00379147	NA	0.0126382	0.00545204	0.00541638	0.0127435	0.00542081
Marker1108	0.00204442	0.00223028	0.00517019	0.007109	NA	NA	0.00789889	0.00812458	0.000677048	0.00407048	0.00438389	0.00695103	0.00545742
Marker11080	0.011614	0.00740046	0.00876059	0.0158313	0.00689358	NA	0.0165651	0.00900474	0.0113536	0.0132797	0.0170824	0.00434439	0.0175448
Marker11081	0.000526593	NA	NA	NA	NA	NA	0.000947867	0.00203114	NA	0.00107017	0.0021722	NA	0.00116945
Marker11084	0.00889013	0.0036242	0.00911963	0.00768826	0.00229786	0.0049763	0.000947867	0.017434	0.00590263	0.0113419	0.010466	0.0137027	0.0116534
Marker110850	NA	0.00189573	0.0016851	0.00251328	0.00221169	0.0021722	0.0016851	0.00270819	0.00221169	0.00163129	0.00154028	0.00221169	0.00247808
Marker11086	0.0136451	0.0100362	0.0147258	0.00718081	0.00667816	0.0124803	0.0139021	0.0126947	0.0123029	0.0130413	0.0120458	0.0137967	0.0111425
Marker11087	0.00805377	0.0090605	0.00251328	0.00769304	0.00761166	NA	0.00884676	0.00880162	0.0069788	0.00890537	0.00920221	0.00674039	0.00886317
Marker11088	NA	0.00775021	0.00829384	0.0101106	0.00263296	NA	0.00505529	0.0035545	0.00847336	0.0108164	0.010364	0.0073723	0.00995261
Marker1109	NA	0.00250906	0.00143616	0.00143616	NA	NA	0.00263296	0.00253893	0.00124993	0.000831295	0.000592417	NA	0.0014772
Marker11090	0.0139082	0.0147756	0.00976591	0.011992	0.0174494	NA	0.0123223	0.0098172	0.0113267	0.0127561	0.0120063	0.0148499	0.00841181
Marker11091	0.00353127	0.00627962	0.00746805	0.0061755	0.00488295	0.00248815	0.00442338	0.00575491	0.00567679	0.00660258	0.0056872	0.00937335	0.0054369
Marker11093	0.0100531	0.0122975	0.0123561	0.010843	0.00761679	0.0124408	0.0105319	0.0106635	0.0134281	0.0115921	0.0110411	0.0110585	0.00476456
Marker11094	0.00139392	0.00139392	NA	0.000789889	NA	NA	0.00263296	0.00118483	NA	0.000831295	0.00124993	0.0016851	0.00215424
Marker11096	0.00250906	0.00322151	0.00272871	0.00222605	NA	NA	0.00337019	0.00372376	0.00359356	0.00186325	0.000592417	0.00315956	0.00264664
Marker11097	0.000991234	0.00247808	0.00236967	0.00495476	0.00251328	0.00255195	0.00389679	0.00507786	0.00249987	0.00228796	0.00335703	NA	0.00385723
Marker11099	0.00498714	0.00139392	0.00287233	0.00229786	0.00252765	NA	0.00537125	0.00406229	0.00442338	0.00269394	0.00541638	0.00626269	0.00684571
Marker11101	0.00545179	0.00778041	0.00609343	0.00574465	0.0104942	0.0047133	0.00652975	0.00750395	0.00739545	0.00640688	0.00739545	0.00457007	0.00493975
Marker11102	0.000677048	NA	NA	0.000789889	NA	NA	0.000947867	0.00253893	NA	0.000699964	NA	NA	0.0014772
Marker11104	0.00415079	0.0127734	0.0159414	0.00947867	0.0152233	0.0149289	0.0132701	0.0162492	0.0156763	0.0152167	0.0165877	0.018111	0.0119612
Marker11105	0.00466035	0.0144968	0.014534	0.0132127	0.00775528	NA	0.00379147	0.013541	0.0115485	0.00797516	0.00706951	0.0137967	0.00759492
Marker11106	0.00904423	0.00997429	0.00979463	0.00775528	0.0105319	0.007109	0.00631912	0.00914015	0.0101106	0.0112716	0.0122038	0.0116904	0.00902731
Marker11107	0.00320292	NA	NA	NA	NA	NA	NA	0.00663507	0.00661424	0.00752638	0.00538561	0.0028436	0.0039382
Marker11108	0.0106558	0.00638107	0.00947867	0.00847336	0.00660635	NA	0.00898217	0.00541638	0.00858346	0.0080995	0.010703	0.0118483	0.00761166
Marker11111	0.00238516	0.00252765	0.00732443	0.0061755	0.00660635	0.00505529	0.00526593	0.00947867	0.00411437	0.00629682	0.00718799	0.00989995	0.00685255
Marker11112	0.00761934	0.00968869	0.0146393	0.0129255	0.00716166	NA	0.00821485	0.0084631	0.0104313	0.00897691	0.0127702	0.011585	0.0132858
Marker11113	0.00449153	0.00272589	0.0038178	0.00337498	0.00473934	0.00248815	0.00189573	0.00253893	0.00416645	0.00380294	0.00371248	0.00473934	0.00504709
Marker11114	NA	0.00278784	0.00366221	0.00222605	0.00251328	0.00248815	0.00221169	0.00203114	0.00234363	0.0019588	0.00339652	0.00337019	0.0046983
Marker11116	0.0042654	0.00691153	0.00203114	0.00263296	0.00646273	0.00473934	0.00505529	0.00507786	0.00263296	0.00524051	0.00323855	0.00253893	0.00473934
Marker11119	0.00651789	0.00198247	0.00979463	0.00157978	0.00229786	NA	0.0016851	NA	0.0050171	0.00297164	0.00248815	0.00674039	0.004329
Marker11121	0.000677048	0.00139392	0.00421274	NA	0.00373402	NA	NA	NA	0.00263296	0.000926077	NA	0.00347551	0.00264664
Marker11122	0.000526593	0.00223028	0.00251328	0.00143616	0.00287233	NA	NA	0.00203114	0.00464149	0.0020639	0.000592417	0.00221169	0.00164133
Marker11124	0.00755516	0.00459994	0.00459572	0.00775528	0.00904782	NA	0.00792146	0.00609343	0.000677048	0.00725946	0.0064359	0.00157978	0.00671406
Marker11125	0.00300468	0.00660122	0.00315956	0.00263296	0.00502657	0.00248815	0.00263296	0.00252765	0.00270819	0.00236011	0.00248815	NA	0.00397896
Marker11128	0.00139392	0.00193882	0.00252765	0.00221169	0.0028436	0.0013541	0.00270819	0.00253893	0.00251328	0.00281444	0.00124993	0.00263296	0.00250906
Marker1113	0.00523495	0.00501812	0.00639092	0.00761166	0.00373402	0.00758294	0.00726698	0.00761679	0.00703088	0.00722367	0.00596367	0.00642443	0.00660635
Marker11130	0.00221169	0.00118483	0.00505529	0.00406229	NA	NA	0.00541638	NA	0.00541638	0.00368615	0.00509838	0.00524712	0.00402689
Marker11133	0.00343602	0.00396494	0.00337498	0.00143616	0.000789889	NA	0.00252765	0.00118483	NA	0.0014046	0.0021327	0.00189573	0.00215424
Marker11135	0.00542081	0.00387201	0.000789889	0.00236967	0.000789889	NA	NA	0.00253893	0.00193882	0.00371694	0.000677048	0.00263296	0.00203114
Marker11136	0.00171866	0.00258509	0.00143616	0.000789889	NA	NA	NA	NA	0.00193882	0.00107017	0.00154028	0.0016851	0.00174391
Marker11137	NA	0.0089211	0.0139021	0.00761679	0.00517019	0.00758294	NA	NA	0.0132127	0.00907598	0.00462085	0.0109531	0.00703156
Marker11139	0.0118744	0.0111873	0.00726698	0.0101824	0.0127435	0.0105845	0.0107688	0.0135861	0.0126382	0.0108079	0.0111926	0.0111713	0.0126457
Marker1114	0.00672124	0.00641204	0.0148499	0.00253893	0.00258509	0.00252765	0.0062138	0.00537125	0.01066	0.00219795	0.00593719	0.00263296	0.00724236
Marker11140	0.00832017	0.0126073	0.00830102	0.00653454	0.00897602	0.00989705	0.0102159	0.00998646	0.00890579	0.0121159	0.007109	0.0105319	0.0101968
Marker11141	0.00201344	0.000991234	0.000789889	0.00193882	NA	NA	NA	0.00118483	0.000789889	0.00128994	NA	NA	0.00174391
Marker11142	0.00201344	NA	0.00358083	0.0044521	0.00315956	0.0021722	0.00270819	0.00457007	0.0016851	0.00317266	0.00402126	0.00372376	0.00294338
Marker11143	0.0104389	0.00247808	0.0112021	0.00947867	0.00919144	0.00255195	0.00863612	0.014218	0.0105203	0.0110476	0.011019	0.0110585	0.00771424
Marker11144	0.00473934	0.00418564	NA	0.00516061	NA	NA	0.00505529	0.00315956	NA	0.00401214	0.00249987	0.00337019	0.00477031
Marker11146	0.00346932	0.00139392	0.00481114	0.0035186	0.00459572	0.00252765	0.00253893	0.00406229	0.00557263	0.00682235	0.00833333	0.00874144	0.00523821
Marker11147	NA	NA	0.00203114	0.000789889	0.00229786	NA	NA	0.00118483	0.00143616	0.00205916	0.000592417	NA	0.000592417
Marker11148	0.00366644	0.0111018	0.00956074	0.00985208	0.00287233	NA	0.00726698	0.00455879	0.00396381	0.0105683	0.0116509	0.00118483	0.00837078
Marker11149	0.00424372	NA	0.00473934	0.00502657	0.00394945	0.00248815	0.00347551	0.00118483	0.00452391	0.00513241	0.00552055	0.00431806	0.00373402
Marker1115	0.0138773	0.0183998	0.0188137	0.0212552	0.0188137	0.0101106	0.0202212	0.00947867	0.0182803	0.0194733	0.0199052	0.0125329	0.0201063
Marker11150	0.00613326	0.00757365	0.00926325	0.0103404	0.00832974	0.0049763	0.00726698	0.00473934	0.00769783	0.00876063	0.00979463	0.00989995	0.00785786
Marker11151	0.00275687	0.00390995	0.00337498	0.00373402	0.00488295	NA	0.00252765	0.00473934	0.00239571	0.00350673	0.00344947	0.00457007	0.0040908
Marker11152	0.00953075	NA	0.00315956	NA	NA	NA	0.00884676	0.00863236	0.00157978	0.00589285	0.00339652	0.00379147	0.00328266
Marker11153	0.00846034	0.0123594	0.00804251	0.0139068	0.0113457	0.00983412	0.0143233	0.012153	0.0132285	0.0113897	0.0139021	0.00505529	0.0142151
Marker11154	0.00975513	NA	0.01198	0.00705635	0.0132797	0.0195498	0.0117957	0.00541638	0.019374	0.00551221	0.00638698	0.0155872	0.0112028
Marker11155	0.00542081	0.00223028	0.00758294	0.0074106	0.00541912	NA	0.00263296	0.00253893	0.00761166	0.00703819	0.0056872	0.00663507	0.00523174
Marker11156	0.00495617	0.00942123	0.012351	0.0107712	NA	0.0126382	0.0131799	NA	0.00708296	0.00601017	0.00818613	0.0116452	0.0029737
Marker11158	0.01122	0.0103727	0.0131347	0.0172986	0.00509838	0.010312	0.0147258	0.00789889	0.010325	0.0131272	0.0182334	0.014218	0.0141269
Marker11162	NA	0.00761008	0.00660122	0.00505529	0.00745881	NA	0.00358083	0.00321598	0.0101393	0.00781922	0.00655608	0.00881291	0.00970317
Marker11163	0.00252765	0.00248815	0.00143616	0.00263296	0.00253893	NA	0.00203114	0.0028436	NA	0.00245743	0.00229786	0.0016851	0.00252765
Marker11165	0.00877949	0.0073452	0.00366221	0.00958399	0.00904782	0.00734597	0.0101557	0.0098172	0.00443774	0.00796126	0.00687204	0.00541638	0.0087553
Marker11166	0.00249987	NA	NA	NA	NA	NA	NA	NA	NA	0.000364564	0.00154028	NA	0.000473934
Marker11167	0.00418177	0.00669083	0.0143233	0.0096941	0.00415051	0.00248815	0.0100053	0.0133717	0.0157978	0.0143047	0.0151342	0.0169601	0.0114742
Marker11169	0.00616424	0.00223028	0.00373402	0.0044521	0.00674996	0.00252765	0.00505529	0.00457007	0.00409306	0.00262368	0.00312006	0.00473934	0.00373402
Marker1117	0.00315956	NA	0.0100531	0.0139308	0.0163723	0.0151264	0.0092229	0.017434	0.0205718	0.0183172	0.0129147	0.0173776	0.0181777
Marker11171	0.00252765	0.00139392	0.00919144	0.00263296	0.00229786	0.00252765	0.000947867	0.00727827	0.00459572	0.00167214	0.00734597	0.00842549	0.00320059
Marker11172	0.0101111	0.0072774	0.00663507	0.00847336	0.00782709	NA	0.00663507	0.00558565	0.0093925	0.0104408	0.00484192	0.0101106	0.00945816
Marker11173	0.00247808	0.00236967	0.00253893	0.00251328	0.00258509	NA	0.0016851	0.00118483	0.00221169	0.00245138	0.00189573	0.0016851	0.00226989
Marker11174	0.00879565	0.010408	0.0101106	0.00739624	0.00761166	0.00505529	0.00716166	0.00727827	0.00989995	0.0125729	0.0121643	0.0101106	0.0112636
Marker11175	0.00359356	0.00446055	0.00263296	0.00409306	0.00505529	NA	0.00410742	0.00372376	0.00333316	0.003179	0.00567679	0.00358083	0.00346932
Marker11177	0.00223028	NA	NA	0.00143616	0.0016851	NA	0.000947867	0.00118483	0.00234363	0.00107017	0.0021722	0.000947867	0.00159641
Marker11178	0.0198657	0.0172908	0.021169	0.0212217	0.0201309	0.0187599	0.0207026	0.0172647	0.0231814	0.0182231	0.0174978	0.0191492	0.0178289
Marker11179	0.00346932	0.00446055	0.00459572	0.00287233	0.00387764	0.00505529	0.00466411	0.00406229	NA	0.00122024	0.00221169	0.0016851	0.00164133
Marker1118	NA	NA	0.000789889	0.000789889	NA	NA	0.0016851	0.00118483	0.000789889	0.0014906	0.00154028	0.00252765	0.000430849
Marker11180	0.00846705	0.00520398	NA	0.00550666	0.00732443	NA	0.00252765	0.00761679	0.00746805	0.00932026	0.00758578	0.00552923	0.00847391
Marker11183	0.0056872	0.00709352	0.0056872	0.00653454	0.00391115	NA	0.00610848	0.00440081	0.0056872	0.00709183	0.00608345	0.00558189	0.00557064
Marker11185	0.00238516	0.00223028	0.00143616	0.00251328	0.00258509	NA	NA	0.00253893	0.00255195	0.00183458	0.00236967	0.00252765	0.00246199
Marker11186	0.00189573	NA	0.000789889	0.00581646	0.00193882	NA	0.00674039	0.00758294	0.000677048	0.00279009	0.0056872	NA	0.00246199
Marker11187	0.00303565	0.0037481	0.00337498	0.00193882	0.00308775	NA	0.00252765	0.00321598	0.00308775	0.00224438	0.003229	0.00473934	0.00365196
Marker11190	0.00110585	0.00110585	0.00337498	NA	0.00251328	0.00252765	0.00252765	0.00118483	0.00250855	0.00250344	0.00143616	0.00203114	0.00240044
Marker11191	0.0112755	0.00808475	0.0140487	0.0120638	NA	0.00755516	0.0126382	0.0126947	0.0136914	0.0114619	0.0152449	0.00932822	0.0144437
Marker11193	NA	0.0120187	0.00639092	0.00410742	NA	NA	0.00842549	0.00761679	0.00272871	0.00157978	NA	0.00761679	0.0064217
Marker11194	0.000677048	0.00437382	0.00505529	0.00189573	0.00389679	0.00249987	0.00252765	0.00315956	0.00203114	0.00281444	0.00387046	0.00252765	0.00408032
Marker11195	0.0094477	0.00991234	0.0111303	0.00509838	0.00904782	0.00252765	0.011491	0.0141842	0.00708296	0.00748165	0.00916272	0.0126382	0.0129434
Marker11196	0.0150335	0.00836353	0.013859	0.0157376	0.0101106	NA	0.0131799	0.0120176	0.0123952	0.0130683	0.0137333	0.0148499	0.014152
Marker11197	NA	0.00971564	0.0103404	0.00157978	0.00466753	0.00248815	0.0101106	0.00727827	0.0126644	0.0173551	0.0110394	0.0132401	0.0145684
Marker11198	0.00234363	0.00495617	NA	0.00581646	0.00287233	0.00492162	0.00442338	0.00541638	0.0037498	0.00490233	0.00622624	0.00118483	0.00497063
Marker1120	NA	0.00696961	0.0114893	0.0096941	NA	NA	0.0126382	0.0126947	0.0104161	0.00917291	0.00770142	0.0110585	0.0114893
Marker11200	0.00303565	0.00223028	0.00560103	0.00330317	0.00524199	NA	0.00263296	0.00558565	0.00495476	0.00258944	0.003594	0.00389679	0.00404177
Marker11201	0.00768347	0.00777499	0.0136989	0.0113457	0.00689358	0.00445289	0.012217	0.0126382	0.00789889	0.0135472	0.00802673	0.00778605	0.0123223
Marker11203	0.00461543	0.00198247	0.00387764	0.00387764	0.00521806	0.00473934	0.00189573	0.00541638	NA	0.00166259	0.00379147	0.00337019	0.00164133
Marker11204	0.00599598	0.00495617	0.00524712	0.00756858	0.00143616	0.00252765	0.00726698	0.00777477	0.00673181	0.00470172	0.00578095	0.00677048	0.00537535
Marker11205	NA	NA	0.00253893	0.00229786	NA	0.00249987	0.0016851	0.00118483	0.0016851	0.00245553	0.00236967	0.00252765	0.000430849
Marker11206	0.00419838	0.00678995	0.00863236	0.00601137	0.00410742	NA	0.0045287	0.007109	0.00771459	0.00606484	0.00569285	0.00930941	0.00642606
Marker112062	0.00249987	0.000592417	0.000947867	0.000947867	NA	0.00236967	0.00221169	0.00253893	0.000789889	0.00227706	0.00221169	0.00252765	0.00229786
Marker11207	0.0117709	0.0089211	0.00821485	0.012351	0.00538561	0.00252765	0.012217	0.014218	0.00998133	0.0119404	0.010545	0.0110585	0.0125767
Marker11208	NA	0.00223028	NA	NA	0.00143616	0.00252765	NA	NA	NA	0.000338524	0.000592417	0.00236967	0.000430849
Marker11209	0.00189573	NA	0.0035545	0.00646273	0.0028436	NA	0.0028436	0.00609343	0.00708644	0.00587242	0.00822479	0.0028436	0.0077044
Marker1121	NA	0.00669083	0.000789889	NA	0.00753985	NA	0.00758294	0.0035545	0.00260403	0.00116572	NA	0.0028436	0.00609343
Marker11210	0.00157978	0.00520398	0.000789889	0.00331754	0.00854517	NA	0.0028436	NA	0.00796833	0.00390804	0.00331754	0.00832017	0.00246199
Marker11211	0.00154028	NA	NA	0.00143616	NA	0.000592417	NA	NA	NA	0.000651972	0.000592417	NA	0.00116945
Marker11212	0.0150513	0.00947867	0.00716166	0.021169	0.00919144	NA	0.0239073	0.0228504	0.0112739	0.0223908	0.01797	0.0172647	0.0188548
Marker11214	0.00208322	0.00223028	0.000947867	0.00193882	0.00229786	NA	0.00252765	0.00203114	0.00143616	0.00167214	0.00208322	0.0016851	0.00215424
Marker11216	0.0021722	0.00250906	0.00251328	0.00143616	NA	NA	0.00221169	0.00253893	0.00249987	0.00128994	0.00110585	0.000947867	0.000430849
Marker11218	0.0111824	0.00669083	0.00488295	0.0112021	0.00990952	0.00758294	0.00926804	0.0101557	0.00546847	0.00951689	0.0111374	0.00758294	0.0110174
Marker11219	0.0127126	0.0144039	0.0150797	0.0116329	0.00861698	NA	0.0148499	0.007109	0.0137872	0.0134852	0.00924171	0.0151659	0.0129255
Marker1122	0.0105938	0.00446055	0.00911963	0.0101968	0.0115611	NA	0.0153765	0.0133717	0.010312	0.0148964	0.0143365	0.00863612	0.0140334
Marker11221	0.00489731	0.00390298	0.00221169	0.00423668	0.00193882	0.000592417	0.00389679	0.00406229	0.00502657	0.00381326	0.00248815	0.00389679	0.00389816
Marker11222	0.00689062	0.00576619	0.00321598	0.00933506	0.00761166	0.007109	0.00505529	0.0126947	0.00838498	0.00600027	0.00927035	0.00372376	0.00537535
Marker11223	0.0057471	0.00789889	0.00726698	0.00538561	0.00812458	0.00248815	0.00473934	0.00457007	0.00466753	0.00539304	0.00578095	0.00693974	0.00734495
Marker11225	0.00201344	0.0089211	0.00862108	0.0111686	0.00251328	NA	0.00608215	NA	0.0149169	0.00981992	0.0134407	0.0144286	0.0115098
Marker11226	0.00173466	NA	0.00222605	0.00143616	0.00481114	0.00252765	0.000947867	0.00321598	0.00347551	0.00272376	0.0037498	0.00221169	0.0040908
Marker11227	0.00700405	0.00399591	0.00457007	0.0073723	0.00473934	0.00995261	0.00767321	0.00321598	0.00488295	0.00492891	0.00534971	0.00253893	0.0040908
Marker11228	NA	0.00473934	0.00287233	0.00473934	0.00258509	NA	0.00389679	0.00389303	NA	0.00369783	0.00402844	0.000947867	0.00412384
Marker1123	0.000526593	NA	0.00143616	0.00387764	NA	0.00505529	0.0016851	0.00118483	0.00255195	0.00345895	0.00323855	0.0016851	0.00199011
Marker11230	0.0029737	0.00446055	0.0053138	0.00860261	0.00933506	0.00468726	0.00768826	0.0113406	0.00615183	0.0086105	0.00709902	0.00600316	0.00886328
Marker11231	NA	NA	NA	0.000789889	NA	NA	0.000947867	0.00118483	0.000677048	0.00113308	0.00110585	NA	0.000430849
Marker11232	0.00926184	0.0119568	0.0155824	0.00581646	NA	NA	0.0127435	0.014218	0.0151034	0.00702301	0.0131912	0.0152712	0.0120227
Marker11233	0.00499974	0.0109655	0.0088324	0.0137102	0.00768347	0.0100711	0.0129542	0.0115098	0.0107807	0.0111674	0.0141655	0.0110585	0.0109969
Marker11234	0.00427061	0.00454496	0.0147207	0.0117957	0.0108591	0.00524712	0.0123223	0.00203114	0.0108328	0.0121133	0.0113536	0.0124276	0.00965328
Marker11235	0.00421274	0.00874954	0.0070372	0.00646273	0.00387764	0.000592417	0.00726698	0.00236967	0.00635384	0.00698371	0.0085933	0.00600316	0.0067099
Marker11236	0.00446055	0.00477031	0.00832974	0.00789889	0.0132701	NA	0.00602949	0.00660122	0.0042654	0.00439535	0.00812458	0.00842549	0.00578568
Marker11238	0.0178234	0.0153208	0.0134233	0.0216861	0.0219589	0.0173776	0.0124539	0.0204807	0.0222716	0.0185912	0.0200826	0.021327	0.0210681
Marker11239	0.00154028	0.00473934	0.00639092	0.00610369	0.00143616	NA	0.00758294	0.00609343	0.00551581	0.00481225	0.00584518	0.00609343	0.00286549
Marker1124	0.0029737	NA	0.00588827	0.00739624	0.00868878	0.0126382	0.00695103	0.0101557	0.00416645	0.00836072	0.00959716	0.00505529	0.00755011
Marker11242	0.00505529	0.00236967	0.00526593	0.00812868	0.00468668	NA	0.00466035	0.00558565	0.00674039	0.00663854	0.00604265	0.00473934	0.00427682
Marker11243	NA	0.00462085	0.0073723	0.0102159	0.00803054	0.0049763	NA	NA	0.0100148	0.0109223	0.010364	0.00473934	0.00561291
Marker11244	0.0128413	0.0114093	0.0165159	0.0135861	0.0130595	0.00492872	0.00631912	0.007109	0.0162943	0.01333	0.00624967	0.0108328	0.0157792
Marker11245	0.00761166	0.00580569	0.0053138	0.00832017	0.00252765	0.00919144	0.00880162	0.00236967	0.00538561	0.0074238	0.00637656	0.00800421	0.00685255
Marker11246	0.00236967	0.00873525	0.00843506	0.00524199	0.00976591	0.0101106	0.0102159	0.0098172	0.00588511	0.00781051	0.0121248	0.0104265	0.0098051
Marker11247	0.00939968	0.0100516	0.0106225	0.0103062	0.00926804	0.00758294	0.0126382	0.00853081	0.0112691	0.0111593	0.0103882	0.00853081	0.0146078
Marker11249	0.00473934	0.00139392	0.0126382	0.00863236	0.0016851	NA	0.00118483	0.00473934	0.00699411	0.00870876	0.014455	0.00337019	0.00644221
Marker1125	0.00548276	0.00752718	0.00430849	0.00631912	0.00143616	0.00505529	0.00695103	0.00524712	0.0048435	0.00735744	0.00722749	0.00758294	0.00759115
Marker11250	0.00264613	0.00836353	0.00287233	0.00660635	0.00473934	0.0049763	0.00674039	0.00507786	0.00157978	0.00473934	0.0071485	0.00431806	0.00381609
Marker11251	0.00937451	0.00223028	0.00118483	0.0122792	NA	NA	NA	0.0101106	0.0016851	0.0090229	0.00922458	0.0117957	0.011122
Marker11252	0.00960258	0.0122084	0.0115611	0.00908133	0.00978027	0.0050401	0.00516061	0.011002	0.0112494	0.0112934	0.00876059	0.0101106	0.0096669
Marker11254	0.00669083	0.00501812	0.00431806	0.00610369	0.00646273	NA	0.00431806	0.00744753	0.00124993	0.00651659	0.00655608	0.00726698	0.00461829
Marker11255	0.0118948	0.0203791	0.0161137	0.0180956	0.0145052	0.00276461	0.00507786	0.00979463	0.0119265	0.0158229	0.010782	0.0103212	0.0132742
Marker11256	0.0194313	0.00755816	0.0132989	0.0137872	0.0139021	0.00754344	0.0104265	0.0104604	0.00781209	0.0100233	0.00829384	0.00609343	0.0210027
Marker11257	0.00750395	0.00317692	0.00406229	0.0112739	0.00674996	0.00308057	0.0021327	0.00930941	0.0125141	0.0103939	0.00975959	0.00768826	0.00693461
Marker11259	0.00247808	NA	0.00251328	0.00193882	0.00251328	NA	0.00263296	0.00253893	0.00263296	0.00200607	0.00154028	0.0016851	0.00246199
Marker11260	NA	0.00139392	NA	0.0016851	NA	NA	NA	0.00203114	NA	NA	0.000947867	NA	0.00174391
Marker11261	0.000991234	NA	0.00337019	0.00509838	0.00387764	0.00248815	0.00674039	0.00660122	0.0013541	0.00212453	0.00300158	0.00263296	0.00424694
Marker11263	NA	0.00416645	0.00358083	0.00674996	0.00890421	0.00505529	0.00726698	0.00507786	0.00443553	0.00499106	0.0050171	0.00431806	0.00720133
Marker11264	0.00983351	0.0109655	0.010167	0.0111303	0.00667816	NA	0.0102159	0.0101557	0.00695103	0.011911	0.0112954	0.00884676	0.014072
Marker11265	0.00624967	0.00775528	0.00832017	0.00842549	0.00946431	0.0111769	0.0126382	0.0101106	0.00972645	0.0117537	0.00880162	0.00812458	0.0130075
Marker11266	0.00252765	NA	0.00143616	0.00263296	0.00251328	NA	0.00253893	0.00118483	0.00251328	0.00214399	0.00251328	0.00270819	0.00223028
Marker11267	0.00495617	0.00947867	0.0136435	0.00768826	0.00538561	0.00338524	0.0134808	0.0205371	0.0143829	0.0148825	0.0154679	0.0143233	0.00982789
Marker112680	0.00110585	0.00249987	0.00263296	0.00263296	0.00118483	0.00110585	0.0016851	0.00270819	0.00193882	0.00217901	0.00255195	0.00263296	0.00246199
Marker11269	0.0059474	0.0108726	0.00768347	0.0136435	0.00653454	0.0049763	0.00571353	0.0084631	0.0099474	0.0115044	0.010387	0.00958399	0.0118419
Marker11270	0.00252765	NA	0.0016851	0.00173776	0.00330317	0.00248815	0.00252765	0.0028436	0.0016851	0.00498724	0.0029686	0.00203114	0.00229068
Marker11271	0.00422513	0.00402689	0.0044521	0.00660635	0.00904782	0.00723921	0.0056872	0.00812458	0.00695103	0.00606918	0.00921827	0.0045287	0.0067099
Marker11273	0.00171866	0.00340737	NA	0.00372376	0.00402126	NA	NA	0.00253893	0.00193882	0.00303318	0.00251328	0.00203114	0.00346932
Marker11274	0.00659558	0.00981941	0.00735315	0.00699411	0.0129494	0.0049763	0.00728955	0.00626269	0.0101036	0.0114217	0.00789889	0.00998646	0.00843233
Marker11276	0.00189573	NA	NA	NA	NA	NA	NA	NA	0.00124993	0.00165501	0.0016851	NA	0.000430849
Marker11277	0.00192698	0.00396494	0.00143616	0.00481114	0.00502657	0.00499974	0.00473934	0.00524712	0.00337019	0.00487311	0.00390995	0.00263296	0.00443159
Marker11278	0.00466035	0.0114302	0.00758294	0.0106276	0.0117765	0.000592417	0.00631912	0.0126947	0.011614	0.00987999	0.00892575	0.0123223	0.0100942
Marker1128	NA	0.00223028	NA	0.000789889	NA	NA	NA	0.00118483	0.00171866	NA	0.000592417	NA	NA
Marker11281	0.00808862	0.0029737	0.0101968	0.0109866	0.00968931	0.00983412	0.0104265	0.0118483	0.00926325	0.00987999	0.0107165	0.00505529	0.00948126
Marker11284	0.0101501	0.00193882	0.0230504	0.024702	0.01946	0.00959716	0.0265403	0.0101106	0.0152233	0.0112869	0.00229786	0.0214737	0.0213054
Marker11285	0.00327804	0.00660797	0.00372376	0.00221169	0.00440081	0.00208322	0.00589784	0.00321598	0.00394945	0.00185452	0.00494766	0.00600316	0.00619602
Marker11287	0.00980967	0.0151924	0.0104942	0.0106994	0.00812458	NA	0.00431806	0.00643196	0.0147925	0.0109739	0.00916272	0.0101106	0.0123435
Marker11288	NA	0.0036242	0.00979463	0.00143616	0.0016851	NA	0.00571353	0.00677048	0.00301594	0.0108947	0.00713461	0.0113406	0.0101147
Marker11290	0.0106248	0.00193882	0.00911963	0.00947867	0.0137154	0.0126382	0.00337019	0.0111713	0.00645326	0.0128134	0.0120068	0.0139021	0.011357
Marker11291	0.00272589	0.00139392	0.00337498	0.00459572	0.00287233	0.00248815	0.00263296	0.00473934	0.00302068	0.00136638	0.0021327	0.000947867	0.00322111
Marker11293	0.0086733	0.00446055	0.00423668	0.00537125	0.00157978	NA	0.00524712	0.00236967	0.00446647	0.00894359	0.00505529	0.00695103	0.00916891
Marker11295	0.00151783	0.00387764	0.00308775	0.00222605	0.00337498	0.00252765	0.00315956	0.00558565	0.00276027	0.00334429	0.00347551	0.00358083	0.00439055
Marker11296	0.0094477	0.0117709	0.00380583	0.00847336	0.00380583	0.0101106	0.0104265	0.00964794	0.00817666	0.00958378	0.00947867	0.00758294	0.00919144
Marker11297	0.00208322	0.00236967	0.000789889	0.00253893	0.00252765	0.00249987	NA	0.00118483	NA	0.00209989	0.000592417	0.0016851	0.00215424
Marker11299	0.00192052	0.00223028	0.00517019	0.00505529	0.00263296	NA	0.00440081	0.00524712	0.00366221	0.00281444	0.00385397	0.00315956	0.00419057
Marker1130	0.00424372	0.00410742	0.00459572	0.00753985	0.013793	NA	0.00203114	0.00236967	0.00328108	0.00331562	0.000592417	0.00358083	0.0100081
Marker11300	0.000991234	0.00189573	0.00193882	NA	NA	NA	NA	NA	NA	0.0017541	0.00171866	NA	NA
Marker11302	0.00249987	NA	0.00347551	0.00221169	NA	NA	0.00315956	0.00537125	0.00457007	0.00323582	0.00272871	0.00315956	0.00308057
Marker11303	0.00291175	0.00258509	0.0074106	0.00358083	0.000789889	NA	0.00358083	0.00270819	0.00383187	0.000940345	0.00143616	0.00589784	0.00215424
Marker11305	0.00768206	0.0089211	0.00818134	0.0114893	0.0110585	NA	0.00800421	0.00880162	0.00814194	0.0110839	0.0102291	0.0113744	0.00943764
Marker11306	0.002621	NA	0.00431806	0.00203114	0.00402844	0.00252765	0.00315956	NA	0.00251328	0.00344793	0.00124993	0.00253893	0.00316787
Marker11307	0.00189573	0.00250906	0.00337498	0.00258509	NA	NA	NA	0.00253893	0.00406229	0.00309687	0.000592417	0.000947867	0.00229786
Marker11309	0.00238516	NA	0.0110585	0.00660635	0.0028436	NA	0.00431806	0.00880162	0.00696539	0.00113308	0.00653454	0.0107425	0.00429035
Marker11311	0.00249987	NA	0.00157978	0.00541912	0.00222605	NA	NA	0.00203114	0.00336315	0.00328132	0.00189573	0.00358083	0.00478922
Marker11314	0.00358083	0.00963491	0.00253893	0.00958399	0.00643196	0.0049763	0.00558189	0.00812458	0.00674996	0.00783084	0.0071485	0.0101106	0.00913794
Marker11315	0.00189573	NA	0.00252765	0.00252765	0.00258509	NA	0.00270819	0.00253893	0.00193882	0.00184308	0.00193882	0.00203114	0.00187079
Marker11316	0.00105319	0.00696961	0.00563454	0.00236967	0.00387764	0.0050401	0.00747762	0.00236967	0.00560103	0.00491133	0.0021327	0.0062138	0.005491
Marker11317	0.000991234	0.00236967	NA	0.00251328	0.00229786	NA	0.00263296	0.00118483	NA	0.00128994	0.00171866	NA	0.00174391
Marker11318	0.00725846	NA	0.00671167	0.000789889	0.007109	NA	0.00558189	0.00761679	0.00578095	0.00381249	0.00189573	0.00589784	0.00281078
Marker11319	0.00671406	0.0134103	0.012217	0.00642443	0.00442338	NA	0.00263296	0.0115098	NA	0.00911558	0.00939968	0.0101557	0.0121477
Marker1132	0.00251328	0.00564771	0.0016851	0.00373402	0.00253893	0.00189573	0.00263296	0.00253893	0.00669525	0.00278342	0.00264613	0.00552923	0.00391244
Marker11320	0.00208322	0.00223028	0.0016851	0.00229786	0.00252765	0.007109	0.00473934	0.00157978	0.00193882	0.00426774	0.00335269	0.00118483	0.00254004
Marker11321	0.00454186	NA	0.00761166	0.00695103	0.00481114	0.00252765	0.00347551	0.00118483	0.00380189	0.00533826	0.00706951	0.0080343	0.00564207
Marker11322	0.0037481	0.00247808	0.0044521	0.00308775	0.00251328	0.00248815	0.00505529	0.00507786	0.00171866	0.00232189	0.00454186	0.00263296	0.0042059
Marker11323	0.00198247	0.00641204	0.00517019	0.00315956	NA	NA	0.00832017	0.00203114	0.00593719	0.00450046	0.00154028	0.00410742	0.00467779
Marker11324	0.000526593	0.00346932	0.00387764	0.00222605	0.000789889	NA	NA	NA	NA	0.000296209	NA	0.00473934	0.000820664
Marker11325	0.00630176	0.00306663	0.00431806	0.00588827	0.00394945	0.00249987	0.00768826	0.00457007	0.00600316	0.0070164	0.00558446	0.0110585	0.00526316
Marker11326	0.00238516	NA	0.0053138	0.0035186	0.00236967	NA	0.00473934	0.00270819	0.0048435	0.0022359	0.0035545	NA	0.00196959
Marker11327	0.00325894	0.00517019	0.00516061	0.00406229	0.00189573	0.00252765	0.00541638	0.00406229	0.00468726	0.00470665	0.00468726	0.00406229	0.00419057
Marker11328	0.00458136	0.000592417	0.0110872	0.00459572	0.00517019	0.0049763	0.00989995	0.0109343	0.00848451	0.00567758	0.00760377	0.00937335	0.0111785
Marker11329	0.000991234	0.00390298	0.0044521	0.00337498	0.00258509	0.0049763	0.00442338	0.00203114	0.00463518	0.00427114	0.0042654	0.00189573	0.00258509
Marker1133	0.000526593	0.00250906	0.00251328	0.000789889	0.00193882	NA	0.00263296	0.00406229	0.00171866	0.00128994	0.000592417	0.00263296	0.00164133
Marker11331	0.0021722	0.00252765	0.00251328	0.00251328	0.00251328	NA	0.00252765	NA	0.000947867	0.00240728	0.00124993	0.0016851	0.00249439
Marker11332	0.0029737	0.0111514	0.0117047	0.0111303	0.00857389	NA	0.00930941	0.0177725	0.00703088	0.0113515	0.0104265	0.00821485	0.00900679
Marker11333	0.00625716	0.00947867	0.00222605	0.00854517	0.00509838	0.00758294	0.00979463	0.00914015	0.00796833	0.00918246	0.00984324	0.00505529	0.00954022
Marker11334	0.00173466	0.00390298	0.00347551	0.00337498	0.00423668	0.00248815	0.00347551	0.00203114	0.00317692	0.00319141	0.0037498	0.00315956	0.00322111
Marker11335	0.0114611	0.00780597	0.00926325	0.00696539	0.0137154	0.00248815	0.00716166	0.00829384	0.0112494	0.0132459	0.00936019	0.00526593	0.0075296
Marker11336	NA	0.00189573	0.00567284	0.00287233	0.00572071	NA	0.00695103	0.00575491	0.00416487	0.00593373	0.00473934	0.00652975	0.0044899
Marker11337	0.00201344	NA	0.00252765	0.00193882	NA	NA	0.000947867	0.00203114	0.00234363	0.00128994	0.000592417	0.00347551	NA
Marker11339	0.0115541	0.0147756	0.00955048	0.0195318	0.021169	NA	0.0132701	0.0145565	0.0149014	0.0200944	0.0160738	0.0114797	0.0196549
Marker1134	0.00681473	0.0114302	0.00854517	0.0137872	0.011992	0.00252765	0.0136914	0.0130332	0.0150513	0.0135874	0.0111769	0.0121116	0.0131511
Marker11340	0.00308057	0.00478223	0.00505529	0.00616114	0.00521327	0.0050158	NA	0.00440081	0.00507786	0.0052277	0.0042654	0.00695103	0.00560103
Marker11341	0.0118638	0.00808475	0.00853081	0.0103404	0.00574465	0.00758294	0.00832017	0.00727827	0.00692672	0.0108391	0.00390995	0.00379147	0.00750908
Marker11342	0.00613326	0.00610228	0.00526593	0.00416487	0.00337498	0.00734597	0.00484466	0.00253893	0.00786417	0.00617748	0.00473934	0.00547657	0.00449314
Marker11343	0.00263296	0.00238516	0.0103021	0.00696539	0.0108287	0.017575	0.00252765	NA	0.00893577	0.00357357	0.00942659	0.00674039	0.0149771
Marker11345	0.00157978	0.0147756	0.0143616	0.0214706	0.00689358	NA	0.0202212	0.0240352	0.00775528	0.0182927	0.0195754	0.00379147	0.00656531
Marker11346	0.00619521	0.00247808	0.00695103	0.00143616	0.00979463	0.00252765	0.00529226	0.00863236	0.00796123	0.00811679	0.00481833	0.00537125	0.00762354
Marker11347	0.00746523	0.00139392	0.00143616	0.007109	0.00258509	NA	0.0016851	0.00778605	0.00249987	0.00534131	0.00438389	0.00358083	0.00633963
Marker11348	0.0123223	0.0100672	0.0134281	0.0104265	0.011585	0.00868878	0.0129542	0.00998646	0.00791625	0.0143347	0.00900474	0.0126382	0.0117991
Marker1135	0.0137007	0.00223028	0.00630475	0.0136435	0.00538561	0.00252765	0.0073723	0.00863236	0.0127361	0.00983221	0.0122828	0.0126382	0.011756
Marker11350	0.00551374	0.00329844	0.00567284	0.00406229	0.00252765	NA	0.00600316	0.00507786	0.00272871	0.00279596	0.00726698	0.00372376	0.00385
Marker11354	0.00656216	0.00700059	0.00600316	0.00832017	0.00705635	0.00434439	0.00337019	0.00758294	0.00758294	0.00614516	0.00653454	0.00473934	0.00496383
Marker11355	0.00255195	NA	NA	NA	NA	NA	NA	0.00118483	NA	NA	NA	NA	0.000430849
Marker11356	0.00264613	0.00173466	0.00118483	0.00308775	0.00272871	0.00252765	0.000947867	0.00203114	0.00249987	0.00305061	0.00347551	0.00253893	0.00217476
Marker11358	NA	0.00355373	0.00287233	0.00502657	0.00502657	NA	0.00507786	0.00118483	0.00249987	0.00272376	0.0013541	0.00406229	0.00322111
Marker11359	0.0134281	0.00949261	0.0135861	0.0116329	NA	NA	0.0132701	0.0152336	0.0113267	0.0101968	0.0035545	0.0151659	0.00976191
Marker11360	0.0115755	0.00208322	0.00663507	0.00876059	0.00589784	0.00442685	0.00484466	0.0115098	0.0088324	0.00426745	0.00652975	0.00768826	0.00575458
Marker11361	0.00687464	0.00574465	0.016085	0.00746805	0.00775528	NA	NA	0.0151659	0.0085933	0.0121619	0.011614	0.016851	0.0156337
Marker11362	0.010843	0.00495617	0.0117167	0.0144286	0.00473934	NA	0.00592417	0.0133717	0.0137493	0.00865017	0.0082665	0.0113857	0.00818159
Marker11363	0.000592417	0.00249987	NA	0.00252765	0.00258509	0.00251328	0.0016851	0.00203114	0.0016851	0.00205916	0.00255195	0.00252765	0.00247808
Marker11364	0.00861134	NA	0.00919144	0.00505529	0.00821485	NA	0.0113406	NA	0.0105319	0.00513156	0.00416645	0.0101106	0.00763283
Marker11365	0.00792987	0.0117864	0.00947867	0.00406229	0.00505529	NA	0.00750395	NA	0.00805261	0.00368662	0.00990313	0.0123223	0.00721234
Marker11366	0.00340737	0.00248815	0.00193882	0.00387764	0.00203114	NA	0.00157978	0.00507786	0.00526014	0.00354848	0.00327804	0.00442338	0.00354203
Marker113687	0.00229786	0.00236967	NA	0.00221169	0.00229786	NA	NA	NA	0.00253893	0.00235333	0.00252765	0.00252765	0.00248251
Marker11369	0.0049763	NA	0.00222605	0.00624731	0.00387764	0.00255195	0.00157978	NA	0.00488295	0.00520782	0.00239571	0.00505529	0.0014218
Marker1137	0.0112753	0.010315	0.0167313	0.0142898	0.0096941	0.00995261	0.0140074	0.0165877	0.013593	0.0150684	0.0158768	0.0163244	0.0155721
Marker11370	0.00656216	0.00229786	0.00422403	0.00457007	0.0120063	0.00995261	0.0133755	0.00631912	0.00726698	0.00588029	0.00971564	0.00389679	0.00689358
Marker11371	NA	NA	NA	NA	NA	0.00466035	NA	NA	NA	0.000729129	NA	NA	NA
Marker11372	0.00703088	0.00703156	0.0119311	0.00509838	0.00804251	NA	NA	0.0116791	0.00897841	0.00705797	0.00765585	0.011002	0.00816105
Marker11373	0.00105319	0.00278784	0.00660635	0.0079707	0.00674996	0.00758294	0.00337019	0.00457007	0.0069788	0.0068128	0.00793839	0.00484466	0.00886317
Marker11374	NA	0.00193882	NA	NA	NA	NA	NA	0.00315956	NA	NA	0.00171866	NA	0.000430849
Marker11375	0.00615116	0.00249987	0.000947867	0.00317392	0.00505529	NA	0.00658993	0.00758294	0.00157978	0.00489419	0.00708296	0.00203114	0.0042654
Marker11376	0.00234363	NA	0.000947867	NA	0.00193882	NA	0.00157978	0.0028436	0.00258509	0.00107017	NA	0.0016851	0.00189573
Marker11378	0.0199842	0.0141251	0.00998133	0.0171621	0.00842549	NA	0.00842549	NA	0.0147388	0.0133576	0.0162492	0.0109531	0.0131205
Marker11379	0.00700059	0.0111514	0.0109866	0.00758773	0.0106994	0.0092812	0.0165877	0.0138795	0.0066095	0.0105092	0.0124408	0.007109	0.0127408
Marker1138	0.00343602	NA	0.00473934	0.00406229	0.00157978	NA	NA	0.00631912	0.00473934	0.00223002	0.00343602	0.00720304	0.00100053
Marker11380	0.0013541	0.00346932	0.00423668	NA	NA	0.00252765	0.00263296	0.00118483	0.000677048	0.000364564	0.00110585	0.000947867	NA
Marker11381	0.00238516	0.00475792	0.00373402	0.00287233	0.00157978	NA	0.00358083	0.00203114	0.0029686	0.00415647	0.00280411	0.00473934	0.00168236
Marker11382	NA	NA	NA	0.00919144	NA	NA	0.0105319	NA	NA	0.00118483	NA	NA	0.00787838
Marker11383	NA	NA	0.000947867	0.00229786	NA	NA	0.000947867	0.00203114	0.00229786	0.00184308	0.00234363	0.0016851	0.00196959
Marker11385	0.00455348	0.00764511	0.0153765	0.0165302	0.0189573	0.017575	0.0170729	0.0199729	0.0141654	0.0155228	0.0147296	0.00157978	0.0181093
Marker11386	0.000947867	NA	NA	NA	NA	NA	0.0016851	NA	0.000947867	0.000651972	0.00229786	0.00157978	0.000430849
Marker11387	0.0238079	0.017447	0.0114175	0.0203121	0.0203169	0.0101968	0.00406229	0.00507786	0.0208244	0.0181795	0.0169946	0.0209885	0.0193209
Marker11388	0.00808475	0.00775528	0.0028436	0.00488295	0.00832974	NA	0.0016851	0.00118483	0.00880162	0.00630638	0.00437517	0.00743248	0.00475985
Marker11389	0.00337019	0.00603188	0.00252765	0.00757336	0.00695103	0.00999948	0.00189573	0.0104942	0.00663507	0.0102435	0.00992483	0.00726698	0.00708201
Marker1139	NA	NA	0.00143616	NA	NA	NA	NA	NA	0.00208322	0.000296209	NA	0.000947867	0.000820664
Marker11390	0.000592417	NA	0.00421274	0.00272871	0.00258509	0.0050158	0.00442338	0.00524712	0.00502657	0.00403707	0.00308057	0.00321598	0.00377506
Marker11391	0.00941672	0.00238516	0.00919144	0.00870315	0.0101106	NA	0.00679681	0.0098172	0.0110932	0.00539864	0.0104074	0.0105319	0.00406585
Marker11393	0.0021722	0.00272589	0.00457007	0.00373402	0.00221169	NA	0.00252765	0.00270819	0.00272871	0.00327707	0.00189573	0.00189573	0.00190804
Marker11394	0.0106248	0.0112908	0.010484	0.0167648	0.0137872	NA	0.00526593	0.0151884	0.0151034	0.00810779	0.00339652	0.0126382	0.0158732
Marker11395	NA	NA	NA	0.000947867	NA	NA	NA	NA	0.00203114	0.000338524	0.000592417	0.00203114	0.000526593
Marker11397	0.00523495	0.00446055	0.00484466	0.00502657	0.00736751	0.00252765	0.00434439	0.00203114	0.00531222	0.00358967	0.0043049	0.00203114	0.00493144
Marker11398	0.00932379	NA	0.0131744	0.00689358	0.01271	NA	0.0100316	0.00897089	0.0135717	0.00735976	0.00703088	0.0109832	0.0122951
Marker1140	NA	0.0192361	0.0150797	0.0129973	0.0109148	0.0126382	0.00768826	0.0208192	0.0184886	0.0138262	0.0140205	0.0190627	0.0175417
Marker11400	0.00110585	0.00707803	0.00626269	0.00461624	0.00423668	NA	0.00473934	0.00203114	0.00253893	0.00556597	0.00418641	0.00406229	0.00388831
Marker11401	0.0133491	NA	0.0056872	0.0139021	0.0116329	NA	NA	0.0159106	0.0104122	0.0125876	0.0035545	0.0121869	0.0112247
Marker11404	0.00263296	0.0111514	0.0096941	0.00394945	0.00653454	NA	0.00674039	0.00473934	0.00583303	0.0045769	0.00236967	NA	NA
Marker11405	0.00255195	0.00171866	0.00221169	0.00373402	NA	0.00236967	0.0038178	0.00253893	0.00171866	0.00265804	0.00308057	0.00253893	0.00159641
Marker11406	0.00377908	0.00505529	0.00287233	0.0056872	0.00459572	NA	0.00761679	NA	0.00581646	0.00256653	0.00541638	0.00189573	0.00658518
Marker11407	0.00690068	0.00613326	0.00505529	0.00990952	0.00955048	0.0051039	0.00684571	0.00778605	0.00666632	0.0101239	0.00921827	0.00998646	0.00790634
Marker11408	0.00954063	0.00557569	0.0146393	0.00804251	0.00782709	0.0126382	0.0123223	0.0120176	0.0099474	0.0130523	0.00896524	0.0124276	0.0121253
Marker11409	NA	NA	NA	0.000789889	NA	NA	0.00203114	NA	NA	0.000315956	0.0021722	NA	NA
Marker11410	NA	0.00505529	0.0076356	0.0125664	0.00624731	0.00485782	0.00885805	0.00930941	0.0072321	0.00411832	0.00738547	0.00537125	0.0100121
Marker11412	0.00226125	0.0063981	0.00193882	0.00610848	0.000789889	0.00343732	0.00236967	0.0028436	0.00193882	0.00578	0.00431806	0.00315956	0.0048546
Marker11413	0.00658241	0.00495617	0.0101968	0.00610848	0.00287233	0.00754344	0.00189573	0.00507786	0.00272871	0.0050467	0.0126777	0.0028436	0.00480089
Marker11414	0.00394945	0.00379147	0.00373402	NA	0.00337498	0.00236967	0.00118483	0.00489731	0.00502657	0.00226617	0.00489731	0.00516061	0.00461543
Marker11415	0.00687464	0.00619521	0.00930941	0.00992388	0.000789889	0.0050158	0.00979463	0.00236967	0.0129542	0.00900794	0.00962229	0.00926804	0.00526593
Marker11416	0.00975513	0.0126777	0.00914015	0.0156925	0.0146393	0.0126382	0.0124502	0.0195893	0.0204807	0.0201969	0.020068	0.0128489	0.0173392
Marker11417	0.00263296	0.0140786	0.0183254	0.00990952	0.0147829	NA	0.0110585	0.017434	0.00940686	0.0135752	0.00837283	0.0178101	0.00925299
Marker11418	0.00139392	0.00223028	0.00193882	0.00251328	0.00251328	0.00252765	0.00263296	0.00118483	0.00234363	0.00240789	0.00234363	0.00252765	0.00229786
Marker1142	0.00858037	0.0114302	0.00933506	0.00588827	0.00574465	0.00252765	0.000947867	NA	0.0117181	0.00568529	0.00722749	0.011901	0.00303646
Marker11420	0.00223028	0.00139392	0.00229786	0.00251328	0.00143616	0.00248815	0.00263296	0.00118483	0.00208322	0.00183458	0.00208322	0.0016851	0.00196959
Marker11423	0.00449153	0.0208159	0.0186701	0.0168941	0.0134281	NA	0.0160084	0.0187881	0.0204156	0.0180021	0.0124803	0.0113744	0.0175622
Marker11424	0.00446055	0.00473934	0.00481114	0.00646273	0.00459572	0.00473934	0.00442338	0.00473934	0.00560103	0.0061726	0.00584518	0.0073723	0.0049445
Marker11425	NA	0.00236967	0.00143616	NA	NA	NA	0.0016851	NA	0.00124993	NA	NA	0.000947867	0.000820664
Marker11426	0.00799182	0.00390298	0.00723826	0.00653454	0.00517019	NA	0.00726698	0.00507786	0.00718713	0.00800719	0.00722749	0.00684571	0.006791
Marker11427	NA	NA	NA	0.000789889	NA	0.00252765	NA	NA	NA	0.00107017	0.00110585	NA	0.000820664
Marker1143	0.00758294	0.0110275	0.0120063	0.00981378	0.0109866	0.0111374	0.0155872	0.0147258	0.0109369	0.0138231	0.00821485	0.0108478	0.0121869
Marker11430	0.0117709	0.0104823	0.0130547	0.0108765	0.00919144	NA	NA	0.0101557	0.0129255	0.0112978	0.0117416	0.0128639	0.00498554
Marker11431	0.00831728	0.00830158	0.00890421	0.00868878	0.010642	0.00454186	0.00979463	0.011476	0.00523584	0.00828853	0.00997691	0.00705635	0.00927351
Marker11433	0.0085099	0.0136395	0.0137872	0.00861698	0.0138638	NA	NA	0.0113406	0.0079707	0.0144222	0.0137441	0.0151659	0.0138439
Marker11435	0.0121248	0.00780597	0.0109866	0.0130691	0.00868878	0.00758294	0.00789889	0.00473934	0.00983771	0.0109541	0.0103081	0.0114797	0.00699616
Marker11437	0.00695103	0.00613326	0.00761679	0.0061755	0.00389679	0.00249987	0.00609343	0.00778605	0.00541638	0.00816682	0.00646273	0.00663507	0.00783994
Marker11438	0.0042654	0.0016851	0.00389679	0.00854517	0.0061755	0.00559216	0.00789889	0.00473934	NA	0.00640193	0.00695103	0.00410742	0.00695513
Marker11439	0.0037498	0.00718644	0.0121356	0.007109	0.00947867	0.00750395	0.00674039	0.00744753	0.00695103	0.00757291	0.00722749	0.0104265	0.00722185
Marker1144	0.000991234	0.00501812	0.00409306	0.00373402	0.00452391	NA	0.00263296	0.00203114	0.00401021	0.00422336	0.00493681	0.00263296	0.00371351
Marker11441	0.00541638	NA	0.00653454	0.00814715	0.010325	NA	0.0101557	0.0101106	0.0013541	0.00389793	0.00380583	0.00270819	0.00762243
Marker11442	0.0100675	0.00315956	0.00614678	0.00538561	0.00884676	0.0092812	0.00947867	NA	0.0110585	0.00859889	0.00943918	0.0139284	0.00560103
Marker11443	NA	NA	NA	NA	NA	0.00248815	0.000947867	NA	NA	0.000831295	0.00124993	NA	0.000430849
Marker11444	0.0151515	0.015076	0.0125254	0.0159318	0.0151659	0.00755516	0.0194839	0.017434	0.0143222	0.0187546	0.0138534	0.00631912	0.0164879
Marker11448	0.00935477	0.00975746	0.0100531	0.00768347	NA	NA	0.000947867	NA	0.0152075	0.00166259	0.0092812	0.0173776	0.0123305
Marker11449	NA	0.00249987	NA	0.00143616	0.00263296	0.00252765	0.00263296	0.00410742	0.00193882	0.00295471	0.00308057	0.000947867	0.00207034
Marker1145	0.000526593	NA	0.000789889	NA	NA	0.00248815	0.000947867	NA	0.000677048	0.0011275	0.00118483	NA	0.00174391
Marker11451	0.00249987	NA	NA	0.00507786	NA	0.00443869	NA	NA	NA	0.0043907	0.0026861	0.00410742	0.00154028
Marker11452	0.00333316	NA	0.00337019	0.0124228	0.00410742	0.0126813	0.00252765	0.00203114	0.00473934	0.00839483	0.0129681	0.00663507	0.00313436
Marker11454	0.0049763	0.00520398	0.00538561	0.00301594	0.0053138	NA	0.00768826	0.0035545	0.00458309	0.00649748	0.00525276	0.00663507	0.00738598
Marker11455	0.0130332	0.0125763	0.0145791	0.0111303	0.0090191	0.0148499	0.00810953	0.00321598	0.00921827	0.0104065	0.0140618	0.0136914	0.0136435
Marker11457	0.00919989	0.0106844	0.00696539	0.01271	0.0102398	0.0119785	0.0108027	0.0123561	0.0109866	0.0121732	0.0127172	0.00979463	0.0123218
Marker11458	0.0105037	0.00808475	0.0157978	0.00695103	0.0132127	0.0124408	0.00811705	0.0104942	0.00998133	0.00928064	0.0125664	0.00895208	0.0126465
Marker11459	NA	0.00436762	NA	0.00315956	0.00624731	NA	0.0101106	0.0101557	NA	0.00885817	NA	NA	0.00328266
Marker1146	0.00874686	0.0111514	0.00353296	0.0132223	0.0119345	0.0066941	0.0127435	0.00964794	0.0132806	0.0122914	0.0124474	0.0121116	0.00982746
Marker11460	0.012194	0.00491168	0.00829794	NA	NA	NA	0.00473934	0.00677048	0.00287233	0.00144282	0.00552923	NA	0.0051818
Marker11461	0.00275687	0.00250906	0.00229786	0.00251328	0.000789889	NA	0.00221169	0.00270819	0.00276027	0.00387938	0.00317692	0.00252765	0.00289284
Marker11462	0.00718081	0.000991234	0.00823742	0.00402126	0.00222605	0.00473934	NA	0.00524712	0.00961408	0.00712618	0.00677048	0.00321598	0.00829384
Marker11463	NA	NA	NA	0.0016851	0.00270819	NA	0.0016851	NA	0.0016851	0.00184308	0.00193882	0.00252765	0.00159641
Marker11464	NA	0.00446055	0.000789889	0.000789889	NA	NA	0.00331754	NA	0.00307276	0.0022008	0.00229068	NA	0.00129255
Marker11465	0.0124834	0.0126073	0.0117765	0.0107712	0.0134999	0.0100316	0.0141127	0.0147258	0.013339	0.0103537	0.014376	0.0112691	0.0130486
Marker11467	0.00424372	0.00236967	0.000789889	0.00308775	0.00308775	NA	0.0016851	0.00372376	0.00124993	0.00244611	0.00284924	0.00203114	0.00290029
Marker11468	0.00223028	0.00397902	0.00593545	0.00268562	0.00263296	NA	0.00252765	0.00253893	0.00581725	0.00240044	0.00234363	0.00252765	0.00208322
Marker11469	0.000526593	0.00223028	0.00847336	0.00315956	0.00143616	NA	0.00505529	0.00812458	0.00124993	0.00339207	0.00499974	NA	0.004329
Marker11470	0.0104682	0.00746523	0.0138569	0.0109531	0.0109627	0.00979463	0.00761679	0.00930941	0.0128714	0.0100053	0.00936453	0.0123223	0.0127818
Marker11471	0.000592417	0.00396494	0.00473934	0.00422403	0.00524712	NA	0.00347551	0.00440081	0.00330317	0.00479667	0.0050158	NA	0.00399685
Marker11473	0.00308057	0.00446055	0.00552923	0.00696539	0.007109	0.00248815	0.00410742	0.00660122	0.00416487	0.00427543	0.00371248	0.00118483	0.0058062
Marker11474	0.00337639	0.0036242	0.00315956	0.00330317	0.00466753	0.00746445	0.00537125	0.00558565	0.00687464	0.00762498	0.00730648	0.00674039	0.0065448
Marker11475	NA	0.00997429	0.00718081	0.0134281	0.00193882	NA	0.0127435	0.0113857	0.0117055	0.00992471	0.00829384	0.00576619	0.00798204
Marker114758	0.00248815	0.00154028	NA	0.00252765	0.00252765	NA	0.00253893	0.00203114	0.00263296	NA	NA	NA	0.00215424
Marker11476	0.00529691	0.00760152	0.0143233	0.0070372	0.0114893	NA	NA	0.0152336	0.00890579	0.0105625	0.00939968	0.00484466	0.00459572
Marker11479	NA	NA	0.00203114	0.00143616	0.00251328	NA	NA	NA	0.00229786	0.000882497	0.00189573	NA	0.000820664
Marker11480	0.0149614	0.0140941	0.0129255	0.0116904	0.00811432	0.00995261	0.0123223	0.0152336	0.00760377	0.0109884	0.0130727	0.0120063	0.0131101
Marker114807	0.00238516	0.00173466	0.00229786	0.00251328	0.00251328	NA	0.00252765	0.00253893	0.00255195	0.00240728	0.00251328	NA	0.00187079
Marker11481	0.00154028	0.00223028	0.0016851	0.000947867	0.000789889	NA	NA	NA	0.00118483	0.00174991	0.000947867	NA	0.000820664
Marker11482	0.00177725	0.0045225	0.000789889	0.0035186	0.00689358	NA	0.0028436	0.00203114	0.00317692	0.00288564	0.00410742	0.00431806	0.00510864
Marker11483	0.00424372	0.00446055	0.00509838	0.00505529	0.00287233	0.00498802	0.00516061	NA	0.00505529	0.00473934	0.00466035	0.00491988	0.00374158
Marker11484	0.00418641	0.00434439	0.00739624	0.00732443	NA	NA	0.00789889	0.00761679	0.00749961	0.00628726	0.00578659	0.00660122	0.00656531
Marker11485	0.00198247	0.00585447	0.00157978	0.00868878	0.0102686	0.00434439	0.00916272	0.00643196	0.00614551	0.00536997	0.00746445	0.00758294	0.00677048
Marker11489	0.00604033	0.005173	0.00258509	0.0044521	0.00524199	0.00505529	0.00442338	0.00507786	0.00302068	0.00556108	0.00584518	0.00347551	0.00313904
Marker1149	0.00402689	NA	0.00272871	0.00387764	0.00387764	0.00505529	0.00189573	0.00236967	0.00516061	0.00470665	0.00379147	0.00406229	0.00393919
Marker11490	0.00189573	0.000526593	0.00358083	0.00193882	0.00253893	0.00308057	0.00221169	0.00372376	0.00431806	0.00198323	0.00387046	0.00442338	0.00192052
Marker11491	NA	0.007109	0.00610848	0.00765953	0.00526593	NA	0.00236967	0.00609343	0.00523584	0.0070288	0.00749961	0.00203114	0.00663507
Marker11492	NA	NA	0.00143616	0.00193882	0.00229786	NA	NA	0.00203114	0.0016851	NA	0.00143616	0.00203114	0.00173466
Marker11495	0.00447893	0.0069133	0.00658993	0.00560103	0.00431806	NA	0.00863612	0.0084631	0.00681704	0.00849423	0.00805687	0.00821485	0.00783238
Marker11498	0.00947867	0.00907375	0.0122696	0.0121882	0.00947867	0.0104161	0.0124915	0.0112277	0.0124993	0.00989413	0.0138015	0.00876777	0.0074054
Marker11499	0.00530571	0.006474	0.00861698	0.00854517	0.00416487	0.00252765	0.00358083	0.00524712	0.00421274	0.00641148	0.00651659	0.0073723	0.00753305
Marker11501	0.00463518	0.0108328	0.0192733	0.00157978	0.0145052	0.00248815	0.00795531	0.00203114	0.0186449	0.00343029	0.0181089	0.0195893	0.00830923
Marker11502	0.0187095	NA	0.017593	0.0135717	0.0155106	NA	0.0164297	0.0177725	0.014843	0.0168546	0.00774092	0.0116904	0.00935557
Marker11505	0.00198247	NA	0.00272871	0.00222605	0.000789889	0.00252765	0.000947867	0.00118483	NA	0.00249496	0.00406793	0.00189573	0.00116945
Marker11506	0.0150544	0.00278784	0.0127818	0.0170185	0.00473934	0.0149684	0.0203114	0.0162492	0.0168031	0.0195784	0.0141785	0.00884676	0.0131101
Marker11507	0.00585447	0.00278784	0.00189573	0.00581646	0.0053138	NA	0.00600316	0.00524712	0.00614551	0.00519862	0.00533175	0.00431806	0.00627808
Marker11508	0.0155106	0.0175324	0.0146489	0.0148643	0.0145052	0.00248815	0.0154028	0.0209885	0.0110585	0.00680939	0.00825999	0.0205371	0.0128639
Marker1151	0.00250906	0.00446055	0.00682177	0.00466753	0.00387764	NA	0.00431806	0.007109	0.0053643	0.000592417	0.00221169	0.00726698	0.00391867
Marker11511	0.00675278	0.0101833	0.00406229	0.00379147	0.0105319	NA	0.00979463	0.0113406	0.00524712	0.00619891	0.00845182	0.0110585	0.0104747
Marker11513	0.00718644	0.00808475	0.0131409	0.0134281	0.0118483	0.0176935	0.0045287	0.00473934	0.0144784	0.011877	0.00983412	0.0126382	0.0135615
Marker11514	0.00306663	0.00836353	NA	0.0110585	0.0144334	0.0149992	0.00592417	0.007109	0.00685665	0.0133613	0.014772	0.000947867	0.0122472
Marker11516	0.0086733	0.0111514	0.0121356	0.00394945	0.00842549	0.0122038	0.00189573	0.00979463	NA	0.0108259	0.00249987	NA	0.00480089
Marker11517	0.00548276	0.00250906	0.00481114	0.007109	0.0061755	NA	0.00842549	0.00660122	0.00468726	0.00645926	0.00706951	0.00337019	0.00695513
Marker11519	0.00229786	NA	0.00236967	0.000789889	0.00118483	0.0021722	NA	NA	0.0016851	0.0020124	0.00249987	0.00221169	NA
Marker1152	0.00173466	NA	0.00143616	NA	0.000789889	NA	NA	NA	0.00208322	0.000573307	NA	0.000947867	0.000430849
Marker11522	0.00898306	0.0125684	NA	0.0125664	0.00410742	NA	0.0130595	0.011002	0.00338524	0.00919202	0.0124525	0.00642443	0.0107712
Marker11523	0.000991234	0.00173466	0.00118483	NA	0.00308775	NA	0.000947867	0.00118483	0.0016851	0.00153117	0.000592417	0.00263296	0.00199011
Marker11524	0.00836353	0.0171607	0.0116329	0.0124228	0.017234	NA	0.0132701	0.0192959	0.0163012	0.0147818	0.0157583	0.011585	0.0115919
Marker11525	0.00154028	0.00473934	0.0044521	0.00423668	0.00394945	NA	0.00263296	0.00203114	0.00287233	0.00319717	0.00438389	0.00315956	0.00328266
Marker11526	0.012948	0.00390298	0.00919144	0.00911963	0.0124228	NA	0.0134808	0.0133717	0.00962229	0.0111126	0.00671406	0.00979463	0.0121477
Marker11528	NA	0.00252765	0.00930941	0.00847336	0.00258509	NA	0.00948996	0.00916272	0.00732443	0.00793292	0.007257	0.0116904	0.00512915
Marker11529	0.00399591	0.00849131	0.00684571	0.00897602	0.00926325	0.00872828	0.00600316	0.00524712	0.00705635	0.00653832	0.00781209	0.00868878	0.00857594
Marker1153	0.0104389	0.00669083	0.00868878	0.010843	0.00373402	0.00252765	0.0116904	0.00473934	0.00203114	0.00758676	0.00983412	0.00695103	0.00880162
Marker11530	0.0100053	0.00669083	0.00804251	0.00919144	0.0103404	0.00939968	0.00652975	0.00914015	0.0102078	0.00734506	0.0029686	0.00884676	0.00652428
Marker11531	NA	NA	NA	0.00143616	0.00143616	NA	NA	NA	0.000947867	0.000651972	0.00154028	NA	0.000820664
Marker11533	0.00353127	0.00446055	0.00761166	0.00258509	NA	NA	0.0035545	0.00118483	0.00411437	0.00293342	0.00505182	0.00727827	0.0054125
Marker11534	0.0063622	0.00624967	0.00203114	0.00811432	0.00682177	0.00749961	0.00579252	0.0111713	0.00674039	0.00756115	0.00794466	0.014218	0.00848092
Marker11535	NA	0.0103404	NA	0.00893293	NA	NA	NA	NA	0.00324983	0.00265771	NA	NA	0.00328266
Marker11536	0.0067218	0.00247808	0.00609343	0.00308775	0.00764038	0.00252765	0.00263296	0.00948996	0.00234363	0.00964167	0.00730648	0.0034868	0.00693
Marker11537	0.0114893	0.0089211	0.0028436	0.0116521	NA	NA	0.00674039	0.0101106	0.00906219	0.0104265	0.011614	0.00974197	0.0101771
Marker11539	0.00486324	0.00748536	0.00564891	0.0101249	0.0110585	0.00234363	0.00895208	0.00884676	0.00402844	0.00901038	0.011459	0.00800421	0.0110002
Marker1154	0.00247808	0.0036242	0.00373402	0.00143616	0.00157978	NA	0.00221169	0.00253893	0.0013541	0.00256077	0.000592417	0.0016851	0.000820664
Marker11540	0.0065375	0.00868336	0.0035186	0.00811432	0.00603188	0.00505529	0.00610848	0.00372376	0.00875586	0.00743975	0.00849131	0.00526593	0.00619602
Marker11541	0.0126382	0.0119258	0.00982472	0.0120063	0.00863612	0.0116348	0.0153765	0.0128639	0.00895208	0.012902	0.0122038	0.0126382	0.0133153
Marker11545	0.0123285	0.00498714	0.0128537	0.00545742	0.00221169	0.00406229	0.00937335	0.0115098	0.0104161	0.00920711	0.0111453	0.0123223	0.011756
Marker11547	0.00248815	0.0106999	0.00914015	0.0113457	0.0143233	0.00236967	0.0134356	0.00203114	0.0123223	0.0107891	0.00397896	0.0173889	0.00916822
Marker11548	0.0148685	0.00696961	0.0163004	0.0145771	0.0134281	0.0148499	0.0101106	0.0170955	0.0156763	0.0142849	0.0128752	0.0175882	0.0138282
Marker11549	0.00428089	0.00446055	0.00495476	0.00430849	0.00371248	0.00505182	0.00663507	0.00236967	0.00406229	0.00548902	0.00513428	0.0045287	0.00556
Marker11550	0.00666632	0.00829384	0.00516061	0.00394945	0.00507786	NA	0.00795531	0.00609343	0.00481114	0.00480184	0.00371248	0.00631912	0.00506361
Marker11552	0.0122735	0.0060775	0.0112164	0.0164584	0.00538561	0.000592417	0.00526593	0.0100429	0.00526646	0.0113524	0.0136451	0.00778605	0.00941712
Marker11553	0.00139392	0.00173466	0.00263296	0.000789889	0.0016851	0.00252765	0.00221169	0.00270819	0.00249987	0.00220723	0.00154028	0.00252765	0.00248251
Marker11554	0.00438389	0.00548973	0.00475062	0.00258509	0.00577337	0.00434439	0.00263296	0.0028436	0.00473934	0.0043798	0.0067184	0.00507786	0.00302098
Marker11555	0.00371248	0.0109036	0.00646273	0.00747762	0.0096941	NA	0.0045287	0.00880162	0.00692672	0.0088767	0.00837283	0.0101557	0.0100326
Marker11556	0.00308775	0.00744432	0.0148499	0.0107712	0.010246	0.00473934	0.0132701	0.017434	0.00753985	0.0102037	0.0148172	0.0116904	0.0102946
Marker11558	0.00337639	NA	0.0016851	0.00263296	0.000947867	0.00252765	0.00221169	0.00157978	NA	0.00185561	0.00317692	0.00203114	0.00336742
Marker1156	0.00110585	0.0101601	0.00779358	0.0101249	0.00229786	NA	NA	0.0035545	0.00656326	0.00673494	0.00339652	0.00547657	0.00564207
Marker11563	0.00270819	0.00669083	0.0073723	0.00567284	0.00236967	0.00473934	0.00660122	0.00821485	0.00863236	0.00753936	0.00911411	0.00592417	0.00700923
Marker11565	0.00517378	0.00495617	0.00315956	0.00575491	0.00203114	0.0051039	0.00406229	0.00157978	0.00421274	0.00591949	0.00588827	0.00507786	0.00649448
Marker11566	0.00300158	0.000991234	0.00272871	0.00287233	0.00315956	NA	0.00389679	0.00321598	0.00239571	0.00274744	0.00264613	NA	0.00217012
Marker11567	NA	0.00223028	0.00143616	0.0035186	0.00394945	0.00248815	0.000947867	0.00372376	0.0051039	0.00460556	0.00390995	0.0016851	0.00315956
Marker11568	0.00576155	0.00629821	0.00596007	0.00517019	0.00581646	0.0021722	0.00642443	0.00744753	0.00468726	0.00732877	0.00635861	0.00526593	0.00750908
Marker11569	0.00323855	0.00545024	0.00505529	0.00440081	0.0117016	0.0126035	0.00800045	0.00695103	0.00252765	0.00833807	0.00776001	0.00203114	0.00663507
Marker11571	0.00390298	0.00470836	0.00810953	0.00468189	0.00775528	0.00248815	0.00726698	0.00778605	0.00557263	0.00331562	0.00537125	0.00524712	0.00545742
Marker11573	NA	NA	0.00337019	0.00574465	NA	NA	0.00203114	NA	0.0016851	0.010763	0.00900474	0.00379147	0.00346731
Marker11575	0.00472545	0.00154028	0.00476567	0.00193882	0.00481114	0.000592417	0.0016851	0.00863236	0.00703088	0.0020639	0.00296773	0.00537125	0.00116945
Marker11576	NA	0.00768206	0.0035186	NA	0.00876059	NA	0.00674039	0.010325	0.0114893	0.000573307	0.00477883	0.0104604	0.00463675
Marker11577	NA	0.00139392	NA	0.00221169	0.000947867	NA	0.00253893	0.00252765	0.00193882	0.00137372	0.000677048	NA	0.00239461
Marker11578	0.0153951	0.00535886	0.00768347	0.00574465	0.00143616	NA	0.00189573	0.00744753	0.0140026	0.0107098	0.00920221	0.0137967	0.0070372
Marker1158	0.0059474	0.0125453	0.0146489	0.0152951	0.00919144	0.000592417	0.0157978	0.0126947	0.0120306	0.0148391	0.0149289	0.0151659	0.0145545
Marker11581	NA	NA	NA	0.00143616	0.000789889	0.00252765	NA	NA	0.00171866	0.00128994	0.000592417	0.0016851	0.00116945
Marker11582	0.00895208	0.00613326	0.00416487	0.012351	0.0116329	NA	0.00863612	0.0130332	0.00885371	0.0129281	0.0115719	0.00652975	0.0104635
Marker11583	0.00876622	0.00871434	0.00695103	0.0105558	0.0112691	0.00248815	0.0098172	0.0108328	0.00976591	0.00953166	0.0090574	0.0117957	0.00890496
Marker11584	0.012979	0.0141561	0.00847336	0.0096941	0.0125664	0.00252765	0.0120063	0.0125254	0.0126556	0.00746254	0.00805687	0.00895208	0.00804251
Marker11585	0.00236967	0.000991234	0.00402126	0.00487475	0.00251328	0.00252765	0.00473934	0.00270819	0.00252765	0.00329039	0.00276461	0.00337019	0.00336742
Marker11586	0.00249987	0.00660635	0.000947867	0.00589784	0.00589784	NA	0.00221169	0.00203114	0.00143616	0.00252969	0.00517019	0.00203114	0.0032308
Marker11587	0.0125143	0.000991234	0.00890421	0.00667816	0.00258509	NA	0.0045287	0.00626269	0.0100531	0.0093449	0.00683254	0.00895208	0.0102378
Marker11588	0.00890579	0.00683022	0.00914015	0.00983771	NA	NA	0.00884676	0.0108328	0.010989	0.0103438	0.00916272	0.0121869	0.00949919
Marker11590	NA	NA	0.00579252	0.00592178	0.00118483	0.00758294	0.00253893	0.00253893	0.00457007	0.0061474	0.00557263	0.0028436	0.00217476
Marker11591	NA	NA	NA	NA	0.00252765	NA	NA	0.00118483	NA	0.000338524	NA	NA	0.000991234
Marker11596	0.0132306	0.00223028	0.0104265	0.00157978	0.00373402	0.0100711	0.00600316	0.00997517	0.00696539	0.0107113	0.0113349	0.0121681	0.00486406
Marker11597	0.00416645	0.00966453	0.0016851	0.00495476	0.00157978	NA	0.0101106	0.00744753	0.00252765	0.00497532	0.00701656	NA	0.00861114
Marker11599	0.00473934	0.00600316	NA	0.0109866	0.00506658	0.00252765	0.00479576	0.00372376	0.00315956	0.00705797	0.00427061	0.0062138	0.00458315
Marker11600	0.00458136	0.00459994	0.0044521	0.00710148	NA	0.00473934	0.0028436	0.00203114	0.00308775	0.0050444	0.00447893	0.00558189	0.00299604
Marker11601	0.00803083	0.00641204	0.00979463	0.00689358	0.0061755	0.0101106	0.00916272	NA	0.00770793	0.00896564	0.00735118	0.00758294	0.00885915
Marker11602	NA	NA	0.00466753	0.00526593	0.00718081	NA	0.00505529	0.00406229	0.00505529	0.00518843	0.00203114	0.007109	0.00475985
Marker11603	0.0042654	0.00743425	0.00387764	0.0065489	0.00725262	0.00983412	0.00853081	0.0113406	0.00947867	0.00934185	0.0110979	0.00888438	0.00890421
Marker11606	0.00221169	NA	NA	NA	0.00387764	0.0049763	0.00505529	0.00507786	NA	0.00484829	0.00379147	NA	0.00295439
Marker11608	0.00809637	0.00712449	0.00537125	0.00545742	0.00609343	0.00624013	0.00758294	0.00440081	0.00577816	0.0082816	0.00765585	0.00720304	0.00619602
Marker11609	0.00278784	0.00139392	0.00143616	0.00481114	0.00366221	0.0021722	0.00315956	0.0049086	NA	0.00324874	0.00208322	NA	0.000861698
Marker1161	0.00173466	0.00223028	0.000789889	0.00157978	NA	NA	0.0016851	NA	NA	0.0011275	0.00171866	NA	0.00116945
Marker11610	0.00438389	0.00580569	0.00726698	0.00919144	0.00832974	NA	0.00610848	0.00964794	0.0062138	0.00811229	0.00763415	0.00795531	0.00689358
Marker11611	0.00829384	NA	0.00753985	0.00847336	0.00689358	0.0119668	0.0126382	0.00592417	0.00515598	0.00561841	0.0119273	0.00728955	0.00904782
Marker11612	0.0177493	0.0121365	0.0115611	0.0147207	0.0141606	0.0123071	0.0124276	0.00884676	0.0151555	0.0165889	0.0143365	0.00810953	0.00703417
Marker11613	0.00446055	0.00466753	0.00312126	0.00143616	0.00738359	0.00255195	0.00337019	0.00558565	0.00459572	0.00685177	0.00675355	0.00455879	0.00548276
Marker11614	0.00402689	0.00479923	0.00732443	0.00222605	0.00689358	0.00236967	0.00189573	0.00626269	0.00817666	0.000573307	0.00604265	0.00652975	0.00430849
Marker11615	NA	0.00250906	0.00253893	NA	NA	0.00248815	NA	NA	0.00124993	NA	0.000592417	0.0016851	NA
Marker11617	0.00110585	NA	0.00252765	0.000789889	0.00229786	NA	NA	0.00252765	NA	0.00156888	0.00110585	NA	NA
Marker11618	0.00308831	0.00683022	0.00459572	0.00890421	0.00581646	NA	0.00789889	0.00609343	0.00689358	0.0077359	0.00942399	0.0028436	0.00854322
Marker11619	0.00928684	0.00521327	0.0199729	0.0176597	0.0165159	0.0178327	0.0164297	0.0170616	0.0119574	0.0166378	0.0146986	0.0160799	0.014813
Marker1162	0.00250906	0.00250906	0.00330317	0.00481114	0.00452391	0.00489731	0.0045287	0.00270819	0.003229	0.00301792	0.00363349	0.00263296	0.00365196
Marker11620	0.00401652	0.00842549	0.00560103	0.00452391	NA	0.00779358	0.00406229	0.00236967	0.00516061	0.00361098	0.00782709	0.00618371	0.00398022
Marker11622	0.00999948	0.00485782	0.00874144	0.0130691	0.00868878	0.012696	0.0133717	0.00829384	0.0116329	0.0139831	0.0100437	0.0117957	0.0156952
Marker11623	0.00248815	0.00461543	0.00258509	0.00358083	NA	NA	0.00421274	0.00236967	0.003229	0.00360765	0.00249987	0.00321598	0.00201422
Marker11625	0.010013	0.010315	0.0116791	0.0155106	0.0079707	0.00995261	0.0137967	0.0101557	0.0139576	0.0124981	0.0131912	0.0127435	0.0138077
Marker11626	0.0270654	0.014757	0.0124276	0.0221169	0.0222605	0.0124993	0.0208343	0.0192282	0.0274656	0.0244934	0.0236257	0.0056872	0.0238987
Marker11629	0.00276461	0.00139392	0.00229786	0.00193882	0.00442338	NA	0.0028436	NA	0.00251328	0.00280622	0.00297491	0.00337019	0.00406793
Marker1163	0.00867717	0.0118553	0.00646273	0.0128537	0.0141462	0.00651659	0.0097194	0.0148951	0.0118223	0.0101377	0.0133096	0.00916272	0.0099485
Marker11630	0.00300468	0.00250906	0.00389679	0.00330317	0.000789889	0.00252765	0.00263296	0.00203114	0.00171866	0.00286653	0.00308057	0.00315956	0.00346731
Marker11631	0.00405731	0.00447449	0.00769304	0.00940345	0.0016851	0.00596367	0.0101332	0.00410742	0.00409306	0.00581845	0.00765585	0.00643196	0.00689315
Marker11632	0.0107425	0.0107797	0.00800421	NA	0.00389679	NA	0.00442338	0.00505529	0.00861698	0.00426511	0.00442338	0.00789889	0.00527669
Marker11633	0.00749621	0.00947867	0.00394945	0.00718081	0.00229786	NA	0.00263296	0.00372376	0.0104122	0.00481456	0.00592417	0.0128489	0.00689358
Marker11634	0.0145278	NA	0.00940686	0.0180238	0.0137872	0.0174171	0.0173776	0.017434	0.0115619	0.0164252	0.0172986	0.00663507	0.0140949
Marker11635	0.00476853	0.00742575	0.00962229	0.00674996	NA	0.0021327	NA	0.00236967	0.00366221	0.00754756	0.00749961	0.0106635	0.00471156
Marker11636	0.0109148	0.0037498	0.00678347	0.0100531	0.0104122	NA	0.00379147	0.00473934	0.00963665	0.0090459	0.0112494	0.00832017	0.0101911
Marker11637	NA	NA	NA	NA	0.00252765	NA	0.00203114	0.00203114	NA	0.00113308	0.00236967	NA	0.00239461
Marker11639	NA	0.00396494	NA	0.00193882	0.00421274	NA	0.00372376	0.00315956	0.00229786	0.00281444	0.00193882	0.00252765	0.00272589
Marker116393	0.00387201	0.00300468	0.00308775	0.00229786	0.00337498	0.00363349	0.00315956	0.00270819	0.003229	0.00229323	0.00236967	0.00431806	0.00363144
Marker1164	NA	NA	NA	NA	0.00442338	NA	0.00189573	NA	0.00287233	NA	0.00249987	0.00276461	0.00164133
Marker11640	0.00204442	0.00250906	0.00639092	0.00193882	0.00746805	0.0021722	0.00358083	NA	0.00538561	0.00290539	0.00249987	0.00263296	0.00283129
Marker11641	0.00830158	0.0105566	0.0107425	0.0166595	0.0132845	0.0126382	0.0160084	0.00761679	0.0186969	0.0142245	0.0118744	0.0159106	0.0158799
Marker11642	0.018152	0.00842549	0.0145052	0.015726	0.0115611	NA	0.0196946	0.0148951	0.0123952	0.0152022	0.01406	0.0143233	0.0171724
Marker11643	NA	NA	NA	0.00229786	0.00193882	0.00252765	0.00253893	0.00203114	0.00171866	0.00136188	0.00171866	0.000947867	0.00229786
Marker11644	0.00189573	0.00236967	NA	0.0016851	0.000789889	0.00249987	0.00347551	0.00236967	0.00203114	0.00240797	0.00222605	0.00118483	0.00246944
Marker11646	0.011678	0.00997429	0.00775528	0.0123893	NA	0.00473934	0.00926804	0.00506658	0.0105724	0.0113417	0.00733339	0.0113217	0.00769373
Marker11650	0.00635009	0.00748382	0.00646273	0.0112739	0.00653454	NA	0.00505529	0.0116791	0.0105203	0.00968568	0.00932243	0.00979463	0.00943764
Marker11652	0.000526593	0.00947867	0.00252765	0.00575901	0.00193882	0.00252765	0.00253893	0.00253893	NA	0.00243655	0.007109	0.0016851	0.00393919
Marker11656	0.00255195	0.00252765	NA	0.00143616	0.000947867	NA	0.00221169	0.00270819	NA	0.00165501	0.000592417	0.00118483	0.00196959
Marker11658	0.00238516	0.00646273	0.00600316	0.00157978	0.00236967	0.00754344	0.0016851	0.00321598	0.00442685	0.00646881	0.00434439	0.00505529	0.00189573
Marker11661	0.000526593	NA	0.0016851	0.00229786	0.00143616	NA	0.00221169	0.00270819	0.00251328	0.00220723	0.00110585	0.00252765	0.00215424
Marker11663	0.0132838	0.00525354	0.0154387	0.00508162	0.00517019	0.00499974	0.0126382	0.014534	0.00366221	0.0150784	0.017563	0.00394945	0.00965328
Marker11664	0.0045225	0.00501812	0.00189573	0.00459572	0.000789889	NA	0.00842549	0.00236967	0.00411437	0.0054802	0.00387764	0.00337019	0.00590878
Marker11666	0.00799182	0.00473934	0.00789889	0.00825793	0.0061755	0.00750395	0.00505529	0.00863236	0.00848914	0.00722367	0.00762243	0.00810953	0.00822716
Marker11669	NA	0.00229786	0.000947867	0.00193882	0.00143616	NA	NA	0.00118483	0.000677048	0.00128994	NA	0.00221169	0.00116945
Marker11670	0.00192052	0.00300158	0.00308775	0.00484466	0.00251328	NA	0.00337019	0.00389303	NA	0.00442639	0.00389679	0.00315956	0.0050158
Marker11671	0.00458309	0.0050158	0.00222605	0.00588827	0.00695103	NA	0.00473934	0.00626269	0.00493082	0.00698185	0.00420681	0.00660122	0.0059836
Marker11673	0.00660635	0.0049763	0.007109	0.00517019	0.007109	NA	0.00821485	0.00947867	0.00222605	0.00382407	0.00406793	0.00526593	0.00715889
Marker11674	0.00255195	0.00250906	0.00229786	0.00258509	0.00258509	NA	0.000947867	0.00253893	0.00193882	0.00243655	0.00252765	0.00263296	0.00226989
Marker11679	0.0120807	0.0128241	0.0146489	0.0146489	0.0167313	0.0148104	0.0101106	0.007109	0.0157283	0.0162072	0.017575	0.016851	0.0143001
Marker1168	0.00238516	0.0036242	0.00768347	0.00804251	0.0102686	0.00248815	0.0114797	0.00727827	0.00124993	0.00408003	0.00248815	0.00118483	0.00387764
Marker11680	0.00223028	0.00248815	0.00252765	0.00258509	NA	0.00249987	0.00221169	0.00203114	0.00193882	0.00229323	0.00189573	0.00253893	0.00187079
Marker11682	0.0104265	0.0132492	0.00394945	0.0142898	0.0131648	0.0125987	NA	0.0132024	0.0114057	0.0129858	0.0102078	0.0107425	0.00449314
Marker11683	NA	0.00278784	0.000789889	0.00442338	0.00505529	0.00505529	NA	0.00947867	0.00499974	0.00463903	0.0051039	0.000947867	0.00652975
Marker11684	0.000526593	NA	NA	0.000789889	NA	NA	NA	NA	0.00193882	0.000573307	0.00110585	NA	0.000820664
Marker11685	0.0172115	0.00406793	0.0117957	0.0101968	0.0123223	0.0100711	0.0127435	0.0224329	0.00592417	0.0185144	0.0118223	0.00884676	0.0153054
Marker11686	0.00910381	0.00669083	0.00547657	0.00732443	0.00337498	NA	0.0105319	0.0104491	0.00578963	0.00644449	0.00971564	NA	0.00966332
Marker11687	0.00742496	0.0119258	0.00394945	0.0110585	0.00473934	0.0122389	0.0130595	0.0101557	0.0140097	0.0119057	0.0133886	0.0153765	0.0120843
Marker11688	NA	0.00544327	0.00581646	0.00517019	0.00308775	0.00252765	0.00726698	0.007109	0.00642443	0.00515021	0.00545024	0.00358083	0.00650376
Marker1169	0.00597838	0.0072484	0.0101968	0.0114893	0.0128537	NA	0.0134808	0.0132024	0.0088324	0.0116477	0.00995261	0.0136914	0.013028
Marker11690	0.000526593	NA	NA	NA	NA	NA	NA	NA	NA	0.000831295	NA	NA	NA
Marker11691	0.0073723	0.00709352	0.00739624	0.00481114	0.00502657	0.00505529	0.0062138	0.007109	0.0069788	0.00642279	0.0063981	0.00726698	0.00670893
Marker11693	NA	NA	0.00263296	NA	0.00229786	NA	0.00455879	0.00505529	0.00189573	0.00224438	0.00143616	0.00203114	0.00174391
Marker11695	0.00280411	0.00711597	0.00911963	0.0116329	0.0096941	0.0105845	0.0116904	0.0111713	0.0122217	0.0110266	0.0099921	0.00674039	0.0113867
Marker11697	0.00486346	0.0124524	0.0127435	0.00962229	0.0134999	0.0050158	0.0137967	0.00829384	0.00768347	0.0089627	0.0129147	0.0121869	0.0109148
Marker11698	0.0169171	0.0149894	0.0184608	0.0176648	0.00832017	0.0124408	0.000947867	0.0126382	0.0182201	0.0142792	0.0171235	0.018363	0.0167658
Marker11699	0.012291	0.00574465	0.00937335	0.0202499	0.0130858	0.000677048	0.0199428	0.0128639	0.00745368	0.0187512	0.0161532	0.0056872	0.0188137
Marker1170	NA	NA	0.00430849	NA	NA	0.00758294	NA	0.0035545	0.00203114	0.00171992	0.00177725	0.00505529	0.00246199
Marker11700	0.00221169	NA	0.00118483	0.0053138	0.00263296	0.00234363	0.00473934	0.00118483	0.0016851	0.00281444	0.00222605	0.00118483	0.00419057
Marker11701	0.00523495	0.00853081	0.00488295	0.0104122	0.00677048	0.0149615	0.011901	0.0143873	0.00864538	0.0122547	0.0145518	0.00979463	0.0107917
Marker11702	0.00789889	0.00817768	0.00739624	0.00732443	0.00868878	0.00805687	0.00937335	0.00693974	0.00828082	0.00979399	0.00904423	0.00968931	0.00705771
Marker11703	0.0175015	0.0089211	0.015726	0.0169467	0.012351	NA	0.0135861	0.00998646	0.00789889	0.0153947	0.0150869	0.016535	0.0124741
Marker11704	0.01796	0.019937	0.0193181	0.00687204	0.00252765	NA	0.0186414	0.014218	0.0195318	0.00126209	0.0164054	0.0180095	0.0119232
Marker11706	0.00489422	NA	0.00868878	0.00753985	0.0044521	NA	0.00526593	0.00507786	0.00753985	0.00310541	0.00667457	0.0103212	0.00700923
Marker11708	0.00105319	0.00278784	0.00312126	NA	NA	0.00248815	NA	NA	0.00441107	0.00243236	0.00371248	0.00337019	0.00295439
Marker1171	0.00792987	0.00278784	0.0147207	0.0147925	0.0135717	0.00758294	0.0185361	0.0157414	0.0108848	0.00801674	0.0131517	0.0201159	0.017275
Marker11710	0.00250906	0.00139392	0.00263296	0.00143616	0.00505529	NA	0.00221169	0.00321598	0.00276027	0.00289808	0.00331754	0.00118483	0.00311852
Marker117117	0.00248815	0.00247808	0.00221169	0.00203114	0.00229786	NA	0.00203114	0.00236967	0.00208322	0.0024449	0.00249987	0.00252765	0.00201344
Marker11713	NA	0.00189573	NA	0.00143616	NA	NA	0.00157978	0.00118483	NA	NA	NA	NA	0.00116945
Marker11714	0.0128264	0.00910696	0.00674039	0.0061755	0.00579252	0.00688376	0.00431806	0.00203114	0.00755169	0.0101856	0.00827474	0.00709772	0.0109345
Marker11715	0.00464149	0.00446055	0.00330317	0.00387764	0.00423668	0.0051039	0.00505529	NA	0.000677048	0.00122024	0.00434439	NA	0.00393919
Marker11716	0.00501812	0.00836353	0.0132701	0.00919144	0.0130547	NA	0.012563	0.0161137	0.0125384	0.0113448	0.0129281	0.0121869	0.0121076
Marker11717	0.00789889	0.00143616	0.007109	0.00726698	0.00646273	0.00888626	0.00660122	0.00440081	0.00761679	0.00535483	0.00744753	0.00677048	0.00578568
Marker11718	0.012917	0.0107177	0.00976591	0.0155824	0.0142898	0.0125664	0.00642443	0.0143873	0.0123952	0.0130685	0.0134281	0.0138155	0.0139644
Marker11719	0.00396681	0.00946948	0.00810953	0.00459572	NA	0.00485782	0.00315956	0.0101106	0.00840155	0.00719742	0.00779358	0.00695103	0.00658518
Marker1172	0.0141251	0.0145587	0.0119201	0.0127818	0.0161568	0.014455	0.0151659	0.017434	0.0152075	0.011963	0.010782	0.0156925	0.0107712
Marker11720	0.0056872	0.0096941	0.0113744	0.0137102	0.0185265	0.00505529	0.0152336	0.007109	0.017952	0.0182383	0.0192177	0.00758294	0.0164692
Marker11721	0.00254004	0.0072484	0.00612284	0.00624731	0.00538561	0.00252765	0.00484466	0.00524712	0.00529013	0.00611174	0.00659558	0.00652975	0.00387019
Marker11723	0.00828082	0.0092812	0.00203114	0.00705635	0.00430849	0.0100847	0.00674039	0.00440081	0.00649624	0.00873496	0.00915025	0.0101557	0.00915041
Marker11725	NA	0.00223028	NA	0.00193882	0.00229786	0.00248815	0.00252765	0.00118483	NA	0.000573307	NA	NA	0.0014772
Marker11726	0.00754344	0.00641204	0.0061755	0.00517019	0.00545742	NA	0.00708644	0.00761679	0.00768347	0.00516078	0.00593719	0.0028436	0.00525225
Marker117265	0.00247808	0.00173466	0.00251328	0.00229786	0.00229786	0.00252765	0.00252765	0.00253893	0.00229786	0.0024078	0.00248815	0.00252765	0.00240044
Marker11727	0.00488979	0.0178422	0.0242233	0.00840155	0.0155106	0.0125592	0.0110585	0.014218	0.0138534	0.0199243	0.0219259	0.0114797	0.0069141
Marker11728	0.00157978	0.00625716	0.00818613	0.00581646	0.00963665	NA	0.00558189	0.00744753	0.00526014	0.00473934	0.00418641	0.00979463	0.00636015
Marker11729	0.00234363	NA	0.00270819	0.00330317	0.00143616	0.00248815	0.00431806	0.00507786	0.0016851	0.00288718	0.00300158	0.0016851	0.00229786
Marker11730	0.00635009	0.00876777	0.00753985	0.00696539	0.00696539	0.00742496	0.00821485	0.00930941	0.00838498	0.00814096	0.00849131	0.00758294	0.00812458
Marker11731	0.00715547	NA	NA	0.00505529	NA	NA	0.00236967	NA	0.00260403	0.00371856	0.00874954	0.00157978	0.00499974
Marker11732	0.0087972	0.00499974	0.00526593	0.00732443	0.0101249	NA	0.00716166	0.0115098	0.00635384	0.00759029	0.00593719	0.00914015	0.00713978
Marker11733	0.000991234	0.00139392	0.000947867	NA	0.0016851	NA	NA	0.00203114	0.000677048	NA	NA	0.00252765	0.0014772
Marker11734	0.0112443	0.00250906	0.0170185	0.00488295	0.0070372	0.00734597	0.0136914	0.00829384	0.0156826	0.00991447	0.0154818	0.00674039	0.0060524
Marker11736	0.00842704	0.010315	0.00229786	0.0110585	0.00718081	0.00758294	0.00652975	0.00795531	0.00502752	0.00800719	0.0105863	0.00421274	0.00948386
Marker11737	0.0113682	0.0250906	0.00811432	0.0277179	0.0197472	0.0151659	0.024118	0.00727827	0.0159367	0.0219577	0.00924171	0.0167457	0.0238608
Marker11738	0.00461543	0.00473934	0.0053138	0.00660635	0.00466753	0.00473934	0.00526593	0.00524712	0.00656216	0.00803585	0.00738547	0.00421274	0.00492399
Marker11739	0.00923086	0.00696961	0.00937335	NA	0.00761166	NA	0.0106635	0.00157978	0.0106024	0.00110585	0.0104161	0.0126382	0.0113103
Marker1174	0.00255195	0.000991234	0.00143616	NA	0.00263296	0.00252765	0.00221169	0.00118483	0.00171866	0.00240789	0.00171866	0.00252765	0.00246199
Marker11740	0.00198247	0.00387764	0.00588827	0.00421274	0.00229786	0.00485782	0.00589784	0.00321598	0.00588827	0.00524576	0.00506658	0.00541638	0.00578568
Marker11741	0.0089211	0.00997429	0.00775528	0.00775528	0.00919144	NA	0.00473934	0.00473934	0.00937451	0.00362139	0.00171866	0.00674039	0.00672945
Marker11742	0.0116713	0.0163554	0.00727827	0.0169467	0.016456	0.0174171	0.0143873	0.014218	0.00534971	0.0111265	0.0159382	0.00832017	0.00986752
Marker11744	0.00451582	0.00151783	0.01406	0.0154805	0.0116329	0.00248815	0.0148499	0.0174227	0.0103212	0.00978373	0.0165159	0.0167569	0.00888995
Marker11746	0.0146347	0.00223028	0.0149552	0.0137872	0.0152712	NA	0.0140074	0.0154028	0.0149966	0.0136201	0.0162492	0.0116904	0.0158822
Marker11747	0.00248815	0.00734133	0.00687204	0.0124228	0.000789889	0.0176935	0.012217	NA	0.00171866	0.00421225	0.0127567	0.0016851	0.00744753
Marker11748	0.00477031	0.00278784	0.00505529	0.00517019	0.00337498	NA	0.00442338	0.00507786	0.00157978	0.00472023	0.0049763	0.00526593	0.00496502
Marker1175	0.00610228	0.00975746	0.0109148	0.0114175	0.00753985	0.00505529	0.0144286	0.0125254	0.00885371	0.0102049	0.0116904	0.0101106	0.0114893
Marker11751	0.00470836	0.00836353	0.0150797	0.00761166	0.0154387	0.00248815	0.0016851	0.014218	0.0150513	0.00642104	0.00758294	0.0112691	0.00346731
Marker11752	0.00514203	0.00584518	0.00502657	0.00524199	0.00394945	NA	0.000947867	0.00609343	0.00552055	0.00465334	0.003594	0.00484466	0.00400074
Marker11753	0.00201344	0.00139392	NA	0.00251328	0.00251328	0.00252765	0.00221169	0.00203114	0.00252765	0.00183458	0.00252765	0.0016851	0.0014772
Marker11754	0.00770142	0.00381005	0.0128489	0.00979463	0.0100767	0.00258509	0.00837283	0.0121869	0.0133326	0.0124061	0.0100516	0.00895208	0.0106559
Marker11755	0.00234363	0.00421274	0.00473934	0.00193882	0.00252765	0.00249987	0.0016851	0.00253893	0.00373402	0.00374772	0.003594	0.00270819	0.00249439
Marker11756	0.00406793	0.0118019	0.000947867	0.000789889	NA	NA	0.00358083	0.00203114	0.00463518	0.00147161	0.00466035	0.0120063	0.00164338
Marker11757	0.0140941	0.0121426	0.0214354	0.0132024	0.0128489	0.00517019	0.0062138	0.0157414	0.0132806	0.0129413	0.00583303	0.015937	0.0157222
Marker11758	0.00301474	0.00630982	0.00431806	0.00818613	0.00389303	NA	0.00726698	0.00863236	0.0067184	0.00825881	0.00699052	0.00473934	0.00763218
Marker11759	0.0037498	0.00677679	0.00779358	0.00466753	0.00768347	0.00703088	0.00575491	0.00442338	0.00440081	0.00460697	0.00598927	0.00236967	0.00521122
Marker1176	0.00300468	0.00139392	0.00308775	0.00366221	0.000789889	0.00252765	0.0016851	0.00203114	0.00447893	0.00312452	0.00323855	0.00315956	0.00199011
Marker11761	0.0066343	0.00252765	0.0035186	0.00840155	0.000789889	0.00236967	0.00379147	0.00914015	0.00710427	0.00578526	0.00708387	0.00768826	0.00745115
Marker11762	0.0021722	0.00252765	0.00143616	0.00193882	0.00251328	0.00249987	0.00252765	0.00203114	0.00249987	0.00217901	0.00249987	0.00221169	0.00229786
Marker11764	0.00379147	0.00459572	0.00472497	0.00387764	0.00459572	NA	0.00406229	0.00406229	0.00499974	0.00214035	0.00442685	0.00526593	0.00393919
Marker11765	0.00249987	0.00139392	0.00263296	0.000789889	0.00251328	NA	0.00252765	0.00203114	0.000789889	0.00205916	0.00249987	0.0016851	0.00209529
Marker11766	0.0043986	0.00446055	0.0044521	0.00308775	0.00387764	NA	0.00410742	0.00253893	0.00635384	0.00508332	0.00466035	0.00768826	0.00246199
Marker11767	0.00347939	0.00139392	0.00315956	0.00272871	0.00143616	0.00248815	0.00252765	0.00203114	0.00251328	0.00214035	0.0021722	0.00221169	0.00256458
Marker11769	0.00173466	0.010315	0.0120063	0.0079707	0.0117047	NA	0.0130595	0.00727827	0.0132285	0.00772336	0.0129147	0.0124276	0.00446495
Marker1177	0.00669083	0.0119877	0.0129255	0.0128537	0.0114893	0.0126382	0.0126382	0.0147258	0.013541	0.0104246	0.0123618	0.0109531	0.0123305
Marker11770	NA	0.00239571	0.00337019	0.00371624	0.00258509	NA	0.00372376	0.00253893	0.00564891	0.0029311	0.00406229	0.00609343	0.00473934
Marker11771	0.0122046	NA	0.0125664	0.0128537	0.0109866	0.00805687	0.00979463	0.013541	0.0100516	0.0121445	0.0137046	0.00897089	0.0126998
Marker11773	0.000526593	NA	0.00775528	0.00895208	0.00689358	NA	0.00947867	0.00789889	0.0084631	0.00748831	0.00911963	0.00812458	0.00718384
Marker11774	0.00347551	0.0089211	0.00962229	0.010843	0.00315956	0.0100316	0.00874144	0.00964794	0.0110932	0.0102144	0.0110585	0.0123223	0.0115303
Marker11776	0.00255195	0.00556872	0.00373402	0.00394945	0.00337019	NA	0.00863236	0.00507786	0.00567284	0.00409271	0.0016851	0.00575491	0.00536293
Marker11777	0.00483008	0.00842549	0.0115098	0.0128489	0.011992	NA	0.0116452	0.0130332	0.00973987	0.0109306	0.0115477	0.0120063	0.0133917
Marker11778	NA	0.00139392	0.00457007	NA	0.00526593	0.00118483	0.00442338	0.00315956	0.00406913	0.00139993	0.00146694	0.00431806	0.00419057
Marker11779	0.00258509	0.00223028	0.0146489	0.00421274	NA	NA	0.0147446	0.00609343	0.0079707	0.00382062	0.00825434	0.0110284	0.0101557
Marker1178	NA	NA	0.00229786	0.000789889	0.00143616	NA	0.00252765	0.00253893	NA	0.00236011	0.00154028	NA	0.00174607
Marker11780	0.00376322	0.0042654	0.00660635	0.00331754	NA	0.00502657	0.00862108	NA	0.00560103	0.00421745	0.00422721	0.00347551	0.00890421
Marker11782	0.00854753	0.0116904	0.00725262	0.00610369	0.00524199	0.00750395	0.00619499	0.00880162	0.00696539	0.00522665	0.00630176	0.00516061	0.0086027
Marker11784	0.00251328	0.00173466	NA	0.00252765	0.000947867	NA	NA	NA	NA	0.00191752	0.000677048	NA	0.00229786
Marker11786	NA	NA	0.000947867	NA	NA	NA	0.00189573	NA	NA	0.00257988	0.00325894	NA	0.000861698
Marker11787	0.0063278	0.0166651	0.0182352	0.0128537	NA	0.00754344	0.0117957	NA	0.0119273	0.0132221	0.00774092	0.0173475	0.00374158
Marker11788	0.00868878	0.0101106	0.00610848	0.0108478	0.0090574	0.00937451	0.00862108	0.0143873	0.00911963	0.00762562	0.00667816	0.00484466	0.0104662
Marker11789	0.0170143	0.00870427	0.0154141	0.00811432	0.00884676	0.00722749	0.0204318	0.0116904	0.0116329	0.0095217	0.00596367	0.0153765	0.0118371
Marker1179	NA	NA	0.00157978	0.00157978	0.00387764	0.00505529	NA	0.00236967	0.00249987	0.00334429	0.00379147	0.00442338	0.00233889
Marker11793	0.0151783	0.0133817	0.0124946	0.0159414	0.0136435	NA	0.00473934	0.0162492	0.0123431	0.0154941	0.0130332	0.0127435	0.0106686
Marker11794	0.00624967	0.00743425	0.0035545	0.00753985	0.00430849	NA	0.00505529	0.00118483	0.00505529	0.00617748	0.007109	0.00779358	0.00646273
Marker11795	0.00189573	NA	0.00229786	0.00252765	0.00252765	NA	0.0016851	0.00118483	0.00252765	0.00197791	0.00154028	0.00221169	0.00159641
Marker11796	0.00310535	0.00669083	0.00624731	0.00509838	0.00811432	0.00991311	0.0016851	0.00157978	0.00229786	0.00792119	0.00860979	0.00781991	0.00369299
Marker11797	0.00296209	0.00223028	0.00229786	0.00193882	0.00251328	0.00252765	0.00321598	0.00203114	0.00249987	0.00156888	0.0029686	0.00252765	0.00248251
Marker11798	0.00904423	0.00808475	0.00789889	0.0127818	0.0109148	NA	0.0108478	0.00930941	0.00822874	0.00861485	0.00545024	0.0102159	0.00995055
Marker1180	0.000677048	0.00581646	0.00746805	0.007109	0.00832017	0.000592417	NA	NA	0.0067184	0.00142909	0.00651659	0.00431806	0.00354203
Marker11800	0.00251328	NA	0.0028436	NA	NA	0.00248815	0.00252765	NA	NA	0.00167214	0.00154028	0.000947867	0.000820664
Marker11801	0.00154028	0.00139392	0.00251328	0.00251328	0.00193882	NA	0.00252765	0.00253893	0.00258509	0.00183458	0.00255195	0.00263296	0.00215424
Marker11802	0.0036242	0.00396494	0.00347551	0.00157978	0.00308775	NA	0.00434439	0.00524712	0.00249987	0.00303402	0.00248815	0.00337019	0.00338524
Marker11803	0.00783694	0.0100735	0.00389679	0.00862176	0.00696539	NA	0.0123825	0.0101557	0.00502657	0.0129867	0.00726698	0.00947867	0.00966343
Marker11804	0.00607131	0.00941672	0.00674039	0.0105558	0.0102159	0.0049763	0.0101106	0.00406229	0.00755169	0.00798666	0.00995261	0.00853081	0.00781683
Marker11806	0.00173466	NA	0.00221169	0.0016851	NA	NA	0.00221169	0.00203114	NA	0.00191752	0.00248815	0.0016851	0.00215424
Marker11807	0.0122038	0.0183533	0.00810953	0.0168749	0.0203217	0.00996432	0.0184308	0.0212255	0.016822	0.018951	0.0194759	0.0144813	0.0186086
Marker11808	0.00208322	NA	0.00695103	NA	0.0016851	NA	0.00758294	NA	0.000789889	0.00505529	0.00236967	0.007109	0.00591256
Marker11809	NA	0.00683022	NA	0.00236967	NA	NA	0.00505529	NA	NA	0.00187222	NA	0.00758294	0.00381609
Marker11811	0.00748536	0.00272589	0.00758294	0.00684571	0.00958399	0.00755169	0.00457007	0.00505529	0.00749961	0.00522056	0.00758294	0.00626269	0.0034672
Marker11813	0.00198247	NA	0.00495476	0.00725262	0.00301594	0.00505529	0.00421274	0.00693974	0.00619759	0.007195	0.00596367	0.0056872	0.00449314
Marker11814	0.00864929	0.0158597	0.00287233	0.0124228	0.00272871	NA	0.0173776	0.011002	0.00911411	0.0096245	0.0061755	0.00600316	0.0118791
Marker11815	0.0133445	0.0100982	0.00610369	0.00718081	0.00272871	0.0050158	0.00663507	0.00727827	0.0115611	0.00607605	0.00770142	0.00421274	0.0060524
Marker11816	NA	0.00201344	0.00221169	NA	NA	NA	NA	NA	0.000677048	0.000610121	0.000677048	0.00118483	0.000430849
Marker11817	NA	0.00693864	0.00505529	0.00442338	0.00251328	NA	0.0028436	NA	0.00258509	0.00144904	0.00249987	0.00431806	0.00465727
Marker11818	NA	0.005173	0.00758294	0.00884676	0.00481114	0.0101968	NA	0.00203114	NA	0.00229323	NA	0.00505529	0.00269394
Marker1182	0.000526593	0.0036242	0.00775528	0.00459572	0.00236967	NA	0.000947867	0.00609343	0.00411437	0.00302897	0.00118483	0.00505529	0.00798096
Marker11821	0.0122975	0.0144968	0.0112021	0.0147925	0.0106994	0.0149289	0.014218	0.00761679	0.0136451	0.0138168	0.0101501	0.00821485	0.0115919
Marker11822	NA	NA	0.00387764	0.00457007	0.00373402	NA	0.00321598	0.00537125	0.00459572	0.00234459	0.00308057	0.00473934	0.00336742
Marker11823	0.0029737	0.0100362	0.0100531	0.00904782	0.00739624	0.00505529	0.00947867	0.00744753	0.00366221	0.00965067	0.00971564	0.00863612	0.00726288
Marker11825	0.00635009	0.00501812	0.00442338	0.00430849	0.00236967	0.00248815	0.0028436	NA	0.00458309	0.00376471	0.00361309	0.00442338	0.00338524
Marker11826	0.010861	0.00278784	0.00696539	0.0096941	0.00505529	0.00485782	0.00505529	0.00406229	0.0114175	0.00559797	0.0102409	0.00473934	0.00749569
Marker11827	0.0111514	0.00919989	0.0113457	0.0129255	0.00236967	0.0124993	0.00747762	0.00795531	0.012291	0.00865693	0.00781991	0.0127435	0.0101762
Marker11828	0.00118483	0.00446055	0.00976591	0.00157978	0.00236967	0.00734597	NA	0.00236967	0.00505529	NA	0.00126947	0.000947867	0.00584723
Marker1183	0.00991234	0.00223028	0.00488295	0.00947867	0.00466753	NA	0.00779358	0.0101557	0.00609343	0.00660258	0.00746445	0.0106635	0.00912989
Marker11832	0.00287233	0.00501812	0.00347551	0.00373402	0.00251328	0.00252765	0.00347551	0.007109	0.0026861	0.00589515	0.00619759	0.00505529	0.00453417
Marker11833	0.00608215	0.00250906	0.00646273	0.00387764	0.00143616	0.00505529	0.00558189	0.00236967	0.0037498	0.00463423	0.0042654	0.00821485	0.00256458
Marker11834	NA	NA	NA	0.00143616	NA	NA	0.0016851	0.00203114	NA	0.00128994	0.00110585	0.00221169	0.000430849
Marker11835	0.00689547	0.0049763	0.00863612	0.0113457	0.00502657	0.00984758	0.00631912	0.00236967	0.0123565	0.00843717	0.00635384	0.00990747	0.00779631
Marker11836	NA	0.0021722	NA	0.00221169	NA	NA	0.00221169	0.00203114	NA	0.00217901	0.00234363	0.00118483	0.00201344
Marker11837	0.0029737	0.00501812	0.00753985	0.00782709	0.0053138	0.00468726	0.00505529	0.00609343	0.00765585	0.00581906	0.00681368	0.00832017	0.00449314
Marker11838	0.00278784	0.0117151	0.00581646	0.00315956	0.00930941	0.0118483	0.00189573	0.00203114	0.00655348	0.00349308	0.0055123	0.0128902	0.0101688
Marker11839	0.00346932	NA	0.00330317	0.00459572	0.00459572	NA	0.00442338	0.00507786	0.00427061	0.00472978	0.00466035	0.00263296	0.00332369
Marker1184	0.007109	0.00693864	0.00315956	0.00854517	0.000789889	0.00473934	0.00189573	0.00203114	0.00777443	0.00738683	0.00442338	0.00895208	0.00410332
Marker11841	0.00823963	0.00139392	0.00581646	0.00684571	0.00782709	0.00248815	0.00321598	0.00203114	0.000789889	0.00255122	0.00431618	0.00505529	0.00334421
Marker11842	0.000526593	0.00418177	0.00358083	0.00495476	0.00380583	NA	0.0104942	0.00558565	0.00236967	0.00687968	0.0021722	0.0045287	0.00660635
Marker11843	0.00629398	0.00676827	0.00862108	0.00768347	0.00193882	0.0050158	0.00726698	0.00440081	0.00853081	0.00487008	0.00646273	0.00685699	0.00912989
Marker11844	0.00300468	0.0072484	0.00288669	0.00236967	0.00481114	NA	0.000947867	0.00118483	0.00124993	0.000869515	0.0029686	0.00431806	0.000861698
Marker11845	NA	NA	NA	NA	NA	NA	NA	0.00505529	NA	0.00130394	NA	0.00189573	0.00434439
Marker11846	0.00479678	0.00872828	0.0120966	0.0110585	0.00874144	0.00248815	0.00947867	0.00947867	0.0102686	0.00945025	0.0105724	0.00600316	0.0101483
Marker11847	0.00442685	0.00390995	0.00473934	0.00459572	0.00347551	NA	0.00315956	NA	0.00406229	0.00472216	0.00173776	0.00442338	0.00475985
Marker11848	0.00458136	0.00297901	0.00203114	0.00473934	0.0044521	0.00434439	0.00524712	0.00440081	0.00372376	0.00323733	0.00452391	0.00252765	0.0053381
Marker11849	0.00627962	0.00390995	0.0121869	0.00954569	0.00525636	NA	0.00558189	0.00660122	0.0100531	0.00556952	0.00836993	0.00695103	0.0114193
Marker1185	0.00947867	0.0133817	0.00251328	0.0061755	0.00193882	NA	0.00252765	0.00253893	0.00171866	0.00938312	0.00896524	0.0016851	0.00279026
Marker11850	0.00753985	NA	0.00903825	0.00746805	0.00626269	NA	0.00821485	0.0126382	0.00758294	0.00651323	0.0085703	0.00501016	0.00406862
Marker11851	0.00585447	0.0089211	0.0131409	0.0122792	0.0106276	0.00754344	0.0104265	0.0116791	0.0152951	0.0128803	0.00955766	0.0124276	0.0122074
Marker11852	0.00238516	0.00396494	0.0016851	0.00366221	0.00603188	0.00252765	0.00253893	0.00253893	0.0035186	0.00217901	0.00343732	0.00189573	0.00207218
Marker11854	0.00379147	0.00173466	0.00795531	0.00538561	0.0093207	NA	0.00926804	0.0056872	0.00371624	0.00595552	0.00861698	0.00774092	0.00662686
Marker11855	0.000592417	0.00223028	0.00221169	0.000789889	NA	NA	0.0016851	0.00252765	0.00124993	0.000651972	NA	NA	0.00173466
Marker11856	0.000526593	0.00154028	0.00251328	0.00251328	0.00143616	0.00248815	0.00263296	0.00253893	0.00229786	0.0024449	0.00248815	0.0016851	0.00127214
Marker11857	0.00223028	0.00272871	0.00270819	0.00423668	0.00473934	0.00252765	0.00410742	0.00270819	0.0026861	0.00332369	0.000677048	0.00315956	0.00456473
Marker11858	0.00904423	0.010315	0.00639092	0.0110585	0.0132024	NA	0.0098172	0.00505529	0.0114223	0.0122948	0.014843	0.0121116	0.0122225
Marker11859	0.00254004	0.00312858	0.00366221	0.0044521	NA	0.00252765	0.00337019	0.00406229	0.00411437	0.00405137	0.0013541	0.00189573	0.00199011
Marker1186	0.0109036	0.0102841	0.0114893	0.0096941	0.00143616	NA	0.0016851	0.0113406	0.0127598	0.00472978	0.00450237	0.0135861	0.00410332
Marker11861	0.00278784	NA	NA	NA	0.00157978	NA	0.00189573	0.00236967	0.0013541	NA	NA	NA	0.000861698
Marker11862	0.00500144	0.00584518	0.00442338	0.00646273	0.00526593	NA	0.00695103	0.00658993	0.00652975	0.00566541	0.00624013	0.00524712	0.00660635
Marker11863	0.00696961	0.0089211	0.00818613	0.00876059	0.00432285	NA	0.00537125	0.00914015	0.00864538	0.00677458	0.00987362	0.00821485	0.00947867
Marker11864	0.00201344	0.00154028	0.00193882	0.00287233	0.00229786	0.00252765	0.00221169	0.00118483	0.00302068	0.00217901	0.0021327	0.000947867	0.00179596
Marker118640	0.00486324	0.00486324	0.00308775	0.00481114	0.00473934	0.00438389	0.00523584	0.00506658	0.00380189	0.00489187	0.00498802	0.00389679	0.00470836
Marker11866	0.0137843	0.0139392	0.00890421	0.0124946	0.00718081	0.0124408	0.00916272	0.0101557	0.0132285	0.0115426	0.0135071	0.0126382	0.0154695
Marker1187	0.000991234	0.00139392	0.00229786	0.00193882	NA	NA	0.0016851	0.00253893	0.00124993	0.00197791	0.00154028	0.000947867	0.00196959
Marker11870	0.00189573	0.00139392	NA	0.00193882	NA	NA	0.0016851	0.00203114	0.00171866	0.0014906	0.000592417	0.000947867	NA
Marker11872	0.00124993	NA	NA	0.00308775	NA	NA	0.00221169	NA	0.000677048	0.00214399	0.00264613	0.000947867	0.00199011
Marker11873	NA	NA	0.00252765	0.000947867	NA	NA	0.00221169	NA	0.00251328	0.00120364	0.000592417	0.00270819	0.00174391
Marker11874	0.00248815	0.00154028	NA	0.00337498	0.00252765	0.000592417	0.0016851	0.00118483	0.00143616	0.00286764	0.00300158	NA	0.00455469
Marker11875	NA	NA	0.0016851	0.00143616	NA	NA	NA	NA	NA	0.00113308	0.000677048	NA	0.000820664
Marker11876	0.0153669	0.00780992	0.018348	0.017234	0.00609343	0.00955766	0.0154593	0.0137441	0.0102159	0.0160581	0.016261	0.0189573	0.0189573
Marker11879	0.00251328	0.0072484	0.0073723	0.00835368	0.00389679	NA	0.00600316	0.00789889	0.00732443	0.00815216	0.00707602	0.0028436	0.00578568
Marker1188	0.000991234	0.00223028	0.00229786	0.00251328	0.00143616	0.00252765	0.00263296	0.00270819	0.00171866	0.00183458	0.00236967	0.00221169	0.00215424
Marker11880	0.0072484	0.000991234	0.00301594	0.0061755	0.00739624	0.00746445	0.00358083	0.00795531	0.0037498	0.00721411	0.00671406	0.00695103	0.00473934
Marker11881	0.0149614	0.0176974	0.0184978	0.0176744	0.0152233	0.0176935	0.0159031	NA	0.0174557	0.00721251	0.0145826	0.0206424	0.0130486
Marker11882	0.00203114	NA	0.00726698	NA	0.00430849	NA	0.00505529	0.0035545	0.00780486	NA	0.0028436	0.00610848	0.00377908
Marker11883	0.0110894	0.00864232	0.00804251	0.00911963	0.00861698	0.0050158	0.00863612	0.0113406	0.00781209	0.00985132	0.00969654	0.00789889	0.00997107
Marker11884	0.00124993	NA	NA	0.000789889	NA	0.00234363	0.00252765	0.00118483	0.00203114	0.00174991	0.00234363	0.00252765	0.00159641
Marker11885	0.00622619	0.00473934	0.00459572	0.00524199	0.00674996	0.0050158	0.00516061	0.00643196	0.00502657	0.00537953	0.00600316	0.00505529	0.00689358
Marker11886	0.00105319	NA	NA	0.00157978	0.00502657	NA	0.00505529	0.00236967	0.00502657	0.000592417	0.00118483	0.00505529	0.00295439
Marker11887	0.0114302	0.0153331	0.0133563	0.013859	0.0168031	0.0050158	0.0170616	0.00626269	0.00921827	0.00885759	0.0138626	0.0150606	0.014218
Marker11889	0.00340737	0.00234363	0.00567284	0.00222605	0.00423668	0.00252765	0.00189573	NA	0.00287233	0.00217901	0.00264613	0.00263296	0.00295439
Marker1189	0.00408884	0.0036242	0.00732443	0.00229786	0.00610369	NA	0.00579252	0.00660122	0.00526014	0.00337296	0.00189573	0.0062138	0.00190804
Marker11890	0.00105319	0.00613326	0.00308775	0.0053138	0.00481114	0.00236967	0.00442338	0.0035545	0.00444737	0.00637326	0.00703088	0.00439329	0.0056831
Marker11892	0.00440476	0.00193882	0.00252765	0.00689358	0.00252765	0.00248815	0.00358083	0.00575491	0.007109	0.00293342	0.00603188	0.00674039	0.0056831
Marker11893	0.00238516	0.00238516	0.00229786	0.00312126	0.00253893	NA	0.00253893	0.00321598	0.00457007	0.00349717	0.00124993	0.00406229	0.00462489
Marker11895	0.00311929	0.0146517	0.00667816	0.0161137	0.0162153	0.0149289	0.0151659	0.0159106	0.0156431	0.0118675	0.0148104	0.0119875	0.016003
Marker11896	0.0036242	0.0133817	0.00473934	NA	0.00252765	NA	0.00716166	NA	NA	0.00343984	0.00677916	NA	0.00886317
Marker11898	NA	NA	0.000789889	0.00251328	0.00229786	NA	0.00221169	0.00118483	0.00171866	0.00210213	NA	0.0016851	0.0014772
Marker1190	0.0147136	0.0072484	0.0035186	0.00782709	0.007109	0.00758294	0.00442338	0.00270819	0.014218	0.0128707	0.00860979	0.0144286	0.00736546
Marker11900	0.00126947	0.00402689	NA	0.00560103	0.00581646	0.00248815	0.0045287	0.00236967	0.00260403	0.0072234	0.00576619	0.00236967	0.00677048
Marker11901	0.00139392	0.00495617	0.00387764	0.00387764	0.00301594	NA	0.00189573	NA	0.0053643	0.00272321	0.00477883	0.0028436	0.00512915
Marker11902	0.00548973	0.00743425	0.0141842	0.0113744	0.0129993	0.00912322	0.0016851	NA	0.00203114	0.00733305	0.00636425	0.00118483	0.00855543
Marker11903	0.00864929	0.00449153	0.00745368	0.00660635	0.00193882	NA	0.0016851	0.00434439	0.00911963	0.0109979	0.00984888	0.00973069	0.00826819
Marker11904	0.00291175	0.00360571	0.00484466	0.00768347	0.00272871	0.00499974	0.00626269	0.00507786	0.00380583	0.00867625	0.00718799	0.00263296	0.00601137
Marker11905	NA	0.00258509	NA	NA	0.00229786	NA	0.0016851	NA	NA	NA	NA	0.00252765	0.000820664
Marker119059	NA	0.00346932	NA	0.00505529	NA	NA	NA	NA	0.00312126	0.00446214	0.00236967	NA	0.000473934
Marker11906	0.00254004	0.00223028	0.00337498	0.00562976	0.00308775	0.00252765	0.00416385	0.00372376	0.00677048	0.00416603	0.00627962	0.00379147	0.00324162
Marker11909	0.00449153	0.00154028	0.00579252	0.00389679	0.00394945	NA	0.00389679	0.00118483	0.00468668	0.00266242	0.00333316	0.00505529	0.00434574
Marker1191	0.00675278	0.00613326	0.00409306	0.00775528	0.00660635	0.00758294	0.00358083	0.00643196	0.00541638	0.00409914	0.00513428	0.00579252	0.004329
Marker11914	0.00247808	0.0021722	0.00143616	0.00421274	0.00229786	NA	0.00252765	0.00457007	0.00317692	0.00250344	0.00296209	0.00221169	0.00336742
Marker11915	0.00743425	NA	0.00430849	0.00753985	NA	0.00746445	0.00758294	0.00761679	0.000677048	0.00407048	0.00746445	0.00337019	0.00674996
Marker11920	NA	NA	0.0016851	0.00287233	NA	NA	NA	0.00457007	0.00143616	0.0020124	0.00263296	0.00406229	NA
Marker11922	0.00238516	0.0102291	0.0110585	0.00946431	0.0127435	0.00988534	0.00505529	0.011476	0.00962229	0.00941823	0.00975513	0.00863236	0.00816561
Marker11923	0.0021722	NA	0.00919144	0.00868878	0.00983771	0.00995261	0.00777853	0.00592417	0.00804525	0.00946778	0.00975249	0.010325	0.00507975
Marker11924	0.00505529	0.00236967	0.00421274	0.00431806	0.00203114	NA	0.00263296	0.00321598	0.00251328	0.00403742	0.00396381	0.00473934	0.00223028
Marker11925	NA	0.00278784	0.00502657	0.00157978	0.00502657	NA	NA	NA	0.00380189	0.00313777	0.00434439	0.00263296	0.00233889
Marker11928	0.0123913	0.0174364	0.0149361	0.0129255	0.0125664	0.0173624	0.0123223	0.0130332	0.0159888	0.00615569	0.014843	0.0186188	0.0144642
Marker11929	0.00459572	0.0045225	NA	0.00481114	0.00450955	NA	0.00674039	0.0035545	0.00600316	0.00529498	0.00222605	0.00744753	0.00356404
Marker11930	0.00110585	NA	0.00236967	0.00391115	0.00287233	NA	0.00660122	NA	0.00157978	0.00195592	0.00229068	NA	0.00412384
Marker11932	0.00247808	0.0209454	0.0212983	NA	0.0122279	0.00505529	0.00221169	0.00457007	0.000947867	0.00543512	0.00251328	0.0169262	0.00677048
Marker11933	0.00189573	NA	0.00253893	0.00251328	0.00118483	NA	0.000947867	0.00203114	0.00252765	0.00200607	0.0016851	0.000947867	0.00240044
Marker11935	0.00495617	NA	0.0053138	0.0107712	0.00193882	0.0126382	0.0106372	0.00592417	0.00421853	0.010326	0.0134676	0.00221169	0.00855543
Marker11936	NA	0.00139392	0.00252765	NA	NA	NA	NA	NA	NA	NA	NA	0.00203114	NA
Marker11939	0.00890579	0.00628082	0.00874144	0.0109866	0.0154818	NA	0.014218	0.014218	0.00916619	0.0138931	0.0157978	0.0146919	0.0151558
Marker1194	0.00173466	0.00501812	0.00157978	NA	NA	NA	NA	NA	0.000677048	NA	NA	NA	0.000430849
Marker11940	0.00604033	0.00808475	0.00832974	0.00947867	0.00874144	0.00747617	0.00779358	0.00761679	0.00906203	0.00919523	0.00841232	0.00727827	0.00770118
Marker11941	0.00703088	0.00696961	0.00663507	0.00897089	0.00236967	0.00651659	NA	0.00609343	0.00732443	0.00751037	0.00863612	0.00795531	0.00418177
Marker11942	0.00208322	0.00502752	0.00442338	0.00330317	0.00473934	NA	0.00347551	0.00270819	0.00488295	0.0035144	0.00424631	0.00347551	0.00289284
Marker11943	0.00339652	0.00693864	0.00863612	0.00914015	0.00854517	0.00626309	0.00716166	0.00507786	0.00387764	0.00759798	0.00468726	0.00947867	0.00886317
Marker119437	0.00154028	0.000526593	0.00143616	0.000789889	0.00143616	NA	NA	0.00118483	0.000789889	0.00107017	0.00110585	0.0016851	0.0014772
Marker11944	0.0059474	0.00365517	0.00570635	0.00646273	0.00387764	0.00406793	0.00589784	0.00626269	0.00702283	0.0059055	0.00597538	0.00601444	0.00383671
Marker11945	0.00369772	0.00406793	0.00481114	0.00564207	0.000789889	0.00258509	0.00253893	0.00203114	0.00270819	0.00643196	0.00473934	0.00263296	0.00594982
Marker11946	0.021327	0.018102	0.0173776	0.0191728	0.0100531	NA	0.0173776	0.00157978	0.0151034	0.018212	0.0163507	0.0207478	0.0165774
Marker11947	0.00105319	0.00613326	0.000789889	0.00481114	0.00481114	0.00248815	0.00473934	0.007109	0.0037498	0.00403226	0.00438389	0.0016851	0.00371351
Marker11948	0.00434439	0.0104265	0.00825793	0.00825793	0.0106372	0.00485782	0.00930565	0.00880162	0.00222605	0.00772336	0.0028831	0.0109531	0.00623705
Marker11949	0.00884676	0.00749961	0.00689358	0.00466753	0.00157978	NA	NA	0.00440081	0.010364	0.00943509	0.00778041	0.0104265	0.00463675
Marker11952	0.00770142	0.00775528	0.00840155	0.00758294	0.00236967	NA	0.00758294	0.00473934	0.00396381	0.00510686	0.00154028	0.00505529	0.00456473
Marker11953	0.00238516	0.00557569	0.00221169	0.00466753	0.00380583	0.00248815	0.00926804	0.00558565	0.00229786	0.00470665	0.00248815	0.00221169	0.00660635
Marker11956	0.010545	0.0133817	0.0056872	0.0123654	0.0145771	NA	0.0121493	0.0132024	0.0120827	0.0135425	0.0159965	0.00505529	0.00892472
Marker11959	0.00252455	0.007109	0.00653454	0.00603188	0.00732443	0.00221169	0.00579252	0.00253893	0.00630176	0.00537716	0.0061824	0.00516061	0.00663507
Marker1196	0.0231972	0.0258255	0.0255637	0.0244866	0.025061	0.0186809	0.0253818	0.0333446	0.024803	0.0258561	0.0264991	0.0248552	0.0239224
Marker11960	0.0038782	0.00597838	0.00301594	0.00387764	0.00157978	NA	0.00337019	0.00118483	0.00552055	0.00481578	0.00421853	0.00410742	0.00381609
Marker11961	0.00468126	0.0029737	0.00423668	0.00394945	0.0100531	NA	0.0127887	NA	0.000677048	0.00797281	0.00718713	0.00842173	0.0109659
Marker11962	0.00727937	0.00501812	0.00603188	0.00251328	0.00193882	NA	0.00705635	0.0049086	0.00203114	0.00258944	0.00154028	0.0016851	0.00315956
Marker11964	0.00876059	0.0156398	0.00609343	0.0165877	0.0172722	0.00754344	0.00982096	0.0132024	0.0139844	0.0123292	0.0100711	0.0137102	0.0149924
Marker11965	0.00221169	0.0109866	0.00895208	0.00203114	0.00660635	NA	0.00652975	0.00236967	0.00432269	0.00461914	0.0121869	0.00221169	0.00888369
Marker11966	0.00143616	0.00110585	0.00337498	0.000789889	0.000789889	0.00249987	0.00252765	0.00203114	0.00505529	0.00238221	0.000789889	0.00236967	0.00187079
Marker11967	0.00485782	0.00387764	0.00695103	0.00505529	0.00505529	0.0049763	0.007109	0.00315956	0.00442338	0.00663195	0.00624967	0.00505529	0.00498878
Marker11968	NA	0.00223028	NA	0.00337019	NA	NA	NA	NA	0.00287233	0.00393919	0.000592417	NA	NA
Marker11969	0.00978843	0.00173466	0.00547657	0.00251328	0.00825793	NA	0.00600316	0.00118483	0.00804251	0.0101887	0.00864929	0.00252765	0.00283129
Marker1197	0.0113682	0.010315	0.00926325	0.01271	0.00423668	0.0101106	0.00789889	0.0143873	0.01677	0.00929713	0.017575	0.0143233	0.0153669
Marker11970	NA	0.00258509	0.000789889	NA	NA	NA	0.00203114	NA	NA	0.000296209	NA	NA	NA
Marker11971	0.00502657	0.00300468	0.000947867	0.00560103	0.00481114	0.00805687	0.00337019	0.00118483	0.00171866	0.00436394	0.00481114	0.00252765	0.00441507
Marker11972	0.000677048	NA	0.00258509	0.00251328	0.00473934	NA	0.00253893	0.00372376	0.00222605	0.00224438	0.00124993	0.00203114	0.00299327
Marker11973	0.000789889	0.00599387	0.00610848	0.00143616	0.000789889	0.00252765	0.00189573	0.00203114	0.00193882	0.00164343	0.000592417	0.0016851	0.00246199
Marker11975	0.00696961	0.00541638	0.009174	0.00665422	0.00718799	0.0051039	0.00874144	0.00541638	0.00656805	0.00680324	0.00548973	0.00853081	0.00465727
Marker11976	0.0113372	0.00529691	0.0096941	0.00387764	0.0103404	0.00758294	0.00789889	0.00947867	0.0119265	0.0100711	0.0102291	0.00842549	0.0105045
Marker11977	0.012959	0.00779667	0.012351	0.0103739	0.0165839	0.00746445	0.0141127	0.014613	0.0165096	0.0143327	0.0142038	0.0167457	0.015449
Marker11978	0.0067218	0.010315	0.0129255	0.00919144	0.00272871	NA	0.00431806	0.00389303	0.0127077	0.00451957	0.00248815	0.0146393	0.00816561
Marker1198	0.00154028	0.00139392	NA	0.00272871	0.00229786	NA	0.0016851	NA	NA	0.000592417	0.00154028	NA	0.0014772
Marker11983	0.0119265	0.011019	0.0090574	0.0088324	0.0117957	0.00248815	0.0028436	NA	0.00979116	0.00329566	0.0133467	0.00758294	0.00287112
Marker11984	0.00270819	0.00840155	0.00252765	0.00983771	0.007109	0.0101106	0.00626269	NA	0.00251328	0.0079403	0.0085933	0.00558189	0.00932901
Marker11985	0.0037481	0.00446055	0.00507786	0.00459572	0.00516061	NA	0.00442338	0.00507786	0.00499974	0.00288372	0.00249987	0.00337019	0.00419057
Marker11986	0.00529226	0.00864232	0.00864741	0.00581646	0.00696539	0.00746445	NA	0.00761679	0.00853081	0.00595958	0.00781991	0.00505529	0.00718384
Marker11987	0.00421853	0.00938574	0.00726698	0.00796592	0.00118483	NA	NA	0.007109	0.00251328	0.00541719	0.00229786	0.00253893	0.00437349
Marker11988	0.011678	0.00715547	0.0127818	0.0114175	0.00610369	NA	0.00442338	0.010325	0.0114057	0.0091538	0.011019	0.00695103	0.00705771
Marker11989	0.00554471	NA	0.0110585	0.00263296	NA	NA	0.0120063	0.00663507	0.00656216	0.0144141	0.00647709	0.00203114	0.00718384
Marker1199	0.0109345	0.00721742	0.00890421	0.0106276	0.0147925	0.0126382	0.0106372	0.0113744	0.0102599	0.00922068	0.0145826	0.00979463	0.0126177
Marker11992	0.00524657	0.00223028	0.00825793	0.00718081	0.00366221	0.00505529	0.00547657	0.00914015	0.00998291	0.00712811	0.00505529	0.00779358	0.00716224
Marker11993	NA	NA	NA	0.00263296	NA	NA	NA	NA	NA	0.000699964	0.000592417	NA	NA
Marker11994	0.00391115	0.00538561	0.00832017	0.000947867	0.00569849	0.00574362	NA	0.00643196	0.00781209	0.00671134	0.00446288	0.00547657	0.00608631
Marker11995	NA	NA	NA	NA	NA	NA	NA	NA	NA	0.000610121	NA	NA	NA
Marker11997	0.0139857	0.0162624	0.0151659	0.014218	0.0145771	0.0149289	0.0151659	0.0182803	0.00552923	0.0146671	0.0143365	0.0173776	0.0158907
Marker11998	0.000677048	0.00350029	NA	0.000789889	0.00251328	NA	0.00286993	0.00118483	NA	0.000610121	NA	NA	0.00164133
Marker11999	0.00257101	0.00669083	0.0100053	0.00761166	0.0100531	0.0101106	0.00926804	0.0106635	0.00615419	0.00881416	0.00873392	0.00947867	0.0102788
Marker1200	0.00402689	0.00278784	0.00287233	NA	NA	NA	NA	0.00236967	NA	NA	NA	0.00189573	0.000861698
Marker12000	NA	0.00718081	0.014218	0.0125664	NA	NA	0.0126947	0.00789889	0.0124993	0.010853	0.0114577	NA	0.00935395
Marker12004	0.00249987	0.00173466	0.00221169	0.0101968	0.00157978	0.0116509	0.000947867	0.0121869	0.00877953	0.00855183	0.0111303	0.00768826	0.0139587
Marker12005	0.00173466	0.00201344	0.00380583	0.000789889	0.0053138	0.00252765	0.00926804	0.00558565	0.00598927	0.0053222	0.00485782	0.00221169	0.00326214
Marker12006	NA	0.00236967	0.00143616	0.00143616	0.00229786	0.00249987	NA	NA	0.00208322	NA	NA	0.000947867	NA
Marker12007	0.000789889	NA	NA	NA	NA	NA	NA	0.00253893	NA	0.00153117	0.000789889	NA	0.000430849
Marker12008	0.0119258	0.012886	0.0117957	0.0183829	0.0175212	NA	0.0201159	0.00203114	0.00942659	0.0137594	0.0181675	0.0139021	0.0164134
Marker12009	0.00236967	0.00603568	0.00524712	0.00655608	0.00840155	0.00251328	0.00874144	0.00880162	0.00674996	0.00896828	0.00818613	0.00252765	0.00974067
Marker1201	0.00226125	NA	0.00695103	0.00847336	0.0096941	NA	0.00958399	0.00761679	0.00307276	0.00705998	0.00880727	0.00431806	0.0077326
Marker12010	0.00786417	0.00379147	0.00652975	0.0112021	0.0101249	0.0120306	0.00431806	0.0138795	0.0089555	0.010928	0.00843706	0.0136914	0.00513428
Marker12014	0.00249987	0.0045225	0.00389679	0.00538561	0.00143616	0.00596367	0.00810953	0.00795531	0.00458309	0.00375974	0.00537125	0.00389303	0.00693461
Marker12015	0.00254004	NA	0.00389679	0.00221169	NA	NA	0.00203114	0.00253893	0.00234363	0.0020639	0.00239571	0.00221169	0.00286855
Marker12017	0.00662888	0.00619521	0.00919144	0.0103404	0.00832974	0.00758294	0.0113744	0.00930941	0.00906203	0.00859005	0.0103285	0.00916272	0.00960177
Marker1202	NA	NA	0.00236967	0.00430849	0.00236967	NA	NA	NA	0.00203114	0.00407048	NA	NA	0.00246199
Marker12020	0.0150941	NA	0.00821485	0.0130691	0.0164919	0.0150474	0.0120063	0.007109	0.0132845	0.00941449	0.0114929	0.00810953	0.0102378
Marker12021	0.000592417	0.00208322	0.0016851	0.00143616	NA	NA	NA	NA	0.000789889	0.00209989	0.00234363	0.00118483	0.000473934
Marker12023	NA	0.00455735	0.00387764	0.00415051	0.00753985	NA	0.00726698	0.00406229	0.00499974	0.00257988	0.00249987	0.00236967	0.00607292
Marker12025	0.00312006	NA	0.00488295	0.00402126	0.00258509	0.00248815	0.00421274	0.00203114	0.000789889	0.00349717	0.00317692	0.00507786	0.00363144
Marker12026	NA	0.00139392	0.000789889	0.00118483	NA	NA	0.00203114	0.0028436	0.000677048	0.00174391	0.00208322	NA	NA
Marker12027	0.0122828	0.00916891	0.00919144	0.00488295	0.00761166	NA	0.00505529	0.00321598	0.00593719	0.00727144	0.0071485	0.00252765	0.00863749
Marker12029	0.00679305	0.00247808	0.00789889	0.00380583	0.00911963	0.0042654	0.00768826	0.00609343	0.00558189	0.0053518	0.00781991	0.00812458	0.00525225
Marker12030	0.00223028	NA	NA	0.00143616	0.000789889	NA	NA	NA	NA	0.000573307	0.00110585	0.0016851	NA
Marker12032	0.00247808	NA	0.00989995	0.00861698	0.00818613	0.0050158	0.00558189	0.00778605	0.00832974	0.0072234	0.0064376	0.00929813	0.00931454
Marker12034	0.00234363	NA	0.00270819	0.000947867	NA	NA	0.00263296	0.00118483	0.00253893	0.000651972	0.00154028	0.00252765	0.00116945
Marker12038	0.00672471	0.00486324	0.00358083	0.000789889	NA	NA	0.00221169	0.00440081	NA	0.00271365	0.00110585	0.00358083	0.00283129
Marker12039	0.0059474	NA	0.0100531	0.00768347	0.00574465	NA	NA	0.00236967	0.000789889	0.0084085	0.00651659	0.00778605	0.00907957
Marker1204	0.00449153	0.00808475	0.00143616	0.0044521	0.00481114	0.00252765	0.00221169	0.00372376	0.00192698	0.00332518	0.00434439	0.00505529	0.00574465
Marker12041	0.00511105	0.000991234	0.0114893	0.00423668	0.0108765	0.0049763	0.00189573	0.00524712	0.0100531	0.0070055	0.00864929	0.00221169	0.00615498
Marker12043	0.0117568	0.0037498	0.00926804	0.00983771	0.0147258	NA	0.00868878	NA	0.0083329	0.00987449	0.0103476	0.0028436	0.00900679
Marker12044	0.00469984	0.00752718	0.00575901	0.00342285	0.00157978	NA	0.00410742	0.00270819	0.00682177	0.00226456	0.00367299	0.0028436	0.00315956
Marker12045	0.00912322	NA	0.0061755	0.0133563	0.00552923	NA	0.0191266	0.00473934	0.00774581	0.0159364	0.0155106	0.0187768	0.0178905
Marker12046	0.00250906	NA	0.0028436	0.00251328	NA	0.00252765	0.00221169	0.00270819	0.00255195	0.00214399	0.00236967	0.00221169	0.00209529
Marker12047	0.010364	0.0157978	0.0163244	0.0134281	0.0121834	0.0048435	0.00947867	0.0130332	0.0108967	0.0104765	0.009687	0.0186414	0.0136025
Marker12048	NA	NA	0.00221169	NA	0.00193882	NA	0.00221169	NA	0.000677048	0.00184308	0.00193882	0.00221169	0.00250906
Marker1205	0.000526593	NA	0.00143616	0.00193882	NA	NA	0.00221169	0.00253893	0.00171866	0.00197791	0.00110585	0.00221169	0.00240044
Marker12052	0.00689358	0.00651008	0.00596007	0.00890421	0.00958399	0.00995261	0.0084631	0.00410742	0.00998646	0.00812242	0.0112494	0.0118483	0.00740833
Marker12053	0.00406793	0.00223028	0.00411871	0.00308775	0.00331754	0.00258509	0.00505529	0.00457007	0.00337498	0.00382925	0.00438389	0.00473934	0.00346932
Marker12056	0.000526593	0.00446055	0.00423668	0.00330317	0.00373402	NA	0.00253893	0.00118483	0.0044521	0.00323918	0.00234363	0.00442338	0.00272871
Marker12057	0.0094477	NA	0.00998133	0.00380583	0.00258509	NA	0.0126382	NA	0.00312126	0.0073642	0.00722749	0.00989995	0.00900679
Marker12058	NA	0.00446055	0.00157978	0.00406229	0.00236967	NA	0.00442338	NA	NA	0.00403707	0.00468726	0.00337019	0.00459572
Marker12059	0.00927035	0.00616114	0.0111638	0.0150079	0.00173776	0.00457138	0.0102159	0.00406229	0.00761679	0.00552923	0.00777853	0.00505529	0.00614483
Marker1206	0.00221169	0.00340737	0.00315956	0.00315956	0.00592793	0.00677048	0.00484466	0.00236967	0.00239571	0.00288718	0.0049763	0.00473934	0.00301821
Marker12060	NA	0.00446055	0.00505529	0.00505529	0.00502657	NA	0.00507786	0.00406229	0.00502657	0.00256653	0.00416645	NA	0.00430849
Marker12061	0.0133197	0.0144968	0.0140744	0.0154387	0.0151515	NA	0.011585	0.00812458	0.0156242	0.0157468	0.0124737	0.0134808	0.0174802
Marker12062	0.0126073	0.00343732	0.00406229	0.00431806	0.00753985	0.00499974	0.0056872	0.0113406	0.00330317	0.0105313	0.0099253	0.0136914	0.0106261
Marker12063	0.00495617	0.00173466	0.00768347	0.00588827	0.0140026	0.0100828	0.00695103	0.0121869	0.00572887	0.0106731	0.00659558	0.00473934	0.0100942
Marker12064	0.00616114	0.00258509	NA	0.000789889	0.000947867	NA	0.00236967	0.00727827	0.00624731	0.00557063	0.00390995	0.00758294	0.00960177
Marker12066	0.00684571	0.0133817	0.0141462	0.0137872	0.0150941	NA	0.0101106	0.0113406	0.0151659	0.00338251	0.00796833	0.0152336	0.0128814
Marker12067	0.0195769	0.0065979	0.0170903	0.0211116	0.0196754	NA	0.016535	0.0203114	0.0190157	0.0165169	0.0216035	0.0263296	0.0177263
Marker12068	0.0111446	0.00874954	0.013859	0.0101249	0.012247	0.00312006	0.0150606	0.0123561	0.0127818	0.0138931	0.0135466	0.0116904	0.0145258
Marker12071	0.0146974	0.00740328	0.00804251	0.00955048	0.0146489	NA	0.0108478	0.0121869	0.0104745	0.00846583	0.0118483	0.0133755	0.0102993
Marker12073	NA	NA	NA	0.00143616	NA	NA	0.00203114	NA	NA	0.00128327	NA	NA	0.00127214
Marker12074	NA	0.00520398	NA	0.00430849	0.00511274	0.0049763	0.0120063	0.0120176	0.00651008	0.00991028	0.0116114	0.00526593	0.00744753
Marker12078	NA	NA	0.00252765	NA	0.000789889	NA	NA	NA	NA	0.00153117	0.00124993	NA	0.000820664
Marker12079	0.00446055	0.00198247	0.0223426	0.00552923	NA	0.00499974	0.00189573	0.0179418	0.0140744	0.0122283	0.0176032	0.00821485	0.00597033
Marker12081	NA	0.00223028	NA	0.000789889	NA	NA	0.000947867	0.00203114	NA	0.0014906	0.000592417	NA	0.00174391
Marker12086	0.0100711	0.00709971	0.0114175	0.00315956	0.0100531	NA	0.0102159	0.00473934	0.0103404	0.00566618	0.00270819	0.0106372	0.00935557
Marker12087	0.00896215	NA	0.00746805	0.00926325	0.00904782	NA	0.0101557	0.0101557	0.00639092	0.00754377	0.00939968	0.00842549	0.00781683
Marker12088	0.00601034	0.00418177	0.00674996	0.00455879	0.00674039	0.00485782	0.00526593	0.007109	0.00458309	0.00518603	0.00640982	0.00779358	0.00625064
Marker1209	0.00275687	0.00223028	0.00308775	0.00330317	0.00251328	0.00252765	0.00358083	0.00389303	0.00208322	0.00319141	0.00308057	0.00252765	0.00246199
Marker12091	0.00189573	0.00247808	0.00507786	0.00157978	0.00143616	0.00236967	0.00315956	0.00203114	0.00337019	0.00278054	0.00276027	0.00253893	0.00240044
Marker12092	0.000991234	0.00248815	0.00252765	0.00251328	NA	0.00236967	0.0016851	0.00203114	0.00208322	0.00156888	0.00171866	0.00221169	0.00116945
Marker12093	0.0104699	0.0065979	0.00876059	0.0122074	0.00222605	0.00890579	0.00505529	0.00315956	0.00916619	0.0106335	0.0107026	0.0105055	0.00962229
Marker12094	0.000677048	0.0028436	NA	0.00143616	NA	NA	0.00263296	NA	0.00208322	0.0014906	NA	0.00252765	0.000820664
Marker12095	0.00379147	0.00139392	0.00315956	0.00537125	NA	0.00118483	0.00315956	0.00118483	0.00618986	0.00598146	0.00317692	0.00389679	0.00508855
Marker12097	0.00501812	0.00752718	0.00689358	0.00459572	0.00387764	NA	0.00674039	0.00744753	0.00624967	0.00725233	0.00663507	0.00600316	0.00709875
Marker12098	0.00534099	0.013981	0.00870315	0.0127818	0.00919657	NA	0.0114948	0.0128639	0.00890421	0.0109727	0.0126035	0.00939968	0.00805946
Marker12099	NA	NA	NA	0.00143616	0.000947867	NA	NA	NA	NA	0.000651972	NA	NA	0.00209529
Marker1210	NA	NA	0.0116329	0.0100531	0.0116329	0.0101106	0.0139021	0.007109	0.0113015	0.0120281	0.0106635	0.00507786	0.00638563
Marker12101	0.00377908	0.00669083	0.00222605	0.00689358	0.00505529	NA	0.00863612	0.00761679	0.00415051	0.00581698	0.00738547	0.00705635	0.000947867
Marker12102	NA	0.00418177	0.00337498	0.00372376	NA	NA	0.0021327	0.00709772	0.0038178	0.00230405	0.00406793	0.00372376	0.00406229
Marker12104	0.0085933	0.0122665	0.00379147	0.011992	0.0127435	0.0126382	0.00642443	0.00727827	0.00270819	0.0098131	0.0112494	0.0101557	0.0121458
Marker12105	0.00157978	0.00619521	0.00581646	0.0135717	0.0201309	NA	0.0084631	0.0164184	0.0131648	0.0117815	0.0138092	0.00321598	0.0100121
Marker12106	0.00416645	0.010408	0.00923418	0.00854517	0.00452391	0.00868878	0.00473934	0.0126382	0.00411871	0.00903198	0.00989532	0.00744753	0.00884266
Marker12107	0.00954063	0.0116829	0.00761166	0.0053138	0.00753985	0.00750395	0.0107425	0.00761679	0.00761719	0.00846583	0.00418641	0.00758294	0.00523174
Marker12109	0.00325249	0.0110585	0.0044521	0.00608933	0.00488295	NA	0.00631912	0.00897089	0.00848914	0.0112328	0.0106276	0.010325	0.00995261
Marker12110	0.00489558	0.00501812	0.00674039	0.00696539	0.00653454	0.00758294	0.0073723	0.00795531	0.00614551	0.00610597	0.00722749	0.00821485	0.00621103
Marker12111	0.00377908	0.00669083	0.00236967	0.00581646	0.00459572	NA	0.00789889	0.00761679	0.00653454	0.00732877	0.00746445	0.00189573	0.006791
Marker12112	0.00411982	0.00396494	0.0161137	0.0111303	0.00832974	0.0125987	0.0127435	0.0125254	0.0133326	0.00842549	0.0106765	0.0136914	0.0118196
Marker12113	0.00463402	0.00864232	0.00761166	0.00877495	0.0100531	0.0101106	0.0114797	0.00964794	0.00744753	0.00978444	0.00959716	0.00758294	0.0104019
Marker12114	0.0108122	0.00402689	0.0160799	0.0134999	0.0088324	0.00908373	0.0124276	0.0132024	0.0168893	0.0138669	0.0142935	0.0118483	0.0108943
Marker12116	0.000991234	0.000526593	0.00251328	0.00193882	0.00229786	0.0021722	0.00221169	0.00203114	0.00255195	0.00210213	0.000592417	0.000947867	0.00127214
Marker12119	0.00247808	0.00390298	0.00466753	0.00430849	0.00193882	0.00248815	0.00884676	0.00964794	0.000677048	0.00808363	0.00766193	NA	0.00560103
Marker1212	0.000677048	NA	0.00535689	NA	0.00143616	0.00651659	0.000947867	0.00609343	0.00916272	0.00575257	0.00411437	0.0102911	0.00443159
Marker12123	0.00991234	0.0116997	0.00379147	0.00861698	0.00919144	0.0124408	0.0105319	0.00473934	0.0067184	0.0104206	0.0105845	0.0016851	0.00919144
Marker12124	0.000991234	0.00223028	0.00337498	0.00337498	0.00229786	0.0049763	0.00221169	0.00253893	0.00229786	0.0032774	0.003594	0.00221169	0.00229786
Marker12125	0.00350029	0.0042654	0.00406229	0.00421274	0.00252765	NA	0.00315956	0.00505529	0.00406229	0.00415603	0.00300158	0.00157978	0.00424372
Marker12126	0.000592417	0.00139392	0.0016851	0.000789889	0.00229786	0.00252765	NA	0.00253893	0.00124993	0.000573307	0.00154028	NA	0.0014772
Marker12127	0.00972648	0.00650497	0.00773134	0.0112739	0.00919144	0.0099921	0.0105319	0.0108328	0.00893577	0.011017	0.00983412	0.00842549	0.00845284
Marker12128	0.0123285	0.00771304	0.00721432	0.00696539	0.00251328	0.00252765	0.00705635	0.00660122	0.00581646	0.00594328	0.00691153	0.00579252	0.00650376
Marker12129	0.00916891	0.00959499	0.0114893	0.00769304	0.00832974	NA	0.00379147	0.0108328	0.0110932	0.00746261	0.0110585	0.00961408	0.0073335
Marker12131	0.00545179	0.0192826	0.0143616	0.0125664	NA	NA	NA	0.00406229	0.0192589	0.00560347	0.00996823	0.018852	0.00301594
Marker12132	0.0043986	0.0036242	0.00373402	0.00410742	0.00402126	NA	0.00347551	0.00389303	0.00208322	0.00278054	0.00318907	0.00473934	0.00240044
Marker12133	0.0163533	0.0181829	0.0130595	0.0216861	0.0208962	0.0123223	0.0216543	0.0214963	0.0114893	0.0178363	0.0179157	0.0177988	0.0191625
Marker12135	0.00786792	0.0100362	0.00330317	0.0129973	0.0137872	NA	0.00505529	0.0106635	0.00840155	0.0115617	0.0115923	0.0105319	0.00902731
Marker12136	0.00591643	0.0104122	0.0147258	0.0106372	0.0160084	NA	0.0135861	0.0157414	0.00832974	0.00936583	0.0105845	0.00926804	0.0147668
Marker12138	0.00771304	0.00223028	0.0137154	0.0130691	0.0061755	NA	0.00693974	0.00609343	0.0130517	0.0105011	0.00655608	0.0170616	0.00870541
Marker1214	NA	NA	0.000789889	0.00193882	NA	NA	0.0016851	NA	0.000677048	0.00256077	0.00124993	0.000947867	0.00089798
Marker12140	0.0124086	0.00862683	0.00705635	0.00509838	NA	NA	0.00189573	0.00276461	0.0062138	0.000940345	0.00110585	0.00584894	0.00498554
Marker12142	0.00607131	0.00947867	0.0101249	0.00818613	0.00459572	NA	0.00874144	0.00829384	0.00406229	0.00930668	0.00709512	0.0108478	0.00910937
Marker12144	0.00110585	0.00278784	0.00484466	0.00517019	0.00538561	NA	0.00484466	0.00203114	0.0051039	0.0026455	0.00335703	0.00315956	0.00564207
Marker12145	0.00247808	0.00201344	NA	NA	0.00229786	NA	0.00337019	0.0028436	NA	0.000610121	0.000677048	0.00252765	0.00164133
Marker12146	0.00675876	0.00250906	0.00789889	0.00718081	0.00639092	NA	0.00758294	0.00761679	0.00749961	0.00719072	0.00872828	0.00810953	0.00785786
Marker12148	NA	0.00390298	0.00143616	0.00287233	0.00287233	NA	0.000947867	0.00507786	0.00222605	0.00176499	0.00221169	0.00221169	0.00164133
Marker12149	0.00700059	0.00947867	0.00639092	0.00897602	0.00538561	NA	0.00937335	0.00660122	0.00853081	0.00626815	0.00545024	0.00236967	0.00818613
Marker1215	0.00406569	NA	0.000789889	0.00301594	0.00442338	NA	0.00252765	0.00253893	0.00468726	0.0040227	0.00478447	0.000947867	0.00391122
Marker12150	0.0093207	0.012886	0.0147925	0.0131409	0.00955048	0.00746445	0.0103212	0.0191266	0.0119383	0.00944599	0.00762243	0.0101106	0.0153464
Marker12151	0.00198247	0.00201344	0.0044521	0.00452391	0.00488295	0.0051039	NA	0.00372376	0.0013541	0.003788	0.00442338	0.00473934	0.00179873
Marker12152	0.00322151	NA	0.00143616	0.0038178	0.00251328	NA	0.00157978	0.00252765	0.00222605	0.00240044	0.00320469	0.00372376	0.00399102
Marker12153	0.00470836	0.00139392	0.00330317	0.00272871	0.00459572	0.0050158	0.00347551	0.00406229	0.0037498	0.0043858	0.0042654	0.00221169	0.00196959
Marker12154	0.00430567	NA	0.00874144	0.00603188	0.00143616	NA	0.00221169	0.00321598	0.00723921	0.00463423	0.00548973	0.00884676	0.00334421
Marker12155	0.00762011	0.00758294	0.00840155	0.00579252	0.00545742	0.00560821	0.00442338	0.00880162	0.00983771	0.00969657	0.00762243	0.00410742	0.00886317
Marker12158	NA	0.0042654	0.00423668	0.00337498	0.000789889	0.00252765	0.00263296	0.00321598	0.00401021	0.00254944	0.003229	0.00321598	0.00199011
Marker12159	0.00941672	0.00675278	0.0106635	0.00998133	0.0117765	NA	0.00800421	0.00812458	0.00756153	0.00925831	0.0102291	0.00652975	0.00713978
Marker1216	NA	0.000991234	0.00229786	NA	0.00193882	0.00252765	NA	0.00118483	0.000677048	0.00167214	0.00110585	NA	0.00116945
Marker12160	0.0198427	0.0192087	0.0148951	0.0200345	0.0178125	NA	0.0176935	0.0187881	0.00252765	0.0193473	0.0125664	0.0182352	0.0196344
Marker12162	0.0064376	NA	0.00337019	NA	0.00406229	0.0050158	0.00406229	0.00507786	0.0070372	0.00604437	0.00708296	0.00236967	0.00399591
Marker12163	0.0135861	0.00823963	0.0144437	0.00505529	0.00488295	NA	0.0108591	0.0102686	0.0119201	0.00720133	0.00829384	0.0170955	0.00960258
Marker12164	0.00758913	0.0080228	0.00695103	0.00832974	0.00705635	0.00505529	0.00695103	0.00727827	0.00692672	0.00659495	0.00742496	0.00874144	0.00736546
Marker12165	0.00677916	0.0163004	0.0117957	0.00861698	NA	NA	NA	NA	0.00890579	0.0113417	0.00821485	0.0143233	0.00883013
Marker12166	0.00585447	0.007109	0.00581646	0.00789889	0.00732443	0.00248815	0.00337019	0.00660122	0.00708296	0.00472023	0.0064376	0.00695103	0.00689358
Marker12167	0.00854122	0.0147314	0.0192733	0.017952	0.0186209	0.0202212	0.0137177	0.00897089	0.0203265	0.0191021	0.014334	0.0176935	0.0147084
Marker12168	NA	NA	0.000947867	NA	NA	NA	NA	0.00118483	0.00229786	0.000651972	NA	NA	0.000473934
Marker12169	0.00486324	0.00390995	NA	0.00509838	0.00287233	0.0049763	0.00516061	0.00507786	0.0051039	0.00461512	0.00487127	0.00506658	0.00492399
Marker1217	0.00445289	0.00139392	0.00455879	0.000789889	NA	NA	0.00410742	0.00505529	0.00516061	0.00153279	0.000677048	0.00561198	0.00338524
Marker12170	0.0164692	NA	0.0135861	0.0118483	0.0079707	0.0151659	0.0169977	0.0108328	0.0123952	0.0158997	0.0163112	0.0154818	0.0169467
Marker12171	0.0134436	0.0066947	0.0147258	0.00193882	0.0112021	0.00675355	0.00579252	0.00778605	0.00881804	0.00231234	0.00270819	0.00270819	0.00608955
Marker12172	0.0103476	0.0119785	0.00394945	0.0107712	0.0126861	NA	NA	0.00761679	0.0129159	0.00733503	0.0111374	0.00842549	0.0066084
Marker12174	0.0120369	0.0162624	0.00574465	0.0193164	0.00897602	0.00234363	0.00884676	0.0152336	0.0101557	0.0141226	0.0169349	0.0101106	0.0143768
Marker12175	NA	0.00173466	0.0016851	0.000789889	0.00229786	NA	NA	0.00118483	0.00143616	NA	NA	0.00157978	0.000430849
Marker12178	NA	NA	0.000789889	0.000789889	NA	NA	NA	0.00118483	NA	0.000296209	NA	0.00118483	0.00174391
Marker1218	0.00337639	0.00585447	0.00143616	0.00301594	NA	NA	0.00252765	0.00507786	0.00442685	0.00381249	0.0035545	0.00221169	0.00406229
Marker12180	NA	0.00438108	0.00229786	0.00258509	0.00193882	0.00255195	0.00253893	NA	0.00333316	0.00211447	0.00394945	0.00253893	0.00387201
Marker12181	0.00842549	0.016789	0.0150079	0.0134999	0.0162286	0.007109	0.0154818	0.014218	0.0121356	0.0172661	0.0158373	0.0200105	0.00769718
Marker12184	0.00591643	0.010315	0.0123223	0.0162286	0.00229786	0.00505529	0.00600316	0.00558565	0.0188532	0.0188713	0.0112559	0.00189573	0.00917092
Marker12186	0.00309229	NA	0.00505529	0.0016851	0.00431806	NA	0.00253893	0.00118483	NA	0.00106453	0.00358083	0.00118483	0.00324173
Marker12187	0.0143109	0.00446055	0.00753985	0.0150797	NA	NA	0.0138795	0.00795531	0.0117702	0.014425	0.0125293	0.00358083	0.0136025
Marker1219	0.00210637	0.0089211	0.0129255	0.00718081	0.0114893	0.0126382	NA	0.00473934	0.0127598	0.00148104	0.00552923	0.0123223	0.00738598
Marker12191	0.00695103	NA	0.00387764	0.00337019	0.00509838	NA	NA	NA	0.00458309	NA	0.00118483	0.00189573	0.00250303
Marker12193	0.0021722	0.00139392	0.0016851	0.000947867	0.00347551	NA	NA	0.00203114	0.00330317	0.00128327	NA	0.00315956	0.00125151
Marker12195	0.00221169	0.00251328	0.00270819	0.00253893	0.00203114	NA	0.00442338	0.00505529	0.00221169	0.0048265	0.00442338	0.00589784	0.00818159
Marker12197	NA	0.00434439	NA	0.00337019	0.00236967	NA	NA	0.00236967	0.00193882	0.0020124	0.00287233	0.00263296	0.00198634
Marker12198	0.00297757	0.00390298	0.00652975	0.00389679	0.00229786	NA	0.00421274	0.00643196	0.00596007	0.00550587	0.00447893	0.00505529	0.00661013
Marker12199	0.00537843	0.00250906	0.0056872	0.00610848	0.00768347	0.0050158	0.00537125	0.00727827	0.0076739	0.00585098	0.00612164	0.00695103	0.00711926
Marker1220	0.00991234	0.00278784	0.0070372	0.00890421	NA	0.00505529	0.00863612	0.0108328	0.0114057	0.0067268	0.00742496	0.0105319	0.00832974
Marker12200	NA	NA	0.00143616	0.000789889	NA	NA	0.000947867	0.00203114	0.00193882	0.000296209	0.000592417	0.0016851	0.000820664
Marker12201	0.00913794	0.0177535	0.0161568	0.0120638	0.0201063	NA	0.014218	0.0116791	0.0185928	0.0150015	0.0115719	0.0159031	0.0104918
Marker12204	NA	NA	0.00252765	0.000789889	0.00229786	NA	0.00263296	0.00118483	NA	0.00191752	0.00236967	0.0016851	0.00226989
Marker12205	0.00796085	0.0133817	0.0150797	0.0152233	0.00911963	NA	0.0056872	0.0152336	0.0106765	0.0144473	0.0103081	0.0157978	0.0127408
Marker12206	0.00749961	0.00638107	0.00795531	0.00779358	0.00677048	0.00722749	0.00505529	0.007109	0.00660122	0.0072179	0.00718713	0.00789889	0.00732443
Marker1221	NA	0.00278784	0.00287233	0.00287233	NA	NA	NA	NA	0.0013541	0.0029812	NA	0.00189573	0.000861698
Marker12213	0.00198247	NA	0.00481114	0.00308775	0.00157978	0.00505529	0.00473934	0.00236967	0.00463518	0.00296209	0.00248815	0.00421274	0.0044521
Marker12215	0.00576576	0.00822414	0.00695103	0.00416487	0.00252765	NA	0.00252765	0.00321598	0.00358083	0.00398104	0.00690155	0.0028436	0.00311852
Marker12217	0.00758294	0.00919144	0.00897602	0.00689358	0.00775528	NA	0.00761679	0.00118483	0.00723921	0.00677048	0.00880727	0.00758294	0.00801041
Marker12219	0.00855685	0.0133817	0.0134281	0.0107473	0.00861698	NA	NA	0.00473934	0.0116329	0.0119495	0.0125987	0.00616114	0.0120022
Marker12221	0.00505182	0.00238516	0.007109	0.00725262	0.00560103	0.00726698	0.00609343	0.00995261	0.00744753	0.00525531	0.00635861	0.00675167	0.00603188
Marker12224	0.00238516	NA	0.00193882	0.00222605	NA	0.00416645	NA	NA	0.00143616	0.00164348	0.00154028	0.000947867	NA
Marker12225	0.00300468	0.00390298	0.00387764	0.00818613	0.00423668	NA	0.0056872	0.00236967	0.00661424	0.00794985	0.00537125	0.00810953	0.00430849
Marker12226	0.0130099	0.00588545	0.0110585	0.0138015	0.0128537	NA	NA	0.00761679	0.0099474	0.0111119	0.00523888	0.00989995	0.0114893
Marker12227	0.0156855	0.00665985	0.00876777	0.0175212	0.0141462	0.0092812	0.0154818	0.0126947	0.0157804	0.0176005	0.0168351	0.0028436	0.0161671
Marker12229	0.00198247	NA	0.00287233	0.00287233	NA	NA	0.00337019	0.00406229	0.00343732	0.00166259	0.00308057	0.00189573	0.00295439
Marker1223	0.0136604	0.011616	0.00911963	0.0134999	0.0096941	NA	0.0140074	0.0101557	0.013593	0.0127179	0.0118483	0.0127435	0.012987
Marker12233	0.00416645	0.00619521	0.00600316	0.00682177	0.00287233	0.00505529	0.0147145	0.00930941	0.000677048	0.0102151	0.0115324	0.0016851	0.00874008
Marker12234	0.00468726	NA	0.00337019	NA	NA	NA	NA	NA	NA	NA	0.00157978	0.000947867	0.00105319
Marker12235	0.0113721	0.014534	0.00868878	0.00857389	0.00229786	NA	0.000947867	0.011397	0.0117181	0.00834161	0.00741107	0.0111638	0.0101968
Marker12237	0.00461543	0.00139392	0.0016851	0.00402126	0.00251328	NA	0.000947867	0.00270819	0.00258509	0.00276734	0.00236967	0.00253893	0.00291336
Marker12238	NA	NA	NA	0.0016851	NA	NA	NA	NA	NA	0.00174991	0.00171866	NA	NA
Marker1224	0.00734133	0.0138125	0.011992	0.0121116	0.00926325	NA	0.00979463	0.00609343	0.0135478	0.00785825	0.0117884	0.0135861	0.0116703
Marker12242	0.0113149	0.0108765	0.00674039	0.00955048	0.00575901	0.00498802	0.00663507	0.0035545	0.00567284	0.00762306	0.00558	0.00947867	0.00858037
Marker12243	0.00139392	0.00446055	0.00442338	0.00538561	0.00387764	0.00509838	0.00431806	0.00315956	0.00301594	0.00458508	0.00533175	0.000947867	0.00373402
Marker12244	0.00105319	0.00308057	NA	0.00588348	0.00746805	0.00248815	0.00812458	0.00118483	0.00221169	0.00194654	0.00264613	0.00263296	0.00508812
Marker12246	0.000592417	0.00236967	NA	0.00252765	0.000789889	0.00189573	NA	0.00157978	0.000947867	0.00200607	0.00143616	0.00270819	0.00116945
Marker12248	0.00248815	NA	NA	0.00157978	0.00263296	NA	0.00442338	0.00507786	0.00143616	0.00154217	0.00264613	NA	0.00125151
Marker12249	0.0101557	0.00223028	0.010483	0.00922495	0.00708644	NA	0.0105319	0.0101557	0.0044521	0.0096312	0.00945263	0.0101106	0.00966332
Marker12250	0.00675355	0.00873525	0.0133898	0.0103404	0.00674039	0.010861	0.0152712	0.0121869	0.0135717	0.00967478	0.0110585	0.0106372	0.0148335
Marker12251	0.00761779	0.00842549	0.00758294	0.00689358	0.00236967	0.00734597	0.00663507	0.00897089	0.00890421	0.00673185	0.00900474	0.00505529	0.00983264
Marker12252	0.00588545	0.014218	0.00653454	0.00890421	NA	NA	0.00674039	0.00863236	0.00989995	0.00519798	0.00356014	0.0121681	0.00796044
Marker12253	0.00201344	NA	0.00143616	0.000789889	0.0016851	NA	NA	0.00118483	0.00143616	0.00128994	0.000592417	0.00252765	NA
Marker12254	0.00306663	0.0122665	0.00308775	0.00430849	0.00653454	NA	0.00947867	0.0147258	0.0108848	0.0083711	0.00655608	0.00716166	0.00779631
Marker12255	0.0137224	0.0149289	0.014218	0.0110728	0.0112021	0.0189296	0.0126382	0.0144663	0.0150513	0.0154019	0.0171875	0.0123223	0.0153969
Marker12256	0.00249987	0.00258509	0.00452391	0.00567284	0.00229786	0.00248815	0.0016851	NA	0.00222605	0.00575698	0.00560103	0.00457007	0.00527277
Marker12257	0.0037481	0.00669083	0.00538561	0.00481114	0.00732443	0.00252765	0.0028436	0.00643196	0.00143616	0.00361183	0.000677048	0.00524712	0.00338524
Marker12258	0.00755516	0.00970557	0.00998133	0.00689358	0.00689358	NA	0.00884676	0.00253893	0.00726698	0.00767043	0.0037498	0.00947867	0.00740833
Marker12261	0.00379147	NA	0.00446647	0.00189573	0.00157978	0.00468726	0.00442338	0.00507786	0.0013541	0.00420425	0.0026861	0.00505529	0.00371351
Marker12263	0.00105319	0.00473934	0.0105319	0.00947867	0.0101968	NA	0.00674039	0.00455879	0.00817666	0.00733399	0.0107169	0.00643196	0.00716427
Marker12265	0.00235578	0.00248815	0.00358083	0.00600316	0.00459572	NA	0.00505529	0.00524712	0.00410742	0.00498777	0.00466035	0.00516061	0.00560103
Marker12266	0.00221169	0.00402689	0.00509838	0.0053138	0.00517019	0.00248815	0.00339652	0.00479576	0.00499974	0.00538908	0.0063981	0.00389679	0.00430849
Marker12267	0.00331444	0.00669083	0.00739624	0.0082723	0.00696539	NA	0.00874144	0.00473934	0.00610369	0.00801674	0.00876777	0.0028436	0.00828137
Marker12269	0.00105319	NA	0.00517019	0.00431806	0.00387764	0.00236967	0.00524712	0.00507786	0.0029686	0.00461949	0.00489731	0.00484466	0.00492399
Marker1227	0.00173466	0.00173466	0.0035186	0.00229786	0.00229786	NA	0.00263296	0.00203114	0.00208322	0.00454823	0.00627962	0.00358083	0.00291336
Marker12271	0.00416318	0.0138153	0.0114797	0.0147145	NA	0.00505529	0.00484466	0.00663507	0.0144042	0.00405396	0.00455311	0.0167457	0.00696961
Marker12273	0.00486324	0.00749961	0.0179418	0.00930941	0.0114007	0.000592417	0.0151659	0.0129542	0.0135709	0.00398706	0.00984324	0.0153765	0.00655608
Marker12274	0.00746523	0.0105938	0.00998133	0.0145771	0.0088324	0.00118483	0.0045287	0.00964794	0.00718713	0.00961244	0.0124408	0.00663507	0.00765269
Marker12275	0.00226125	0.00250906	0.00308775	0.00373402	0.00251328	0.00252765	0.00221169	0.00457007	0.00302068	0.00316274	0.00371248	0.00221169	0.00233889
Marker12277	0.00771424	0.00436762	0.0109436	0.0114175	0.00696539	0.00651659	0.0115211	NA	0.00646668	0.0113719	0.0112164	0.00811705	0.00699616
Marker12278	0.000677048	0.00139392	0.00884676	0.00347551	0.00379147	NA	0.00252765	NA	0.00328108	0.00145826	NA	0.0113744	0.00289284
Marker12279	0.00473934	0.0072484	0.0035186	0.00394945	0.00581646	0.00252765	0.00263296	0.00761679	0.00385397	0.00891492	0.007109	0.00189573	0.00556
Marker1228	0.0187204	0.0260818	0.0167457	0.0200345	0.0199627	0.0246445	0.0242158	0.0248815	0.0169783	0.0220654	0.0164297	0.0254871	0.0208038
Marker12282	0.000677048	0.00461543	NA	0.000789889	0.0016851	0.000677048	0.0016851	0.00372376	NA	0.00165501	0.00110585	NA	NA
Marker12285	0.00851842	NA	0.00481114	0.00330317	0.00509838	NA	0.00270819	0.0035545	0.00380189	0.00509681	0.00371248	0.00791018	0.00498554
Marker12287	0.00995261	0.00746805	0.014045	0.0109866	0.0121116	0.00995261	0.0137102	0.0126947	0.0127818	0.0120079	0.00947867	0.0105582	0.0141931
Marker12289	0.00157978	0.00669083	0.00761166	0.00689358	0.00581646	NA	0.00505529	0.0035545	0.00749961	0.00717589	0.007109	0.00789889	0.00443159
Marker1229	0.000526593	0.00557569	0.00143616	0.00222605	0.00653454	NA	0.00842549	0.0106635	0.0108848	0.00496866	0.00248815	0.0117957	0.0124741
Marker12290	0.0126886	0.0089211	0.00863612	0.0126382	0.0122074	0.00651659	0.0134808	0.00609343	0.0148643	0.0121378	0.0131243	0.0151659	0.0139103
Marker12291	0.0031652	0.00489422	0.00589784	0.00832017	0.00236967	0.00995261	0.00684571	0.00592417	0.00397864	0.00651523	0.0080725	0.0016851	0.00410332
Marker12292	0.00201344	0.00223028	0.00221169	0.00229786	0.00143616	0.00248815	0.00252765	0.00253893	0.00249987	0.00156888	0.00252765	0.00252765	0.00196959
Marker12293	0.00485782	0.00192698	0.00394945	0.00251328	0.00331754	0.00454186	0.0016851	0.00389303	0.00263296	0.00305061	0.00221733	0.00358083	0.00475985
Marker12294	0.0154531	0.013521	NA	0.0155106	0.0137872	NA	0.0132701	NA	0.0013541	0.0133937	0.0130332	NA	0.0137872
Marker12295	0.00203114	0.00287233	0.00567284	0.00753985	0.00610848	0.0049763	0.00758294	0.0101106	0.00661424	0.00742253	0.00526593	0.00600316	0.00560667
Marker12297	0.0134436	0.0144968	0.0125664	0.0152233	0.0110585	0.00624013	0.00979463	0.0187881	0.0125514	0.0116381	0.0134676	0.0113744	0.0150387
Marker12300	0.00629134	NA	0.0100531	0.00862108	NA	0.00937451	0.00847815	0.00203114	0.0104265	0.00976438	0.00564554	0.0110585	0.0116737
Marker12301	0.0118878	0.00520398	0.00874144	0.0132845	0.00552923	0.00252765	0.00926804	0.0108328	0.0113149	0.0121063	0.0121643	0.00874144	0.00750908
Marker12302	0.00743425	0.00258509	0.00410742	0.0101557	0.00674039	NA	0.00812458	0.0118483	0.0070372	0.00826832	0.00976591	0.00505529	0.00675278
Marker12303	0.000592417	0.00644302	0.00600316	0.00203114	0.0129255	0.000789889	0.00674039	0.00880162	0.0049086	0.00362443	0.00473934	0.0104265	0.0056872
Marker12305	NA	0.0056872	0.00861698	0.00995261	0.00473934	NA	0.0151659	0.00969307	0.0098808	0.00171992	0.00499974	0.014218	0.00570783
Marker12306	0.0125879	0.0134281	0.0141127	0.0138255	0.0197472	0.0149927	0.0169262	0.0169262	0.0114175	0.0154957	0.0181675	0.0117957	0.0131037
Marker12307	0.00189573	NA	0.00203114	NA	0.00263296	NA	0.00203114	0.00118483	0.00229786	0.000364564	NA	0.00270819	0.00159641
Marker12308	NA	0.000592417	0.000789889	0.00143616	NA	NA	NA	NA	0.00171866	0.000610121	0.000592417	0.0016851	0.000430849
Marker12309	0.00151783	0.018128	0.00402844	0.0138268	0.0143616	0.000592417	0.00592417	0.00524712	0.00885371	0.00821312	0.00208322	0.00389679	0.00367247
Marker1231	0.00390298	0.00278784	0.00488295	0.00488295	0.00423668	0.00505529	0.000947867	0.00473934	0.0037498	0.00473934	0.00473934	0.00473934	0.00389816
Marker12311	0.00458309	0.00430849	0.00914015	0.0061755	0.0130332	NA	0.011476	0.0113406	0.0112021	0.00679548	0.00490741	0.00744753	0.0120227
Marker12313	0.00373402	0.00223028	0.0016851	0.00396381	0.00193882	0.00252765	0.00157978	0.00252765	0.00263296	0.00204341	0.00337498	0.00406229	0.00274383
Marker12314	0.00619521	0.006474	0.00718081	0.00847336	0.00847336	NA	0.0045287	0.00693974	0.00749961	0.00274232	0.00541074	0.00442338	0.00855543
Marker12316	0.00209708	NA	NA	0.000947867	0.00229786	NA	0.00189573	NA	NA	0.0047121	0.0037498	0.00236967	0.00164133
Marker12317	0.00506523	0.0113063	0.00800421	0.00193882	0.00895208	0.00499974	0.00884676	0.00537125	0.00589784	0.0102119	0.00683124	0.00768826	0.0102993
Marker12318	0.0036242	0.00312858	0.00330317	0.000789889	0.00387764	0.00252765	0.00484466	0.00236967	0.00302068	0.00257988	0.00367863	0.00337019	0.00240044
Marker12319	0.00437382	0.00509415	0.00481114	0.00526764	0.00229786	0.00248815	0.00506658	0.00605958	0.00502657	0.00484803	0.00479773	0.00263296	0.00539619
Marker1232	0.00238516	NA	NA	0.000789889	NA	NA	0.000947867	0.00118483	NA	0.000296209	0.00154028	NA	0.000430849
Marker12321	NA	NA	NA	NA	NA	NA	0.00406229	NA	NA	0.00233889	0.00146694	0.00406229	0.00233889
Marker12322	0.00208322	NA	NA	0.000789889	NA	NA	NA	NA	NA	NA	0.00189573	NA	0.000430849
Marker12323	0.00272512	0.00248815	NA	0.0060883	0.00221169	0.0099921	0.00526593	0.00270819	0.00714294	0.00462364	0.0054064	0.0084631	0.00544878
Marker12326	0.00904501	0.00768206	0.00705635	0.00744753	0.0109531	0.00434439	0.007109	0.0098172	0.00610848	0.00857439	0.00776001	0.00695103	0.00734495
Marker12328	0.00143616	0.00278784	0.00421274	0.00473934	0.0056872	NA	0.00505529	0.00315956	0.00459572	0.00403116	0.00193882	0.00431806	0.00576155
Marker12329	NA	0.00775528	0.00118483	0.0106522	NA	NA	0.00600316	0.0113744	0.000677048	0.00845284	0.00805687	0.0084631	0.00972143
Marker1233	0.00198247	NA	0.00387764	0.00517019	0.00481114	0.00505529	0.00505529	0.00406229	0.00499974	0.00458645	0.00485782	0.00389679	0.0049445
Marker12330	0.00446055	0.00517019	0.00416487	0.00337019	0.00502657	NA	NA	NA	0.00452391	0.00233154	NA	0.00537125	0.00168236
Marker12335	0.00749621	0.00696961	0.00789889	0.0079707	0.00646273	NA	0.00663507	0.0084631	0.00635384	0.00737593	0.00825434	0.00726698	0.00689358
Marker12336	NA	0.00446055	0.00157978	NA	NA	NA	0.00189573	0.00406229	0.00450955	0.000610121	0.00118483	0.00321598	0.00164338
Marker12338	0.000592417	0.00223028	0.0056872	0.00315956	0.00581646	0.0049763	0.00118483	0.00372376	0.00558667	0.00293422	0.0057267	0.00431806	0.00404091
Marker12339	0.0145897	0.00557569	0.0113457	0.0126382	0.00473934	0.0101106	0.00884676	0.0115098	0.0142898	0.0150875	0.0126382	0.0149552	0.0137462
Marker12340	0.00325249	0.00473934	0.00674996	0.00689358	0.00631912	0.0050158	0.0049086	0.0035545	0.0049595	0.0062586	0.00447893	0.00600316	0.00553948
Marker12341	0.00421274	0.0119785	0.0103404	0.00653454	0.0107712	0.0050158	0.00674039	NA	0.0037498	0.00279009	0.00532958	0.00321598	0.00693864
Marker12342	0.00473934	0.00446055	0.00516061	0.00337498	0.00387764	NA	0.00505529	0.00507786	0.00588827	0.0028092	0.00406793	0.00642443	NA
Marker12343	0.0092812	0.0126243	0.0143616	0.00229786	0.00962229	0.00390995	0.00812458	0.00524712	0.011614	0.00817918	0.00453969	0.0101106	0.00533147
Marker12344	0.00390298	NA	0.00222605	0.00373402	0.00143616	0.00248815	0.000947867	0.00236967	0.00208322	0.00434758	0.00327804	0.00189573	0.00272871
Marker12345	0.00868878	0.00223028	0.0109531	0.0141175	0.00701565	0.0149011	0.00505529	0.0084631	0.0106276	0.00995754	0.0128106	0.0101106	0.0111633
Marker12346	NA	0.00461543	0.00118483	0.00157978	0.00502657	NA	0.00337019	NA	0.00329292	NA	0.00124993	0.0028436	0.00348782
Marker12348	0.00470836	0.00340737	0.00423668	0.00308775	0.00394945	NA	0.00421274	0.00507786	0.00406229	0.00346851	0.00371248	0.00442338	0.00346731
Marker12349	0.00462085	0.00278784	0.00481114	0.0061755	NA	NA	0.00744753	0.00203114	0.00761679	0.0027884	0.00546847	0.00647709	0.00481833
Marker1235	0.00238516	NA	0.00143616	0.00251328	0.00143616	NA	NA	0.00118483	0.00143616	0.00167214	0.00110585	0.0016851	0.00174391
Marker12350	0.00410742	0.00375197	0.0016851	0.00253893	0.00394945	0.00234363	0.00537125	0.00389303	0.00517019	0.004856	0.00421853	0.00473934	0.00563732
Marker12351	0.00263296	0.00808475	0.00505529	0.00545742	NA	NA	0.000947867	0.00118483	0.00229786	0.00237992	0.00393603	0.0016851	0.00313159
Marker12352	0.00560261	0.00829384	0.00758294	0.00312126	0.000947867	0.00624967	0.00821485	0.00315956	0.00789889	0.00640497	0.00624967	0.0056872	0.00701193
Marker12353	0.00157978	0.00808475	0.00893293	0.00472497	0.00221169	0.0101106	0.00609343	0.00758294	0.00757063	0.00695475	0.00809637	0.00674039	0.00783734
Marker12355	NA	0.00379147	0.00646273	0.00863612	0.0102272	NA	0.00895208	0.0104942	0.00919144	0.00698301	0.00755169	0.00505529	0.00881728
Marker12356	0.0131029	0.00780597	0.00853081	0.00481114	0.00884676	0.00746445	0.00674039	0.00315956	0.00739545	0.00676502	0.00666632	0.00916272	0.00765269
Marker12357	0.00221169	0.00110585	0.00423668	0.00421274	0.00653454	0.00234363	0.00421274	0.00473934	0.00376322	0.00545838	0.00371248	0.00473934	0.00478037
Marker12358	0.00223028	0.0072484	0.00258509	0.00804251	0.00545742	0.0049763	0.00431806	0.00389303	0.00458309	0.00573307	0.00734597	0.00505529	0.00722185
Marker1236	0.00455348	0.00752718	0.00229786	0.0107712	0.00732443	0.00758294	0.0104265	0.00880162	0.00630176	0.00922068	0.0078594	0.00832017	0.0106686
Marker12360	0.00408884	0.00223028	0.00624731	0.00315956	0.0044521	NA	0.00547657	0.0098172	0.00453101	0.00396397	0.00402844	0.00547657	0.00777579
Marker12363	0.00669083	0.00436762	0.00203114	0.00229786	0.00221169	0.00248815	0.0016851	0.00270819	0.00624967	0.00332518	0.00394945	0.00221169	0.00215424
Marker12364	0.0251526	0.024533	0.0123223	0.0149505	0.0129255	NA	0.0184496	0.0258971	0.0188011	0.020732	0.0162492	0.0211051	0.0218508
Marker12365	0.0131122	0.00854707	0.0150797	0.0137872	0.0117765	0.00312006	0.0128489	0.014218	0.0109866	0.0147227	0.00892575	0.00926804	0.0141359
Marker12366	0.00223028	0.0119668	0.00545742	0.0101249	0.000947867	NA	0.00118483	0.00203114	0.00361092	0.00366073	0.00985365	0.00727827	0.00164133
Marker12367	0.00139392	0.00247808	NA	0.00502657	0.00373402	NA	0.00431806	0.00473934	0.00373402	0.00384914	0.00359356	0.00321598	0.00437004
Marker12369	0.0037498	0.00541638	0.00524199	0.00699411	0.00452391	NA	0.00263296	0.00643196	0.00518455	0.0056916	0.00732443	0.00742872	0.00574465
Marker1237	0.00420681	0.00226125	0.00761679	0.00452391	0.00505529	0.00616114	0.00484466	0.00744753	0.00753985	0.0050904	0.00359356	0.00484466	0.0058414
Marker12370	0.00302068	0.0059474	0.00639092	0.00238403	0.00832974	0.00485691	0.00771835	0.00270819	0.00574465	0.00518221	0.00660209	0.0103325	0.00828611
Marker12371	0.000592417	0.00238516	0.0045287	0.00495476	0.000789889	0.00758294	0.0016851	0.00727827	0.0037498	0.00554197	0.00967615	0.000947867	0.00116945
Marker12373	NA	0.0108328	0.00726698	0.00517019	0.00442338	NA	0.00389303	0.00457007	0.00452391	0.00511711	0.0136972	0.00203114	0.00773476
Marker12376	0.00293421	0.0121248	0.00545742	0.00287233	0.00746805	0.00485782	0.00189573	0.0155721	0.00604135	0.00509646	0.00770793	0.00189573	0.00722185
Marker12377	NA	0.000991234	0.00270819	NA	NA	NA	NA	NA	0.00124993	0.000573307	NA	0.00252765	NA
Marker12378	0.00406229	0.00575303	0.00258509	0.00272871	0.00263296	0.0021722	0.00455503	0.00372376	0.00239571	0.00303318	0.00431054	0.00221169	0.00486324
Marker12379	0.0121217	0.00585447	0.0106276	0.0106276	0.00818613	0.0101106	0.000947867	0.00118483	0.0124228	0.00850405	0.0121643	0.0111638	0.00761166
Marker1238	0.00201344	0.00139392	0.00761166	0.00768347	0.00674996	0.00758294	0.00884676	0.00880162	0.00583303	0.00737655	0.007109	0.00789889	0.00787838
Marker12381	0.006474	0.0036242	0.00402126	0.0035186	0.00443774	0.00252765	0.00263296	0.00118483	0.00427061	0.00532169	0.0054242	0.00589784	0.00430849
Marker12382	NA	0.00978843	0.0139021	0.0096941	NA	0.000592417	0.00473934	NA	0.00718081	0.00692094	0.0112559	0.0155721	0.00328266
Marker12383	0.00725846	0.000991234	0.00236967	0.00809996	0.0101106	NA	0.0016851	0.0035545	0.00768826	0.00524973	0.00583303	0.00863612	0.00390298
Marker12384	0.0143365	0.0117864	0.0160748	0.0157978	0.0153095	NA	0.0131648	0.0137102	0.016852	0.0157054	0.0168927	0.0172196	0.0130454
Marker12386	0.00675355	0.00599387	0.00989995	0.0122792	0.0112739	0.0149684	0.0154818	0.0126947	0.00459572	0.0129122	0.0107086	0.0120063	0.0141681
Marker12387	0.00556872	NA	NA	0.00251328	NA	0.00118483	0.00221169	0.00253893	NA	0.00116572	0.00189573	NA	0.00127214
Marker1239	0.0149305	0.0120257	0.0143521	0.0156542	0.0149361	0.014376	0.0131799	0.0134845	0.0121103	0.0147906	0.0131912	0.0126758	0.0133973
Marker12390	0.00151783	0.00223028	0.00251328	0.00373402	0.00157978	NA	0.00252765	0.00203114	0.0035478	0.00397668	0.00466035	0.00358083	0.00283129
Marker12393	0.00604135	0.00842549	0.00760551	0.00416487	0.00708644	0.00705953	0.009174	0.0108328	0.00897602	0.00717169	0.00895526	0.0102686	0.00882214
Marker12395	0.00343834	0.00139392	0.000789889	0.0035186	0.00229786	0.00505529	0.00600316	0.00236967	0.00208322	0.00477756	0.00434439	0.00358083	0.00578568
Marker12396	0.00110585	0.00250906	0.00251328	0.00193882	0.00258509	NA	0.00252765	0.00203114	0.00255195	0.00128994	0.00189573	0.000947867	0.00229786
Marker12398	0.00201344	NA	0.00143616	0.000947867	NA	NA	NA	0.00203114	0.00124993	0.00113308	0.00154028	NA	NA
Marker12399	0.00423194	0.00610177	0.00315956	0.00541638	0.00321598	0.00249987	0.00507786	0.00389303	0.00458309	0.00463903	0.00369772	0.00537125	0.00525225
Marker12400	0.00485782	0.00947867	0.00642443	0.00854517	0.0109148	NA	0.00379147	0.0101557	0.009687	0.00867244	0.00821485	0.0107425	0.0124331
Marker12404	0.00308831	0.0188954	0.0166308	0.017234	0.0170903	NA	0.0148951	0.00914015	0.0192177	0.0174342	0.0201552	0.021485	0.0191567
Marker12405	0.00353127	NA	NA	0.00337498	0.00157978	NA	0.00442338	0.00236967	0.000677048	0.000703088	0.00221169	0.00410742	0.00168236
Marker12406	0.0109061	0.0123904	0.0169977	0.015568	0.0103212	0.00505529	0.0128489	0.00863236	0.00983771	0.0129285	0.0115324	0.0150643	0.0112133
Marker12407	0.00402689	0.00223028	0.00272871	0.00452391	0.00229786	0.00252765	0.00410742	0.00473934	0.00552055	0.00350673	0.00248815	0.00484466	0.00258509
Marker12408	0.00529691	0.00585447	0.00287233	0.00236967	NA	NA	0.000947867	0.00253893	0.000789889	0.00417558	0.00425151	0.00526593	0.000430849
Marker12409	0.00714772	NA	0.00727827	0.00976591	0.00933506	0.00959716	0.00560821	0.0130332	0.00758294	0.00885344	0.0116284	0.0028436	0.00695124
Marker12410	0.00198247	0.0072484	0.00667816	0.00904782	0.00682177	0.0049763	0.00358083	0.00505529	0.00787285	0.00838917	0.00874173	0.00652975	0.00481417
Marker12411	0.010861	0.0148643	0.0215424	0.0154387	0.0202625	0.0124803	0.0126382	0.0208192	0.00337498	0.0211037	0.0179535	0.0129542	0.0181982
Marker12412	0.0113644	0.00700059	NA	0.0105558	0.0129733	0.00722749	0.0126382	0.00914015	0.0037498	0.00690917	0.0113744	0.00663507	0.00800148
Marker12413	0.000526593	NA	0.00229786	0.00229786	NA	0.00252765	0.0016851	0.00118483	0.00171866	0.00183458	0.00154028	0.0016851	0.00229786
Marker12414	0.00488503	0.00752718	0.00794403	0.00689358	0.00689358	NA	0.00574739	0.00778605	0.00312126	0.00676779	0.00462085	NA	0.00549068
Marker12416	NA	NA	0.00143616	0.00270819	0.00229786	0.0021722	0.00253893	0.00236967	0.00118483	0.00193948	0.00124993	0.00221169	0.00252765
Marker12417	0.00234363	0.0036242	0.00193882	0.0042654	0.0061755	NA	0.00252765	0.00440081	0.00466753	0.0027041	0.00208322	0.00189573	0.00412384
Marker12418	0.00548276	0.0072484	0.00768347	0.0061755	0.00689358	0.00734597	0.00505529	0.00758294	0.007109	0.00725233	0.00627962	0.0062138	0.00695513
Marker1242	0.0086733	0.0072484	0.0163723	0.0160132	0.00746805	0.00995261	0.0125329	0.0162492	0.016145	0.0119726	0.0165482	0.0205371	0.0203525
Marker12420	0.0021722	0.00387764	0.0028436	0.000789889	0.00541638	NA	0.00337019	0.00541638	0.00270819	0.000631912	0.000677048	0.00252765	NA
Marker12422	0.00499974	0.00139392	0.00581646	0.00258509	0.00251328	NA	0.00263296	0.00203114	0.0045287	0.0058623	0.00335703	0.00410742	0.00303646
Marker12424	0.0102829	0.00630982	0.0139021	0.00380583	0.00252765	0.00485782	0.00379147	0.00812458	0.0111638	0.0128358	0.010624	0.00794403	0.00551897
Marker12426	0.0122975	0.00542081	0.00372376	0.0133994	0.0113853	NA	0.0157978	0.0108328	0.00524712	0.0129092	0.0085933	0.00253893	0.0129394
Marker12428	0.0122247	NA	0.0035545	0.00545742	0.00337019	0.00252765	0.00337019	0.00236967	0.010843	0.00675077	0.00533175	0.00897089	0.00295439
Marker1243	0.0127598	0.0089211	0.00890421	0.0147925	0.0145771	NA	0.00442338	0.0132024	0.0165616	0.0115617	0.0137046	0.0150606	0.0141182
Marker12434	0.000526593	NA	0.000789889	0.000789889	0.00193882	NA	0.000947867	0.00118483	0.00208322	0.00236011	0.00192698	0.0016851	0.00229786
Marker12435	0.00105319	0.00209708	0.00581646	0.00588827	NA	NA	NA	0.0035545	0.00459572	0.00114661	0.00520546	0.00505529	0.00246199
Marker12436	0.00958283	0.0118948	0.0104122	0.0079707	0.00468189	NA	0.00203114	0.00947867	0.00270819	0.00384116	0.00671406	0.0045287	0.0061755
Marker12438	0.00312858	0.00258509	0.00258509	0.00251328	0.00258509	0.00252765	0.00337019	0.00389303	0.0029686	0.00273276	0.00255195	0.00473934	0.0044521
Marker12439	NA	0.00248815	0.00516061	0.00189573	0.00387764	0.0049763	0.00315956	0.00406229	0.00343732	0.00454323	0.00118483	0.00507786	0.00371351
Marker12440	0.000991234	0.00610228	0.00481114	0.00308775	0.00389679	NA	0.00516061	0.00118483	0.00603188	0.00478711	0.00387046	0.00358083	0.00269146
Marker12441	0.00477031	0.00597838	0.00505529	0.00157978	NA	NA	0.0028436	0.00507786	0.00337019	0.00313777	0.00236967	0.00457007	0.00233889
Marker12444	0.0175015	0.00981941	0.0148643	0.0143616	0.0122792	NA	0.0126382	0.00964794	0.0145826	0.0163488	0.0140618	0.0135861	0.014813
Marker12446	0.0140185	0.00693864	0.0174829	0.00990952	0.016283	0.0167062	0.0183254	0.0164184	0.0126382	0.0162583	0.0109148	0.00979463	0.0158818
Marker12447	0.00105319	0.00346932	0.00157978	0.000789889	0.00287233	0.00248815	NA	NA	0.000789889	0.00107017	0.00169826	0.00189573	0.000861698
Marker12449	NA	NA	0.00287233	NA	0.00193882	NA	0.00507786	NA	NA	NA	NA	0.00189573	0.00286855
Marker1245	0.0134126	0.0172057	0.0143616	0.0140744	0.0131409	0.0163902	0.0141127	0.0177725	0.0101557	0.0140078	0.01797	0.0148499	0.0187727
Marker12450	0.023294	0.0123022	0.0220834	0.010325	0.0178084	NA	0.0176032	0.0182803	0.0221935	0.0221322	0.0227632	0.0183819	0.0218502
Marker12451	0.0137154	0.00775021	0.0111638	0.0111638	0.012351	NA	0.0128451	0.00643196	0.0150797	0.0109056	0.0102725	0.00810953	0.00828377
Marker12454	0.0112753	0.0192795	0.017434	0.0157978	0.00804251	NA	0.0109531	0.0222749	0.01271	0.0159067	0.0144945	0.0199203	0.0137191
Marker12455	0.00625716	0.0085907	0.00660635	0.00660635	0.00818613	0.0049763	0.00947867	0.00863236	0.00593719	0.00769187	0.00973908	0.00642443	0.0106481
Marker12457	0.00110585	NA	0.000947867	0.00143616	0.00251328	NA	0.00252765	0.00253893	0.00234363	0.00113308	0.00252765	0.0016851	0.00229786
Marker12459	0.0151163	0.00669083	0.00517019	0.0161568	0.0140026	NA	0.00853081	0.0101557	0.00947867	0.0137277	0.0127172	0.011585	0.0112431
Marker1246	NA	NA	0.00193882	0.000789889	0.00229786	NA	NA	NA	0.000677048	0.000296209	0.000592417	0.000947867	0.000430849
Marker12460	0.00743425	0.00139392	0.00758294	0.00430849	0.00753985	0.00252765	0.00758294	0.00727827	0.00442685	0.00708034	0.00331754	0.00663507	0.00689358
Marker12462	0.00154028	0.00110585	0.00251328	0.00258509	0.00143616	NA	0.00221169	0.00253893	0.00255195	0.00197791	0.00236967	0.00252765	0.00240044
Marker12464	0.0136914	0.0281572	0.0134999	0.0119201	0.0116329	0.0125197	0.0141127	0.0169262	0.0159888	0.0180209	0.0159163	0.0123223	0.0131306
Marker12465	0.00359356	0.00505529	0.00422403	0.00452391	0.00189573	0.0021722	0.0021327	NA	0.00286993	0.00398706	0.00473934	0.00442338	0.0040138
Marker12466	0.00975746	0.0105628	0.00789889	0.00804251	0.00674996	NA	0.00684571	0.00406229	0.00723921	0.00932579	0.00884676	0.00979463	0.00800148
Marker12467	0.00761679	0.0167519	0.00473934	0.0142898	0.00884676	0.0050158	0.0144286	0.00410742	0.0130691	0.0161936	0.010387	0.0153765	0.0124946
Marker12469	0.00861413	0.00527156	0.00782709	0.00897602	0.00658993	0.00252765	0.00221169	0.00203114	0.00874954	0.0083098	0.00651008	0.00674039	0.00810406
Marker1247	0.00521725	0.00223028	0.00603188	0.00251328	0.00459572	0.00252765	0.0106522	0.0138795	0.00895787	0.00543395	0.00189573	0.00253893	0.00476331
Marker12471	0.00278784	0.00221169	0.00373402	0.000789889	0.00222605	NA	0.00526593	NA	0.00452391	0.00408003	0.00454186	0.00473934	0.00439315
Marker12472	0.013614	0.0108602	0.0016851	0.0121407	0.0140744	NA	0.0111638	0.0162492	0.00255195	0.00967167	0.00802097	0.00221169	0.0135671
Marker12475	0.00371713	0.0070881	0.00581646	0.00387764	0.00518455	NA	0.00558189	0.00609343	0.00703088	0.0045769	0.00248815	0.00695103	0.00640118
Marker12477	0.00252765	0.010545	0.0136914	0.00229786	0.00251328	NA	0.00252765	0.00270819	0.0073723	0.00355016	0.00600316	0.00760927	0.0103404
Marker12479	0.00223028	0.00223028	0.00337498	0.00330317	NA	NA	0.0016851	0.00236967	0.00239571	0.00312452	0.00390995	0.00389679	0.0014772
Marker1248	0.000947867	NA	NA	0.00252765	0.00229786	0.00234363	0.00221169	0.00203114	0.000947867	0.00144186	0.000677048	0.00203114	0.00089798
Marker12482	0.00291175	0.00696961	0.00366221	0.00495476	0.00258509	0.00236967	0.00524712	0.00372376	0.00192698	0.00705648	0.00691153	0.00440081	0.00498714
Marker12483	NA	NA	0.00287233	0.00473934	0.00427976	NA	0.00315956	0.00203114	0.00442685	0.00415691	0.00376322	0.00203114	0.00380583
Marker12488	0.00322151	0.00505529	0.00406229	0.00337498	NA	0.00486954	NA	0.00236967	0.00287233	0.00539131	0.00347551	0.00406229	0.00300468
Marker12490	0.00406793	0.00446055	0.00143616	0.00538561	0.00229786	0.00236967	0.00422403	0.00270819	0.00157978	0.00455779	0.00580569	0.00221169	0.0048214
Marker12492	0.00453101	0.0108106	0.0126382	0.0122792	0.0112021	0.00746445	0.0113744	0.010325	0.00998646	0.0112835	0.00841232	0.0143534	0.0107917
Marker12493	0.0016851	NA	0.00157978	NA	NA	NA	NA	NA	0.00143616	0.000338524	NA	0.00253893	NA
Marker12495	0.00300468	0.00473934	0.00509838	0.00695103	0.00402126	0.00252765	0.00410742	0.00203114	0.00387764	0.00297228	0.00469984	0.0016851	0.00412384
Marker12496	0.00249987	0.00247808	0.00221169	0.00315956	0.00263296	0.00738547	0.00315956	0.00118483	0.0049086	0.0040977	0.00249987	0.00656737	0.00427104
Marker12497	0.0073629	0.01521	0.0132701	0.013093	0.0101106	0.000947867	0.0130332	0.00406229	0.00758294	0.00788826	0.00944277	0.0056872	0.0140017
Marker12498	0.00276461	0.00333316	0.00189573	0.00203114	0.00118483	NA	0.00337019	0.00442338	0.00229786	0.00238221	0.00171866	0.00406229	0.00344679
Marker12499	0.0197317	0.00139392	0.0219015	0.0192733	0.0178084	0.0199052	NA	0.0122433	0.0192177	0.0192041	0.00473934	0.0160084	0.0137051
Marker1250	0.0115541	NA	0.00876059	0.0102686	0.0125664	NA	0.00315956	0.00372376	0.00802042	0.00619171	0.0063981	0.00315956	0.0049445
Marker12500	0.00250906	0.00250906	0.00258509	0.00258509	0.00251328	0.00252765	0.00263296	0.00270819	0.00255195	0.00243655	0.00252765	0.00221169	0.00248251
Marker12501	0.0105009	0.00746576	0.00955048	0.00983771	0.0141127	NA	0.0152712	0.0113406	0.00789889	0.00910824	0.0146919	0.0111262	0.0109531
Marker12503	0.0174705	0.0206301	0.0109531	0.0184547	0.0185983	NA	0.0140487	0.0145565	0.0179157	0.0172577	0.0145079	0.0180095	0.0156952
Marker12505	0.0016851	0.00517019	0.00758294	0.00358083	NA	NA	0.000947867	0.00203114	0.00524712	0.00324732	0.00222605	0.00337019	0.00346731
Marker12506	0.00450237	0.00966453	0.00222605	0.00911963	0.00423668	NA	0.00484466	0.0104942	0.011992	0.0124312	0.00466035	0.00884676	0.00978642
Marker12507	0.00616424	0.00889013	0.00832017	0.00541912	0.00758294	0.00434439	0.00895208	0.00609343	0.00609343	0.00799395	0.00892575	0.0035545	0.00937609
Marker12508	0.000526593	NA	0.00143616	0.00251328	0.00193882	0.00248815	0.00252765	0.00253893	0.00234363	0.00184308	0.00236967	0.00221169	0.00215424
Marker125086	NA	0.00189573	0.00193882	0.000789889	0.0016851	NA	NA	NA	NA	0.000651972	NA	0.00118483	0.00116945
Marker12509	0.00585447	0.00684571	0.00560103	0.00768347	0.00596007	0.00746445	0.0056872	0.00524712	0.010349	0.00895314	0.0078594	0.00989995	0.00689358
Marker1251	0.00805377	0.00210637	0.0100531	NA	NA	0.0101106	0.00884676	0.00812458	0.00937451	0.00515976	NA	0.0105319	0.00697565
Marker12510	0.00238516	0.00110585	NA	0.00229786	0.00251328	0.00252765	0.00221169	0.00118483	0.00171866	0.000882497	0.000677048	0.00252765	0.00174391
Marker12511	0.00573057	0.0111514	0.00761166	0.0112021	0.0109148	0.0099921	0.0112954	0.0116791	0.0080725	0.0103291	0.0101896	0.00874144	0.00980694
Marker12512	0.00335703	0.0105628	0.00452391	0.00624731	0.00373402	NA	0.00431806	0.0104942	0.00423668	0.00661328	0.0037498	0.00758294	0.00660635
Marker12513	0.00421853	0.00882818	0.0084631	0.0101557	0.00610848	0.00234363	0.00705635	0.00916272	0.00684571	0.00810495	0.00884676	0.00744753	0.00735192
Marker12514	0.00943918	0.00975746	0.0127914	0.00876059	0.00560821	NA	0.00663507	NA	0.0118341	0.00775959	0.00778605	0.0113406	0.00839129
Marker12515	0.00250906	NA	0.00229786	0.000789889	0.00258509	NA	0.00263296	0.00270819	0.00249987	0.00229323	0.00248815	0.00252765	0.00116945
Marker12516	0.0172537	NA	0.0154818	0.00552923	NA	0.0174171	0.00663507	0.00829384	0.00968068	0.0117793	0.010782	0.00663507	0.00890496
Marker12517	0.0100672	0.0129255	0.012351	0.00718081	0.0114893	0.0125987	0.00842549	0.013541	0.0124993	0.0118101	0.010861	0.0126947	0.00984797
Marker12519	0.00157978	0.00173466	0.00430849	0.00509838	0.00387764	NA	0.00663507	0.00761679	0.00739545	0.00554197	0.00583303	0.00958399	0.00523174
Marker1252	NA	0.00173466	0.00229786	0.00251328	0.000789889	NA	0.00263296	0.00253893	0.00234363	0.00236011	0.00236967	0.0016851	0.00240044
Marker12521	NA	0.00250906	0.00203114	0.000789889	NA	NA	0.00252765	NA	0.00221169	0.0010062	NA	0.00270819	0.00247808
Marker12522	0.00247808	NA	NA	0.00229786	NA	NA	0.00221169	0.00118483	0.00229786	0.00229323	0.0021722	0.000947867	0.00239461
Marker12523	0.0117399	0.0072484	0.0088324	0.00782709	0.00789889	NA	0.00821485	0.00761679	0.0111453	0.00803585	0.00900474	0.00624389	0.00765269
Marker12524	0.000991234	0.00139392	0.00387764	0.00236967	0.00330317	0.00248815	0.00189573	0.00118483	0.00447893	0.00456734	0.00552055	0.00442338	0.00377506
Marker12525	0.00793607	0.00888626	0.00798506	0.00631912	0.00868878	0.00454186	0.0125329	0.0128639	0.00953075	0.0087133	0.0115324	0.0120063	0.00968384
Marker12527	0.0111514	0.0109866	0.0104942	0.00337019	0.0126382	NA	0.0157978	NA	0.00758294	0.00286653	0.00249987	0.00507786	0.0078594
Marker12529	0.00604265	0.0165159	0.0165159	0.0183829	0.013859	0.00252765	0.0140074	0.0160799	0.019101	0.0177153	0.0180199	0.0150606	0.0170698
Marker12533	0.00703002	0.0117399	0.0056872	0.00955048	0.0169375	0.00752739	0.013541	0.00947867	0.0108462	0.0126006	0.00789889	0.0120063	0.0137256
Marker12534	0.00703156	0.00501812	0.0125664	0.0127435	0.00581646	0.00252765	0.00442338	0.00947867	0.01271	0.0177371	0.00951817	0.0145565	0.00514967
Marker12535	0.00501812	0.00470836	0.00347551	0.00143616	0.00222605	NA	0.00315956	0.00203114	0.00143616	0.00237986	0.00280411	0.00263296	0.00311852
Marker12537	NA	0.00189573	NA	0.00366221	NA	NA	0.00189573	0.00524712	0.00143616	0.00271365	0.00154028	0.00484466	0.00334421
Marker12540	0.00665243	0.00486324	0.00410742	0.00955048	0.00761679	0.00686754	0.00884676	0.00947867	0.00948996	0.00909197	0.00807727	0.00829384	0.0081436
Marker12541	0.00406793	0.00734597	0.00682177	0.00937335	0.00660635	NA	0.00716166	0.00727827	0.0102686	0.0103769	0.0125195	0.0124276	0.00746805
Marker12542	0.0122665	0.0126382	0.0134281	0.0148643	0.0148643	0.0126382	0.0124276	0.0113406	0.0117181	0.0125268	0.0124217	0.00947867	0.0133563
Marker12543	0.00986355	0.00991234	0.00840155	0.00660635	NA	0.0099921	0.00505529	NA	0.0109369	0.00208301	0.00817536	0.00884676	0.00196959
Marker12544	0.00446055	0.0045225	0.00682177	0.00674996	0.00649624	0.00758294	0.00589784	0.00609343	0.0067184	0.0058764	0.00620063	0.0073723	0.00707823
Marker12546	0.00715547	0.00904501	0.0102686	0.010843	0.00832974	0.0125592	0.0180095	0.0169262	0.0088324	0.0116095	0.0108328	0.00473934	0.0142385
Marker12547	0.00661424	0.00990382	0.0116329	0.00890421	0.010843	NA	0.00964794	0.00998646	0.00998133	0.0108419	0.0115719	0.0106635	0.0105455
Marker12548	0.00173466	0.00139392	0.00252765	0.00251328	0.00251328	NA	0.00263296	0.00270819	0.00234363	0.00244611	0.00208322	0.00221169	0.00174391
Marker12549	NA	NA	0.0016851	0.00272871	NA	NA	0.00505529	NA	0.00416645	0.00432533	0.00343732	0.000947867	0.00314293
Marker12550	0.00408884	0.00991234	0.00693974	0.0102686	0.0096941	NA	0.0107425	0.0137102	0.00995261	0.00958075	0.00908176	0.00897089	0.00968384
Marker12552	0.00333316	0.00517019	0.00189573	0.00484466	0.00502657	NA	0.00505529	0.00541638	0.00499974	0.00339778	0.00485782	0.00473934	0.00438389
Marker12557	0.0183378	0.014218	0.00990952	0.00667816	0.00761166	0.0126382	0.00916272	0.00203114	0.0051039	0.0120681	0.00754344	0.00442338	0.00713978
Marker12558	NA	NA	0.00287233	0.00373402	0.00251328	NA	0.00253893	0.00372376	0.00208322	0.00128994	0.00169826	0.00389679	0.00249439
Marker1256	0.00758913	0.0103404	0.00832974	0.00725262	0.00689358	NA	0.00505529	0.00761679	NA	0.00649344	NA	NA	0.00624967
Marker12560	0.00236967	0.00932379	0.0028436	0.0096941	0.00653454	0.0125987	0.0136914	0.00558565	0.00661424	0.00765365	0.00971564	0.00705635	0.0124125
Marker12562	0.0013541	0.000789889	0.0016851	0.0035186	0.00517019	NA	0.000947867	0.00253893	0.00366221	0.00427241	0.00592417	NA	0.00541638
Marker12564	0.00746445	0.0089211	0.00963186	0.00840155	0.00947867	0.00236967	0.00505529	0.00677048	0.00674996	0.00683118	0.0083329	0.00600316	0.00995261
Marker12566	0.00303565	0.00193882	0.00560103	0.00725262	0.00603188	NA	0.00337019	0.00795531	0.00560103	0.00513154	0.00339652	0.00484466	0.00695513
Marker12567	0.00843706	NA	0.00558565	0.00330317	0.00394945	0.00248815	0.00600316	0.00473934	0.0062138	0.00704188	0.00810248	0.00779358	0.00501812
Marker12568	0.00238516	0.00238516	0.00157978	0.00459572	0.00312126	NA	0.00439329	0.00276461	0.00416645	0.0029812	0.00406793	0.00473934	0.00371351
Marker12569	0.0165292	0.0119067	0.014218	0.0114893	0.00866177	0.00986928	0.0144286	0.0199729	0.0163733	0.0159242	0.0131517	0.0187881	0.0176815
[truncated: 17,868 more rows]
