# Supplementary material for: Exploring the Phylogeography of Ancient Platycladus orientalis in China by Specific-Locus Amplified Fragment Sequencing
Source: Int J Mol Sci. 2019 Aug 8;20(16):3871. doi: 10.3390/ijms20163871 (PMC6719015; doi:10.3390/ijms20163871)
Supplement: Supplementary file 1 [file ijms-20-03871-s001.zip › ijms-542953-supplementary-XML/Supplementary file S3.xls]

## Sheet: Sheet2
Supplementary File S3: Tajima’s D value of all populations.
#Chr	Tajima_D（GS-W）	Tajima_D(BJ-Z)	Tajima_D(SX-D)	Tajima_D(BJ-D)	Tajima_D((HN-S))	Tajima_D(SX-J)	Tajima_D(SD-C)	Tajima_D(SD-M)	Tajima_D(SX-X)	Tajima_D(BJ-T)	Tajima_D(BJ-W)	Tajima_D(SX-Z)	Tajima_D(SD-D)
Marker1000	-1.8143	-0.551298	0.850568	0.850568	-0.933021	1.14799	NA	NA	1.2112	0.803394	0.56489	NA	-1.07437
Marker10000	0.257007	-1.00525	-2.19753	-2.19753	1.04874	1.0832	-2.85774	-3.98042	1.02859	0.225637	-0.22378	-0.524891	-0.669355
Marker10002	-1.49596	1.41317	-0.563005	-1.09084	0.289715	1.5146	-0.74682	-1.19631	-0.265804	-1.15023	-0.725205	-2.05391	-0.71193
Marker10008	-2.66664	-0.871621	-0.332291	-0.480284	-0.875953	1.76787	-0.486133	NA	-2.53564	-1.12587	-0.456083	-1.37779	0.120272
Marker10009	-0.22948	0.239454	-1.7639	0.448806	-0.502653	1.14799	0.729199	-2.38322	-0.150748	-0.370302	-0.0452726	0.662845	-0.258752
Marker1001	-0.551298	-0.517639	-1.94743	-1.3888	-1.85767	1.14799	-2.21349	0.167656	-0.659236	-0.99189	-2.00602	-3.40395	-0.609007
Marker10011	-1.07779	0.811662	0.386471	-0.153476	NA	1.34534	-0.65462	-0.175144	1.08057	0.182176	-0.392201	-0.19572	1.79548
Marker10012	0.87312	1.50976	-0.312309	0.0169455	-0.280687	1.14799	-3.40395	NA	0.92787	0.711031	1.25024	-0.174749	0.147598
Marker10014	1.01068	-0.551298	-0.257419	0.823543	-1.20326	1.0832	-1.27011	-1.57467	0.709522	1.40196	0.56489	-0.136083	-0.210208
Marker10015	0.102178	0.115174	-0.130465	-0.239766	0.600306	1.14799	-1.33974	-1.74242	0.383964	-0.146294	0.373237	-2.52442	-0.602889
Marker10016	1.88494	1.79369	NA	1.14308	-2.12208	1.2932	-3.49681	-3.7186	0.594456	-0.32359	0.16204	NA	1.16409
Marker10017	1.27351	0.239454	-2.12208	-0.734844	NA	NA	NA	NA	NA	0.710809	-0.948025	NA	-1.70703
Marker1002	NA	NA	0.418183	NA	-0.257419	1.14799	NA	-1.57467	-2.18017	-1.18878	-2.02664	-2.85774	-1.18972
Marker10020	-0.0587001	-0.872963	0.103479	-0.264255	1.21938	NA	-2.57746	0.405655	-2.17037	0.704586	0.0555152	-2.23447	-0.533794
Marker10021	-2.03325	0.455067	-0.697373	0.909844	0.552684	1.42581	-0.174749	-0.754451	0.348311	1.19964	1.16111	-1.51287	-0.109971
Marker10022	-1.55155	-1.57905	-1.10463	-0.575259	1.12755	1.30864	0.0194165	-1.68172	-0.264605	-1.51552	-0.0797891	-1.01784	0.271182
Marker10024	-0.850653	0.646632	1.4311	0.346003	0.580437	NA	-1.47359	-4.61433	0.365778	0.921382	-1.10721	0.27345	-0.144732
Marker10025	-0.526564	-0.351609	-0.473536	-2.24506	0.11157	1.41033	-1.62352	-2.18517	-1.72166	-0.27131	-0.873264	-0.722555	-0.0887305
Marker10028	-2.40127	-0.0179877	-1.67618	-1.76885	NA	NA	-2.85774	-3.98042	-0.830142	-1.12765	-0.585884	-2.7961	-1.70703
Marker1003	0.590793	0.862246	0.299117	-0.839281	-1.10748	1.57537	-0.174749	-3.30121	-0.885816	0.176081	0.441725	-1.06153	0.702572
Marker10030	-1.69393	1.65976	NA	-0.886073	0.999151	NA	-1.51287	-1.82545	0.00937242	0.837617	0.567739	NA	-1.58549
Marker10031	0.766621	0.986274	0.871801	0.850568	NA	NA	-0.524891	NA	NA	-0.0758519	-0.642529	0.933139	NA
Marker100318	1.21258	-0.880777	NA	-2.12208	1.04874	NA	-1.27011	-1.57467	0.480755	0.855315	-1.1844	-0.136083	-1.77131
Marker10032	1.21665	0.534667	0.63772	-0.0612821	NA	NA	-0.927629	-0.219753	0.993752	-1.32812	-0.854351	-0.0838171	-0.0950943
Marker10033	-0.823326	1.17894	0.414822	1.335	NA	1.7706	-1.7484	-3.7186	0.765911	1.27696	-1.02886	0.0212136	0.832328
Marker10034	1.07188	1.38628	0.761205	-2.45641	-2.88601	NA	-1.78195	-4.90393	-0.949123	-0.479533	-1.78002	1.0819	-1.50716
Marker10036	-0.977954	0.688568	-0.459267	-0.401058	-0.0981391	1.42581	-0.162093	-1.34723	0.774787	-0.298375	0.487624	-0.660162	0.667751
Marker10038	NA	0.766621	NA	-0.257419	0.418183	NA	0.544331	-0.131223	-1.18684	0.0866594	0.888832	-0.136083	1.25906
Marker1004	-1.94295	0.554153	0.425387	-1.20326	-0.312309	NA	-0.83748	-0.988784	0.594788	-0.102355	-0.183546	0.243139	0.0826974
Marker10040	0.765108	0.493857	-0.786476	-0.598614	0.909844	1.65776	-2.76454	-1.02224	-0.612255	0.281723	-1.13521	-0.827332	0.433147
Marker10042	0.845189	0.629572	-0.933021	1.03194	1.16308	NA	NA	0.0359262	1.23404	0.771198	-0.753835	-0.271832	0.022963
Marker10043	NA	NA	1.03194	-1.06757	NA	NA	0.677317	NA	1.38712	0.583921	0.701598	-0.625216	1.46765
Marker10044	1.99129	0.742264	1.36688	-0.313772	0.860665	-0.164629	-1.69619	-0.500329	0.651603	1.73294	1.00603	0.0180168	1.54141
Marker10045	-0.681467	0.134787	-0.487951	-0.122864	0.425694	1.0832	-0.757245	-1.57467	0.895548	1.38328	1.08111	-0.567325	0.237806
Marker10046	1.30217	NA	0.165166	-1.67468	0.612839	1.71654	-1.22579	-2.86466	0.389166	0.598149	-0.300227	-0.596333	-0.806194
Marker10047	-1.68094	NA	NA	NA	1.27237	NA	-1.33974	-1.82545	NA	NA	NA	-2.7961	-0.669355
Marker100481	-0.0924666	-1.18585	NA	-0.257419	NA	0.888832	-0.524891	-3.98042	NA	0.803394	NA	NA	0.524426
Marker10049	1.13401	1.38988	0.25223	0.299117	-1.3888	1.0832	-3.29659	-2.92546	-0.0713746	-0.177428	0.680489	-2.38509	0.540075
Marker10052	-0.733232	1.18178	0.645841	-2.06038	0.155201	NA	-1.7484	-5.17949	0.734479	0.500117	1.18034	-2.15318	1.06077
Marker10053	-1.25419	0.766621	-2.19753	-2.41934	NA	NA	-0.524891	-2.85774	NA	-1.43679	-1.88781	0.544331	-0.116083
Marker10054	-1.10869	-0.1312	1.50281	-0.786274	NA	-2.02664	0.08298	-0.945775	1.40147	0.777986	-0.713405	0.276533	1.30098
Marker10055	-1.98046	1.20421	-1.45984	-0.891538	0.076472	1.18786	-1.27011	-0.612372	-1.21529	-1.47825	1.10394	-1.14558	0.372537
Marker10056	-1.91803	0.766621	-2.42126	-3.46682	0.418183	NA	-2.85774	NA	-0.432306	0.223883	-2.59062	-2.34743	-1.77131
Marker10057	-2.61857	-0.0143677	0.753252	-0.447361	0.600306	0.520324	-0.83748	0.331285	1.0389	-0.12787	-0.190436	-3.40395	0.237806
Marker10058	1.47302	0.159256	-0.875953	-0.638617	-1.01371	1.34534	0.349408	-0.161668	0.182959	0.267328	0.633357	-0.0776662	0.725786
Marker10059	-1.54573	1.35164	0.0538066	-0.252908	-1.13197	1.51284	-1.78302	-1.74242	-1.3232	-0.00120805	0.449195	0.0115781	0.179347
Marker1006	-0.97006	0.409781	0.343421	-1.70932	0.731264	1.14799	-0.136083	-0.131223	0.872356	-0.0415808	0.0935618	0.544331	-0.847952
Marker10060	-1.18585	0.766621	0.823543	-1.20326	NA	1.0832	-1.27011	-3.98042	NA	-1.18878	0.56489	-0.136083	-1.18972
Marker10061	1.49503	-1.26669	-0.806278	-2.06038	0.631216	1.42581	-0.774298	-2.19346	-0.71682	0.356295	-0.456384	-2.38509	-0.694516
Marker10062	0.424938	-0.0790975	-2.24506	-0.476242	-2.41934	1.14799	-0.83748	0.349927	-0.374111	-0.526433	-0.954122	0.544331	-0.847733
Marker10063	1.70374	1.22692	0.421726	-1.85767	-0.544456	1.10394	-1.67588	-3.12558	0.010291	0.982174	-1.35861	-2.50473	-0.103674
Marker10064	1.23476	1.22426	-2.80461	0.580437	NA	NA	-1.16258	NA	1.28871	-2.27772	-1.02838	-0.625216	-0.0928695
Marker10065	-1.58083	0.455067	-0.875953	1.08842	-2.24506	1.51609	-0.174749	-1.94002	1.28295	1.4259	1.54573	-0.854328	-1.03579
Marker10067	1.97112	-1.15112	0.386471	1.18059	0.911654	1.62312	0.29358	-0.138817	-1.32873	2.21465	1.14851	NA	0.694081
Marker10068	-0.47089	NA	0.960085	-0.911157	-0.179226	1.42581	-0.47022	-3.7186	0.275198	0.485223	0.400077	-1.21364	-0.189767
Marker10069	-1.3976	1.2139	1.03194	-0.0448582	-2.41934	NA	-1.01784	NA	-1.16605	0.954925	-0.201178	-0.312215	0.904745
Marker1007	-0.690196	1.23476	-0.312309	-0.886073	0.418183	NA	-1.51287	0.405655	0.761329	0.437048	0.701598	-3.40395	0.761296
Marker10071	1.23521	NA	-1.20326	-1.94743	-0.651103	NA	-1.71066	-0.131223	NA	0.0798696	0.0277763	NA	-1.03579
Marker10072	0.646632	1.84318	0.355381	0.149079	0.823543	1.57537	0.698995	-0.626885	-2.94323	1.3686	1.63598	-0.562091	1.90969
Marker10075	0.477439	NA	-0.312309	-2.80461	-1.20326	NA	-1.71066	NA	0.00762296	-0.819609	0.261312	0.243139	-1.70703
Marker10076	0.630386	-0.551298	-1.70932	-1.01996	-1.10748	0.567739	-2.21349	NA	0.142495	1.36998	-0.540275	-3.10003	-0.679014
Marker10077	NA	1.73309	NA	0.958664	-0.0836929	1.14799	NA	NA	NA	1.20267	0.629679	-1.27011	0.711951
Marker10078	0.470891	-0.551298	-1.20326	-0.886073	0.823543	NA	-0.432248	-1.82545	-0.959592	0.068884	0.62113	-0.83748	-0.615289
Marker10079	-1.30132	0.998626	-2.12208	-1.91785	-0.562493	1.0832	0.729199	-1.54815	-0.685911	1.112	0.990618	-2.56908	0.987788
Marker10080	0.299784	0.138372	NA	-2.12208	NA	NA	-0.660162	-1.57467	1.4571	1.07681	-1.53219	-2.28956	0.451079
Marker10081	NA	NA	-1.67618	-1.20326	NA	NA	-2.34743	0.349927	-1.98451	-1.01268	-1.44355	-0.524891	-0.210208
Marker10082	-1.20963	NA	-0.476242	-1.21394	-0.257419	1.42581	0.544331	-3.98042	0.709522	0.728549	-1.99407	-0.136083	-0.886729
Marker100824	-2.10445	NA	NA	NA	NA	NA	-2.7961	-0.152121	NA	NA	NA	NA	-0.040981
Marker10083	-1.04323	-0.875316	0.418183	-0.443248	0.711847	1.14799	-3.16083	-1.65572	1.08095	-0.770428	-1.05229	-2.10015	-2.07647
Marker10084	-1.64869	-0.0371975	0.580437	-3.35805	0.444341	NA	-3.8283	-5.0708	0.381061	0.136518	-1.63725	-0.062443	0.277393
Marker10085	0.542683	0.128932	0.216806	-0.326057	-0.843801	1.42581	-1.48442	-4.12004	0.823939	0.702999	0.101251	-3.37452	0.256738
Marker10086	-0.690196	NA	0.507353	1.16308	-0.312309	NA	0.918527	-1.82545	1.0532	1.82409	0.329324	0.648372	-0.653862
Marker10087	-0.815495	1.31722	0.947759	-0.383584	0.0183729	1.67026	-0.187329	-2.18517	0.167667	1.15728	0.103308	-0.721263	1.1026
Marker10089	-0.369779	-0.682574	-0.687452	-0.655432	0.47808	NA	-0.432248	-0.709896	NA	0.260652	-0.224352	NA	-0.504545
Marker1009	-2.40127	0.134787	-0.257419	-2.12601	NA	1.14799	NA	0.349927	-1.45921	-1.30103	-1.99407	NA	-1.77355
Marker10090	1.47122	0.829628	-1.07329	-0.872947	-0.971195	1.27835	0	-2.08242	-0.212318	0.0296746	-0.193586	-1.60791	0.0887838
Marker10091	0.594284	-0.690196	-1.43257	-0.0290903	-1.20126	NA	-0.660162	-0.754451	-1.5253	0.376148	0.139565	-2.56016	0.132147
Marker10092	NA	0.766621	NA	NA	NA	NA	NA	NA	NA	-1.18878	-2.02664	NA	-0.210208
Marker10094	1.01068	-0.551298	0.0975219	-0.756899	-0.230343	1.38557	-1.24572	-3.91596	-0.74887	0.856585	-0.49916	-2.99015	-1.63041
Marker10096	-1.91803	-0.551298	-2.41934	-0.257419	-2.41934	1.0832	-0.136083	-3.98042	-0.374111	1.20267	-1.18939	0.544331	-0.789786
Marker10097	-1.91803	-1.54573	-0.971195	-1.80167	-0.678666	1.57537	0.990243	-1.94002	-0.147091	-1.64199	-0.478248	-2.23317	-1.41213
Marker10099	0.62215	-0.628395	-1.08873	-1.06757	-1.01996	NA	-1.70147	-1.3812	-2.02989	1.11646	-1.7027	-0.214853	-1.2594
Marker1010	-1.91803	1.20593	-0.257419	NA	NA	NA	NA	-3.98042	-0.374111	-0.830066	-2.02664	NA	-1.77131
Marker10100	-0.687854	0.845192	-1.14581	-1.87912	-1.10748	NA	-0.562091	0.0359262	-1.46631	-1.58717	-0.733464	-1.51287	-0.887573
Marker10101	-2.33177	1.13401	-1.81624	-2.72044	-1.13197	NA	-2.05393	-1.82545	0.24769	-0.0604821	-1.62559	-2.50473	-0.756723
Marker10102	1.63136	1.20593	0.310097	-1.70932	1.18763	NA	-0.854328	-1.14964	0.24769	-0.588153	-0.889772	-3.66973	0.362111
Marker10103	-1.22944	0.95977	NA	-0.0978003	-1.67012	NA	0.729199	0.405655	0.74076	-0.265501	-0.149496	0.761753	-0.56258
Marker10104	-2.33702	0.568172	-0.542256	0.79079	-0.678666	0.888832	0.544331	NA	-0.610233	-1.26577	-1.1844	-1.42504	-0.637522
Marker10105	-0.484736	-0.728821	0.310097	0.0959409	-2.57458	0.56489	-2.61296	-4.95179	-1.63547	-0.0209372	-1.03261	-2.47139	-0.601357
Marker10109	-0.0550257	-0.815495	-0.340214	0.0115448	-0.340214	NA	0.045575	-1.1725	-0.0174156	1.41323	-0.64734	-1.70147	0.314859
Marker1011	-1.49517	-0.815495	0.220451	-2.07274	-2.09667	NA	-2.68299	-3.66761	-0.497792	-0.964194	-1.13521	-0.74682	-0.221038
Marker10110	-2.10445	-0.262427	-1.94743	1.0577	-0.709278	-1.04187	-0.674031	-0.780797	-0.0986883	-1.20733	-1.7929	-2.21349	0.400548
Marker10111	-0.00805731	1.45266	-0.996206	-0.46181	0.405617	NA	-0.249772	-0.0455339	-0.0713746	1.08016	-0.19951	-1.78302	-0.0754225
Marker10112	1.34374	0.239454	0.256038	0.823543	0.671286	NA	-1.4791	-1.57467	0.480755	1.43099	0.418939	0.544331	0.972457
Marker10113	1.06627	0.752191	-0.641264	-0.0590759	-0.113221	1.54573	-0.1823	-3.30121	0.11724	-0.43701	0.383992	-0.774298	0.61857
Marker10114	NA	0.141205	-0.329165	0.405617	0.263627	1.14799	-0.714008	-0.626885	0.303375	1.60951	0.599552	-3.93391	1.07399
Marker10117	1.13401	1.78384	0.561682	-1.36732	1.33062	1.42581	-0.1823	NA	0.0429782	0.962125	0.821884	0.62443	-0.0170557
Marker10119	0.248735	1.73859	1.10266	-1.44784	0.947759	NA	0.12908	-1.94002	-0.552539	2.29999	0.705554	-0.811759	1.17554
Marker1012	0.990325	0.134787	-0.886073	1.04874	0.418183	NA	-1.78302	-0.988784	-0.737538	-0.179413	-0.585884	0.243139	0.373525
Marker10120	-2.52243	-0.217786	-0.263524	-0.971292	1.20748	1.57537	0.648372	-1.82545	0.335552	0.802621	-0.296888	-0.395483	-0.527759
Marker10121	1.6311	0.718836	-0.157225	0.535832	-1.25437	1.01108	-1.43832	-2.37695	1.50847	1.28311	0.122517	-0.020071	-0.360695
Marker10122	-0.529761	0.480213	0.0195527	-1.78976	0.76774	NA	-2.5447	-1.09584	0.649586	-0.584204	-1.09052	-0.0662592	-0.286356
Marker10123	NA	-0.551298	-2.12208	-2.41934	-0.257419	1.14799	NA	-2.85774	-0.863935	-0.0923181	-2.02664	-2.85774	NA
Marker10124	-1.37042	1.74348	-0.145292	0.631216	1.08336	0.962853	-0.599514	-3.90598	0.833484	0.210764	0.334827	-1.40374	0.445194
Marker10126	1.31417	NA	-2.57458	-0.340214	1.267	NA	0.698995	-4.90393	NA	0.494989	-0.64734	0.698995	-0.804183
Marker10129	-0.200944	0.0252666	-0.380615	0.255052	-0.290452	1.42581	0.116499	-1.34723	-0.0986883	1.69742	0.241742	-2.23429	1.71273
Marker1013	NA	1.18178	-0.0802183	1.24926	-3.46682	NA	NA	-0.170752	-0.00940817	0.742124	-0.0928533	0.445486	0.592276
Marker10133	-1.78442	1.42256	0.731264	0.255052	0.671286	1.21973	-0.368914	-0.556857	0.573175	0.447058	0.595203	-0.562161	-0.135564
Marker10134	0.766621	0.577221	NA	-1.63887	1.04874	NA	-2.22788	-4.90393	0.817927	-1.62436	0.771035	0.187329	NA
Marker10135	-1.68094	0.766621	-1.45984	NA	NA	NA	-0.524891	0.851875	-1.18684	NA	NA	NA	-1.03579
Marker10138	-1.68094	0.239454	NA	-1.67618	NA	NA	-2.85774	-1.57467	NA	0.933849	-1.44355	NA	1.14442
Marker10139	-1.3976	1.64607	1.267	0.552684	-3.19749	1.57537	-1.14558	-1.34723	1.44549	2.04651	1.51609	-1.63099	1.43788
Marker1014	0.893395	1.46771	-0.974924	-0.368871	-2.37342	1.65776	0.0212136	-5.25595	-2.0463	-0.117031	-0.939606	-2.45252	0.271439
Marker10140	-0.292017	0.384176	-0.0572223	0.721097	-2.93606	NA	-0.941883	-0.167169	-1.03332	1.28439	0.84545	-0.0776662	1.1724
Marker10143	-2.14749	NA	-2.08679	-2.16379	-1.29826	1.51609	-0.774298	-0.131223	-0.506392	-1.11954	-2.42884	-1.62284	-0.898716
Marker10144	1.23476	1.01068	-2.12208	-1.13197	-2.41934	1.0832	-2.34743	-3.98042	0.258008	-0.547577	-2.51711	-2.85774	-0.210208
Marker10145	0.545551	1.23476	-0.122864	-0.638617	-0.340214	NA	0.990243	-3.53842	1.28295	1.27195	-0.285712	-1.01784	0.737392
Marker10147	-1.18585	-0.0143677	-0.257419	-2.41934	NA	NA	NA	-3.98042	0.709522	NA	-1.1844	-2.85774	-0.669355
Marker10148	NA	NA	NA	NA	-0.257419	0.888832	NA	-0.131223	-2.18017	-0.830066	0.56489	-2.85774	NA
Marker1015	-1.57363	-1.54573	-1.20326	-2.41934	-1.20326	1.24607	-1.27011	-4.30461	-1.57024	0.0632637	-1.86463	-0.162093	-2.04826
Marker10150	-1.18585	0.986274	-2.41934	NA	NA	NA	NA	NA	-2.18017	NA	-1.88781	0.544331	-1.77131
Marker10152	NA	-0.0179877	-0.312309	-0.756899	0.552684	NA	0.116499	-4.90393	0.594788	1.16732	0.360287	-0.162093	-1.46977
Marker10153	-0.146248	0.766621	1.37601	-3.42238	-0.734844	1.14799	0.544331	-1.57467	-0.143711	1.48238	1.0832	-1.62284	-0.501904
Marker10154	0.496481	0.0328997	-0.397473	1.42373	1.18059	NA	-1.27011	-3.98042	1.43052	2.2014	0.44483	-2.15449	0.402503
Marker10155	1.22878	NA	-1.23311	NA	-1.65137	0.56489	NA	-5.0708	0.239023	-1.5953	0.70276	NA	-1.10346
Marker10158	1.20421	NA	0.958664	-1.20326	-1.20326	NA	-2.45841	-3.98042	-1.18684	-0.855808	0.56489	-1.27011	-0.266296
Marker1016	-1.18585	0.862246	0.343421	-0.476242	-1.41169	NA	-0.432248	-3.21989	0.206193	-0.136603	-1.18939	-1.53391	0.31536
Marker10161	-0.820761	1.01068	-1.94743	-0.27275	-2.41934	NA	-1.14558	-4.90393	1.03642	-0.079908	-0.537038	-2.31039	0.0938903
Marker10163	0.147072	1.48927	1.21144	-2.18892	0.0646831	NA	-3.21387	-0.988784	-0.099076	-0.161365	-0.196168	0.698995	-0.855037
Marker10164	-0.778192	0.766621	0.850568	-0.476242	0.753252	NA	0.771136	-0.163299	NA	-0.997622	-1.76106	0.544331	0.226172
Marker10165	NA	-1.75414	0.286613	-1.00429	-1.5306	1.62312	-3.49681	-3.0787	-1.59365	-0.684974	-1.22835	-3.49681	-0.572443
Marker10166	-0.750512	1.29013	0.139709	-0.45107	-1.67012	1.34534	-0.61774	-3.32318	-0.765934	-0.145016	0.0578569	-1.77742	-0.178166
Marker10167	0.134787	-0.690196	0.0975219	0.0975219	0.343421	1.0832	0.771136	-2.56915	0.761329	0.857274	0.148936	-0.432248	-0.615289
Marker10168	0.655059	1.20593	NA	-3.5455	-2.41934	NA	-1.7484	-0.49094	-2.96787	0.954661	-0.673204	-3.93391	-1.88823
Marker10169	1.11596	0.590793	-0.257419	-0.125989	0.767983	NA	-2.9168	-0.131223	-0.737538	1.72198	0.821884	0.116499	0.528468
Marker10170	0.661073	0.140845	0.684166	0.325909	-0.245232	1.39755	-1.41071	-0.754451	0.42493	-0.0865038	-0.154585	0.0260507	-0.29471
Marker10171	-1.18585	1.26532	NA	0.823543	NA	NA	0.604588	-0.759691	NA	-1.45359	-2.41829	NA	0.725449
Marker10172	NA	0.766621	1.04874	0.958664	0.850568	NA	NA	0.734847	0.258008	1.36198	0.418939	0.544331	-0.271428
Marker10173	0.182564	1.28178	0.315814	1.3785	-0.153476	1.78466	1.0819	0.462061	0.497792	1.806	1.26373	0.116499	1.54306
Marker10175	-2.56644	0.646632	-1.10748	-1.67012	-3.35805	1.0832	NA	-5.0708	-1.7559	1.44016	-0.223496	-3.66973	-0.318835
Marker10176	1.49163	-1.48699	-1.23311	-1.49188	-2.30409	NA	-1.99818	-1.94002	-1.80623	0.491908	-0.588394	0.243139	-0.992518
Marker10177	NA	NA	NA	NA	-1.20326	NA	NA	NA	0.167705	NA	NA	0.544331	-1.40399
Marker1018	-0.751306	-0.551298	0.823543	-0.476242	-0.476242	NA	-1.78302	-0.709896	-1.18684	0.479858	-0.22378	-1.27011	-1.40818
Marker10180	-0.609438	0.95977	-2.95145	-0.487951	-2.18892	1.67026	0.544331	NA	-1.96866	0.633007	-0.985141	-1.84634	-0.772317
Marker10181	NA	NA	NA	-0.891538	0.671286	NA	-2.45841	-1.82545	-1.06221	0.425784	-2.11477	NA	-2.24392
Marker10183	0.239454	1.41457	1.04874	0.754137	NA	NA	0.797922	-0.152121	-0.698998	0.584454	-1.69516	-0.83748	-0.0881257
Marker10184	-0.698608	-0.155702	-1.76885	0.418183	-0.280687	NA	-2.99015	-3.21989	0.267039	0.488524	0.360287	-2.21349	-1.54594
Marker10185	-1.25852	NA	NA	-1.45984	-2.30409	NA	NA	-4.61433	NA	-1.95296	-0.585884	-1.51287	-2.16249
Marker10187	0.36215	-0.0942504	-0.0498544	-0.330147	-0.7699	0.609792	-1.06376	-1.4536	-0.642666	1.4567	0.806347	-0.581081	0.975311
Marker10188	-1.18585	0.766621	NA	0.418183	-2.12208	1.14799	NA	-3.98042	0.98043	-1.1376	0.888832	-0.136083	0.187719
Marker101892	NA	NA	-2.12208	NA	NA	0.888832	NA	NA	NA	-0.410446	NA	NA	NA
Marker1019	NA	NA	-3.19749	NA	NA	NA	NA	-3.98042	-0.30187	0.494989	NA	NA	NA
Marker10191	1.40117	1.35164	0.0701998	-1.21394	-2.41934	NA	-0.524891	-2.38322	-0.526418	-0.0769329	1.10242	-1.37779	0.173914
Marker10192	NA	1.65976	-0.042581	-2.37342	0.753252	0.888832	2.2693	-0.189306	-1.64287	-1.27046	-1.17989	-0.947308	0.451079
Marker10193	NA	NA	0.671286	NA	1.16308	NA	-3.40395	-1.82545	1.31647	1.3454	-1.47103	-1.71066	1.53684
Marker10197	0.183614	0.766621	-1.21394	-2.23276	-1.17359	1.42581	-0.83748	-0.131223	-2.46378	0.518485	-0.617704	-2.68892	-0.504545
Marker10199	0.424938	-1.18585	-1.13197	-0.0572223	0.208469	NA	-0.562091	-4.61433	-0.358728	-0.339155	-0.603291	-0.441726	0.713334
Marker10200	0.986274	0.767274	0.0177964	-0.771321	-0.32434	1.21005	0.568632	-0.152121	-1.47681	-0.486593	0.0190907	-3.45129	-0.934
Marker10201	-0.778192	0.104568	0.465199	0.958664	-0.312309	NA	-3.40395	-2.38322	0.709522	0.564951	0.888832	-1.37779	0.799914
Marker10202	NA	-0.517639	NA	-3.19749	NA	1.54573	NA	NA	NA	-0.280774	-1.62533	-1.14558	-1.68676
Marker10204	-1.48462	0.95977	-2.93523	-1.45984	-2.93523	NA	-3.40395	NA	1.20544	-2.0288	NA	0.918527	-0.847952
Marker10205	NA	NA	NA	NA	NA	NA	NA	NA	0.258008	-0.497919	NA	-0.136083	-0.669355
Marker10207	0.862246	1.38253	-1.41169	0.612211	-2.41934	0.56489	0.116499	-1.14964	1.07977	0.973376	0.241742	-0.757245	1.27876
Marker1021	-1.22315	1.60678	-0.300978	-0.85046	-0.873756	1.73614	-0.855404	-1.95717	-0.356109	-0.176668	-0.277522	-2.93908	-0.133176
Marker10210	-2.40127	0.95977	1.16308	-1.45984	-0.312309	1.34534	-0.162093	0.405655	1.20544	-1.5322	1.34534	-3.40395	-0.266296
Marker10211	-1.91803	0.766621	-1.20326	NA	NA	NA	-1.27011	NA	0.709522	-1.18878	NA	-1.27011	-1.77131
Marker10212	-0.476312	-1.18585	-2.93523	-0.886073	-0.21395	NA	0.243139	-4.61433	-2.18017	0.548354	-0.54565	-2.85774	0.392914
Marker10213	-0.0179877	-0.690196	-2.93523	0.999151	0.753252	1.42581	0.648372	-0.152121	-2.68051	0.985014	1.38557	-3.40395	1.01335
Marker10215	1.01068	-0.551298	-2.41934	-2.24506	-1.94743	NA	-2.21349	-3.98042	-0.626961	0.204078	-1.35861	-0.136083	1.16723
Marker10216	0.568172	-0.551298	0.135999	-1.70932	0.958664	1.63008	0.771136	-3.91596	-2.18017	0.145895	-2.06987	-2.85774	-0.746471
Marker10218	-0.353437	1.4792	0.325909	-1.28793	-1.29503	NA	-0.0303833	0.233521	0.246238	0.295393	0.0385787	-1.91035	-0.644188
Marker10219	NA	NA	0.823543	NA	NA	NA	NA	NA	0.630165	-1.57407	-2.02664	0.544331	-1.77131
Marker1022	-3.04532	0.711738	-1.0192	0.0195527	0.0448476	1.82191	-0.190923	-1.77076	-0.468475	-0.767913	0.417149	0.12908	0.255734
Marker10220	NA	NA	NA	-0.734844	NA	NA	0.933139	-3.98042	NA	-0.0923181	0.18205	NA	0.150045
Marker10221	NA	NA	0.310634	-0.734844	-1.20326	NA	-0.136083	-1.57467	NA	-1.22216	-0.948025	-2.85774	-1.40818
Marker10225	NA	1.01068	-2.41934	-1.20326	0.823543	NA	NA	-1.57467	-2.18017	0.0866594	-1.1844	-1.27011	-1.18972
Marker10226	0.568172	NA	-0.96804	-0.280687	-2.93523	1.48646	0.893161	-1.94002	0.630165	-0.642797	0.624051	-0.29717	-1.12258
Marker10227	0.271445	1.62138	-1.21174	-0.773275	-1.16271	1.51609	-1.37819	-1.02039	-0.623649	0.134197	0.319238	-0.906883	-0.685646
Marker10229	NA	NA	0.975419	1.14308	-2.12208	1.14799	-2.85774	-2.00603	0.898147	-1.24265	-0.942747	-3.05971	-2.07284
Marker1023	0.745886	-0.690196	-0.886073	-0.312309	-0.312309	1.42581	-0.83748	0.405655	1.07073	-1.06986	-0.585884	-0.432248	NA
Marker10230	NA	NA	-1.45984	NA	NA	NA	NA	-4.61433	0.872356	-2.0288	NA	NA	-1.17756
Marker10233	-0.320662	0.766621	-1.20326	-0.257419	NA	NA	-0.136083	NA	1.07073	-0.758872	-0.179108	1.22474	0.187719
Marker10234	-2.40127	-0.54026	-0.637846	0.343421	-0.995006	1.34534	0.116499	-0.754451	-0.101767	0.320442	-0.380615	-1.53391	0.584393
Marker10235	-1.58083	0.809091	-2.24506	-1.70932	-1.73306	1.14799	-2.21349	-2.38322	-1.43414	-1.21428	-1.08695	-0.368914	-0.934
Marker10236	NA	NA	-0.312309	-2.57458	NA	NA	NA	NA	-1.75108	-1.99341	-2.43089	0.648372	-2.24392
Marker10237	-0.0573551	0.722063	-1.76885	-1.20126	-0.148377	1.0832	-2.38509	-1.74242	-2.22393	-1.75845	0.301014	-2.12982	-0.133125
Marker10238	0.575366	-0.921013	1.394	-3.35805	0.297153	-0.087648	-3.33995	0.295798	-0.37259	-1.9889	0.288923	-0.19362	1.88787
Marker10240	1.80819	1.66123	0.302613	1.37373	0.975419	1.0832	-3.93391	-0.170752	0.179931	0.573773	0.777458	NA	0.837186
Marker10241	-1.588	1.05541	-1.53234	-1.53234	-2.35741	1.73614	-2.85774	NA	-2.49976	1.20663	0.588043	-1.47125	-1.18972
Marker10243	1.20593	0.623666	-2.24506	-2.18588	-0.257419	1.14799	-0.136083	-2.38322	-1.01585	-0.329168	-1.13408	-2.09482	-1.52595
Marker10244	-1.8143	0.87312	-2.12208	-1.91338	NA	NA	-0.432248	-2.38322	1.4571	1.13165	-0.0327797	-2.34743	-1.67364
Marker10245	1.16553	0.267562	-0.26853	-0.476251	-2.12639	1.67735	-0.999088	-1.67337	0.618768	-0.119013	-0.917994	-0.19362	0.11708
Marker10247	0.424938	1.23476	0.871801	-1.13197	0.310634	1.14799	-1.51287	-1.23049	-1.98451	0.691309	-0.907754	-2.85774	0.373525
Marker102486	NA	-1.18585	NA	NA	NA	NA	-0.136083	-3.98042	0.167705	NA	NA	NA	-0.93524
Marker10249	-0.0495499	NA	-1.67618	-0.886073	1.03194	NA	-1.27011	-1.00738	-1.71059	-0.0229107	-1.28356	-0.625216	0.664353
Marker1025	-1.91803	NA	-2.41934	-1.20326	-2.41934	1.14799	NA	NA	-0.374111	-0.497919	-2.02664	-0.136083	-0.669355
Marker10250	1.32084	0.671247	0.336466	-1.75695	-2.0336	1.10242	-2.45841	-3.12558	0.0552288	-0.419472	-2.78114	-2.34743	-0.296201
Marker102508	-1.00525	1.01068	0.256038	0.823543	0.871801	0.111372	-1.27011	-0.131223	1.07073	1.25827	0.771035	0.771136	1.25906
Marker10251	1.45775	1.23476	1.04874	0.507353	-0.756899	1.14799	-1.51287	-1.82545	0.709522	1.38712	-1.62533	-2.31057	0.587286
Marker10252	-0.511903	-0.0425966	0.671286	-0.148377	0.612211	1.0832	-0.162093	-3.91596	-0.904078	0.408194	-0.469524	-0.95141	0.237211
Marker10253	-0.720751	0.379226	-1.3123	-0.886073	-1.3123	1.42581	NA	-3.98042	NA	0.482059	-1.09188	-1.27011	-1.03579
Marker10254	0.614482	0.254444	-1.77184	0.315814	-1.01996	1.75809	-2.77522	0.356172	0.330891	-0.880734	0.375534	-1.32412e-15	0.465947
Marker10255	-0.942724	-0.539077	-1.3888	1.45565	-1.33806	NA	-2.7961	-2.10434	-0.698961	-0.789779	-0.615634	-1.55769	0.0244857
Marker10256	1.53999	-0.766471	-1.63135	0.645841	-1.1033	1.67026	-3.93391	-0.933361	-1.07523	0.92492	-0.335508	-3.63814	-1.70399
Marker10257	1.71732	1.16763	-0.340214	0.731264	0.552684	1.53433	-1.82515	NA	1.01881	1.23196	-1.80901	0.698995	0.468665
Marker10258	0.00264557	1.20621	-0.756899	-2.22764	0.767983	NA	-0.162093	-1.34723	0.104493	1.28368	0.301014	-0.56308	-0.693129
Marker10259	0.95273	-0.0179877	-2.19347	-2.30409	NA	NA	-0.538809	-2.85774	-1.23651	-1.20254	-0.72061	-1.85338	-1.58661
Marker1026	1.00765	1.13401	-0.122864	-0.357297	0.580437	NA	-3.8283	0.445785	1.42954	0.534182	1.57599	0.729199	1.77041
Marker10261	-1.08258	0.313023	0.214924	-0.931688	-0.485044	1.49525	-3.49681	-1.39308	0.840716	1.11846	0.756323	-1.94904	-1.15764
Marker10262	-1.15083	1.13663	-1.49152	-3.35805	0.517921	1.22464	-0.56242	-0.824072	-0.27974	-1.31719	-0.700076	-0.199926	-1.16827
Marker10263	-1.23458	1.36185	-0.926256	-0.212229	-1.45315	NA	-0.963406	-2.4659	0.0272558	-1.23187	-1.22291	0.197491	-0.987598
Marker10264	0.50344	0.218496	-1.94551	0.135999	0.418183	1.48646	-1.14558	-0.556857	-2.04832	1.00715	0.290645	-0.162093	-1.37373
Marker10265	-0.985815	-0.551298	-0.886073	-2.66175	NA	NA	0.601913	-0.131223	0.709522	1.316	-0.380615	-1.33974	-0.47957
Marker10266	1.03403	0.105751	0.0829136	0.0169455	-1.85328	NA	-2.68892	-1.0866	0.749273	1.64789	-1.18092	0.677317	-0.0402695
Marker10267	0.492296	-1.14589	-1.17359	0.496711	0.255052	NA	-1.27011	0.233521	-1.01585	1.15381	0.579955	-0.749316	0.456614
Marker10268	0.234775	0.239454	-2.02311	0.191687	0.817456	1.3482	-0.0442699	-1.73475	1.0239	-0.223329	0.584511	1.4001	0.918273
Marker10269	NA	0.388729	0.508086	-2.41934	NA	1.14825	-3.29342	NA	-1.53154	0.0932837	0.125177	-2.58882	0.0398641
Marker10272	-1.87582	1.84318	-0.966824	-0.886073	0.250719	NA	-3.05971	-4.17774	1.04792	-0.511612	-0.414395	-0.321135	0.948923
Marker10274	0.700785	0.899345	-0.27275	0.134546	NA	NA	-0.749316	-5.0708	-0.433938	-0.716025	-0.419459	-0.368914	-1.54816
Marker10275	-0.460451	-0.849846	-0.728746	-0.297293	0.651904	NA	-2.26812	-3.66133	-0.400044	0.980362	-1.32241	0.990243	-0.504527
Marker10276	-1.94295	1.65976	0.999151	-2.57458	NA	NA	NA	NA	-0.374111	-1.54933	NA	-0.432248	-1.50716
Marker10279	-0.778192	-0.694482	0.355381	-0.639942	-0.734844	1.34421	0.881116	-5.17949	-1.18684	-1.17764	-1.64822	-3.8283	-1.41213
Marker1028	-0.107905	0.369063	-0.681099	-1.07726	0.878075	0.352337	-1.04809	-2.17369	-0.819307	0.933651	-0.447419	-1.76009	0.344749
Marker10280	-1.18585	0.701449	0.947346	0.447825	-2.41934	-1.7173	-3.37297	-4.30295	-0.219028	0.902833	1.63358	-0.955932	-0.406314
Marker10281	1.31722	1.85898	0.134546	1.06393	-1.72423	NA	0.561987	-0.546407	0.381061	2.33527	1.65776	0.811759	1.73594
Marker10282	0.281377	-0.551298	1.04874	-1.1099	0.507353	-2.06555	-2.04712	1.89306	-1.18684	-0.915457	-2.26093	-3.29659	-0.545496
Marker10285	NA	NA	NA	NA	NA	1.38557	NA	NA	NA	-1.9063	-1.47103	NA	NA
Marker10286	-0.0179877	NA	-1.45984	NA	NA	NA	NA	NA	NA	0.728155	-2.51711	NA	-0.847952
Marker10287	NA	NA	NA	-2.41934	NA	NA	-2.85774	NA	NA	-0.312339	-1.88781	NA	-0.210208
Marker10288	0.0602265	0.299784	0.310634	0.654893	0.0297012	NA	0.677317	-0.152121	0.84703	0.934869	-2.43089	-0.0776662	1.61439
Marker10289	1.13672	1.06584	-1.52946	-1.6855	0.580437	NA	-2.74749	-1.63826	0.876584	0.941903	0.588863	-1.07481	-0.169472
Marker1029	NA	NA	NA	NA	NA	NA	-1.27011	-1.57467	NA	-0.830066	-0.471724	NA	-1.77131
Marker10290	1.17298	0.766621	-0.905286	-1.70671	0.0975219	NA	-0.97732	-1.34723	-0.736732	-0.642797	-1.06225	-3.93391	0.625576
Marker10291	-1.21262	-0.0425966	-1.9827	-1.8404	-2.66175	NA	0.121533	-0.161668	-2.06986	-1.02909	-1.38802	-0.660162	-1.34863
Marker10292	-0.0143677	-0.551298	1.04874	-0.312309	-2.41934	1.42581	0.544331	0.331285	1.02859	1.26756	-1.02846	-1.27011	-0.886729
Marker10293	0.0869799	-0.815495	1.1801	-1.1033	-0.357297	NA	-0.703157	-2.50283	1.18869	1.05067	0.609591	-0.0318204	0.600642
Marker10294	1.24453	0.248359	0.165166	0.191687	-1.793	1.82191	-1.06015	-1.88198	1.51329	1.2955	0.707995	-0.563203	-0.743093
Marker10295	-0.789097	0.0478877	-0.944944	-0.291422	-2.18892	1.63008	-2.31057	-2.8205	-1.87436	0.498435	-0.779363	-0.854328	0.181337
Marker10297	-1.21182	-0.717393	1.75324	-0.404184	0.507353	1.63008	-1.0938	-0.152121	0.794631	1.7004	-0.633503	-0.638049	-0.0402695
Marker10298	-1.72601	1.27748	0.080312	-0.0472156	1.18059	1.51609	-0.350025	-1.54632	0.85453	1.03149	0.175107	-0.509127	0.496199
Marker10299	0.160993	-1.18585	-0.110611	-2.07274	-1.31891	NA	0.568632	-1.92381	-0.126888	-1.30103	-2.09306	0.677317	-2.47803
Marker1030	-1.94295	0.89032	-1.06591	-1.94743	-0.685504	1.0832	-1.63099	-1.34723	0.140993	-0.923266	0.279869	-3.05971	-0.847952
Marker10300	-1.33142	0.0785569	-2.4258	-1.44784	-3.19749	1.63816	NA	NA	-2.94323	-1.00804	-0.675205	-2.85774	-0.617959
Marker10302	-2.32732	0.134787	-0.995006	-1.43569	-1.20326	1.14799	-2.31057	-2.85774	-1.59502	-0.0917365	-1.22835	-1.24572	0.389186
Marker10304	-0.671087	-0.690196	0.999151	0.999151	NA	NA	0.27345	-3.53842	-2.10317	1.25604	0.379132	-1.51287	1.65623
Marker10305	0.971089	-0.0338107	-1.01073	-1.17888	-0.41405	1.64669	-1.16267	0.445785	-1.0606	-0.18099	-0.994083	-2.7563	-0.229757
Marker10306	1.17298	0.306946	-0.101539	1.04874	-0.734844	1.24222	0.544331	0.349927	-1.75054	-0.76346	-0.804161	-3.65739	1.25906
Marker10307	1.44865	1.03998	-1.21394	NA	NA	NA	-3.40395	NA	-1.57024	NA	NA	NA	-1.77131
Marker10309	1.6182	-0.30808	-1.14336	-0.598636	-2.41934	1.14799	0.544331	-0.163299	0.98043	-1.32452	-1.02027	-1.43619	1.28967
Marker1031	-0.778192	1.17298	NA	0.850568	0.418183	1.0832	0.568632	0.349927	-0.432306	0.680278	1.0832	1.22474	1.14442
Marker10310	-2.10445	0.64001	-3.19749	-1.45984	0.310634	NA	-0.162093	-1.82545	-1.53611	0.469178	NA	0.544331	1.34979
Marker10312	0.574428	NA	-1.66435	0.282812	-0.278235	1.67026	0.121533	-2.77222	-0.784337	-1.10459	-0.582261	-1.13354	0.323288
Marker10314	-0.292017	1.84318	0.205343	-1.01371	0.11157	1.0832	0.729199	-0.473646	0.0137898	1.62776	-0.235214	0.116499	0.96953
Marker10315	NA	0.134787	-0.96804	-0.148377	0.823543	NA	-1.51287	-3.98042	-0.45997	1.09632	-0.0226107	0.378217	-0.557124
Marker10316	-2.33177	0.0429388	0.0570973	NA	-1.45984	NA	-1.70147	-2.29946	-0.194699	1.15786	-1.72323	-0.321135	0.862364
Marker10317	-0.0143677	NA	0.256038	NA	NA	NA	NA	NA	-1.18684	-0.586873	-1.1844	0.544331	-0.210208
Marker10319	1.6766	NA	-1.43569	0.731264	-3.19749	1.42581	0.698995	-0.161668	0.317221	0.372159	1.21973	-1.01784	1.814
Marker1032	-0.551298	-0.320662	-0.96804	NA	-1.45984	NA	-2.85774	-1.57467	0.372734	0.240123	-1.18939	0.378217	-1.76176
Marker10320	0.22422	1.34641	-0.719981	0.552684	0.0183729	0.775192	-2.62261	-3.93656	-1.31003	-0.0252575	-0.660516	-0.795694	0.603691
Marker10321	0.446065	-0.10177	-0.185445	-1.39031	-0.668759	NA	-2.89566	-1.95495	0.105842	-0.340533	0.307432	0.187329	-0.134806
Marker10322	-1.08192	1.20593	-2.62661	0.823543	1.03194	NA	-2.21349	-1.88122	-0.682024	-0.613055	-0.109911	0.544331	-0.980428
Marker10323	-1.08741	0.239454	-0.300363	-2.93523	-1.01371	-0.0249825	0.648372	-4.44288	0.657313	-1.81596	0.701598	-0.507835	-0.867536
Marker10324	0.996418	1.56723	0.068702	-0.263524	-0.598636	0.888832	0.349408	-0.0139308	0.59213	0.711571	-0.246949	0.251722	0.987788
Marker10325	0.95977	-0.934636	-0.0572223	-2.37342	-1.59027	1.10394	1.0059	0.126767	0.258008	0.748712	-0.973337	-1.37779	-0.528859
Marker10326	0.0229988	0.917396	-1.01996	0.39289	-3.19749	1.14799	-1.32167	-2.00603	-0.179267	0.183489	0.232737	0.349408	0.853461
Marker10327	-0.178323	-0.690196	-1.33698	-2.51408	-1.17359	1.67026	-1.37779	-3.20262	-0.45997	-0.475971	-2.3399	NA	-0.980428
Marker10328	-0.947439	1.20593	-0.230343	-1.62377	0.835218	1.14799	-2.31057	NA	-1.03332	-0.0609748	-0.183546	-1.37779	-0.674142
Marker10329	0.332913	-1.00525	-1.08873	NA	-1.00861	NA	NA	NA	0.630165	-1.34463	-2.06299	NA	-1.19491
Marker1033	-0.551298	NA	-2.41934	NA	NA	NA	-0.136083	-1.57467	-2.18017	-1.18878	-2.02664	-1.27011	-1.77131
Marker10330	-0.518325	-0.0143677	-2.0336	-2.64328	0.158456	NA	-1.82515	-1.92381	-2.06986	-0.746465	0.264194	-1.63907	-1.94426
Marker10331	0.684029	0.427305	1.21006	-3.04085	1.00242	NA	0.187329	-0.0455339	-1.60223	1.89308	0.0704497	0.729199	0.2785
Marker10332	-0.64258	-0.16222	1.0577	0.112188	-1.45315	1.43527	-1.51287	-1.61494	-1.73408	-0.811245	1.54304	0.126901	-1.46977
Marker10333	NA	0.239454	NA	-2.12208	-2.12208	1.14799	-2.85774	NA	-0.432306	1.42834	1.10242	-0.136083	-1.07437
Marker10334	NA	-0.766471	NA	-3.19749	-1.59027	1.51609	NA	NA	-2.94323	-2.29776	-2.78114	-3.66973	-1.68676
Marker10336	-0.254352	0.39292	-1.89055	-0.821873	0.294294	1.36379	-0.191929	-3.41401	-0.0202047	-0.0643371	-0.434727	-2.76454	0.624861
Marker10337	1.02344	NA	-1.36732	-1.26832	-2.72044	1.7343	-0.190923	-2.04903	-1.22777	1.09206	1.57937	-1.46374	0.642471
Marker10338	0.0546881	-0.551298	-0.699983	1.37373	-1.62042	NA	1.06153	-5.17949	0.294433	-0.900774	-0.425493	-0.668229	1.07263
Marker10339	-0.571971	0.273189	-1.0285	-0.882428	-0.146224	0.846115	-1.78302	0.734847	-0.526418	-0.957209	-1.4564	-1.82515	-0.451439
Marker10340	NA	NA	NA	NA	NA	1.0832	NA	NA	NA	-1.57407	NA	NA	NA
Marker10342	NA	-0.551298	NA	NA	NA	NA	-0.136083	NA	NA	-1.57407	-2.02664	NA	-0.93524
Marker10343	1.17298	0.700206	0.459831	-0.872288	0.405617	NA	-1.02053	-2.67512	1.01125	-0.164161	1.18744	0	-1.7
Marker10344	-1.33643	NA	0.494789	0.912461	-2.41934	NA	-1.62284	0.364057	0.607673	2.32699	1.66588	1.3945	2.07436
Marker10345	-1.10579	1.81208	-1.12789	-1.38283	0.580437	NA	-1.21509	0.349927	-1.33452	-0.119157	-1.60625	-2.15318	-1.40249
Marker10346	-2.33634	NA	0.999151	-1.17569	-0.312309	NA	-3.40395	0.405655	1.23404	-0.585388	-2.51711	0.918527	0.664353
Marker10347	NA	0.134787	0.823543	-2.12208	NA	1.14799	NA	-1.57467	-1.98451	0.408194	-2.51711	-2.7961	0.0826974
Marker10348	1.26532	1.50976	-1.45984	0.507353	0.507353	NA	-3.40395	0.126767	-1.06221	1.39599	1.42581	0.648372	-0.847952
Marker10350	-2.03325	0.239454	-0.148377	-0.257419	-0.476242	0.888832	-2.1164	-3.98042	0.317221	0.475595	0.508467	-0.95141	-0.347422
Marker10352	-0.0240648	2.10492	0.784182	-2.91478	-0.552824	NA	0.497158	-1.48112	-0.685029	-1.58423	0.570033	-0.440369	0.628734
Marker10353	-0.476312	0.239454	-0.148377	-0.0836929	NA	NA	NA	-3.98042	-1.45921	0.73036	0.109546	-1.78302	0.173914
Marker10354	-0.675987	-0.778192	-1.25536	-0.608262	-0.476242	1.42581	0.771136	-0.152121	-0.496281	-0.505013	-1.97547	-0.722555	-1.23539
Marker10355	0.534899	1.23521	-0.734844	-2.41934	-0.257419	1.0832	0.544331	NA	0.167705	NA	NA	0.544331	-1.07437
Marker10358	NA	0.986274	-0.734844	NA	NA	NA	NA	-0.131223	NA	NA	-2.02664	-1.27011	-1.70703
Marker10359	-0.0143677	1.13401	-2.37342	-1.56416	-0.042581	1.42581	-1.70147	-2.77222	-1.2194	-1.15132	-1.03982	-0.62443	-1.37439
Marker1036	-0.30808	0.868441	0.810855	0.552305	-0.357297	1.62312	-0.9334	-2.00603	0.390801	-1.778	0.105992	0.339418	0.558812
Marker10360	0.736699	0.248359	-1.96558	-1.37433	0.946153	1.56198	-0.42149	-2.92799	-0.999799	-0.307695	-0.546159	-2.00963	-0.215997
Marker10361	0.183614	1.50976	NA	-0.042581	0.256038	-0.54565	-1.04849	-1.69955	-2.18017	-0.0857703	-0.544937	-2.31057	-1.19491
Marker10362	-1.8143	NA	-2.12208	NA	-0.257419	NA	NA	NA	-0.374111	-1.57407	NA	0.933139	NA
Marker10366	1.78374	0.541815	-0.734844	NA	-1.053	NA	-1.51287	NA	-1.67058	-2.04506	-2.06987	-2.85774	-1.70703
Marker10368	-1.77254	0.820599	0.519024	-2.12601	-1.75695	NA	0.601913	-2.41424	-2.14885	0.576411	-0.948025	-2.72965	-0.449741
Marker10369	NA	0.766621	-2.12208	0.256038	-0.0836929	0.846115	NA	NA	-1.31735	-1.01268	-1.4564	-2.34743	-1.77131
Marker10370	-1.94295	-1.4813	0.020347	-0.280687	-0.891538	NA	-0.660162	-1.94002	0.566845	1.02855	0.0935618	0.544331	0.849043
Marker10371	NA	0.766621	-0.734844	-1.20326	NA	NA	-1.49691	NA	-0.374111	-1.51524	-1.1844	-2.85774	NA
Marker10372	NA	-1.97039	-0.694487	0.0115448	-0.807367	1.0832	-3.93391	-2.00603	-1.57597	1.52835	-0.713405	-1.39222	-0.421868
Marker10373	-0.320662	-1.06054	-0.101539	-2.93523	-2.19347	1.14799	0.903562	-4.90393	-0.737538	-1.78378	-1.99407	-1.27011	0.743518
Marker10374	-1.20963	1.06584	-1.45984	-2.19753	0.256038	NA	-2.50473	-1.57467	-0.602959	-1.18729	-2.78114	-1.24271	-0.972773
Marker10375	NA	NA	NA	-2.41934	-1.20326	0.56489	NA	NA	NA	-1.51524	-1.44355	NA	-1.70703
Marker10378	0.842608	0.766621	-2.42341	-1.01638	-0.210095	NA	-1.41071	-3.56172	-1.44007	-0.470977	0.127373	-0.705869	-0.242227
Marker10380	-0.000684267	0.679657	-0.694487	-0.873355	0.0847953	1.73614	-0.65462	-5.17949	-1.076	-0.457885	-0.0632711	-2.99726	0.687355
Marker10381	1.15712	0.766621	-2.41934	-2.93523	-0.257419	1.14799	0.544331	-3.98042	-0.904078	-0.953102	-1.62533	-1.27011	-0.905596
Marker10382	-1.15846	1.26943	-1.5306	-1.06591	-2.23276	NA	-0.334216	-2.77222	-0.952654	-0.67634	-2.06987	-0.486133	0.0453089
Marker10384	0.940991	0.95977	1.335	-0.00965783	1.37373	1.73614	-1.51677	-0.914497	-2.50887	0.554493	0.643165	-1.76102	0.316199
Marker10385	-2.10445	0.95977	-0.971195	-0.891538	0.671286	NA	-2.85774	-2.38322	-0.756042	-0.518158	-0.912176	-0.29717	0.181251
Marker10386	1.79074	1.20593	-0.846962	-0.236551	0.0499465	1.57937	-0.472407	-2.36185	-0.860402	0.365108	0.535842	0.771136	0.789484
Marker10387	-0.0118767	0.307346	-2.66175	1.40476	0.418183	1.0832	-0.83748	-1.88122	-1.00655	-0.478969	0.386304	-2.7961	-0.444189
Marker10389	1.65976	1.26532	-1.80296	-0.350841	-1.67167	NA	-1.56981	-2.61898	0.57058	0.641183	-0.322554	-1.93573	-0.252687
Marker1039	-0.744503	-0.833546	-3.24848	-1.52946	-2.22764	1.45682	0.648372	-2.31251	-0.911955	-0.991789	-1.06907	-3.49681	-1.78366
Marker10390	-0.81569	-0.445817	-0.122864	-0.340214	0.549179	1.36921	-0.174749	-1.39308	0.807079	0.545884	0.0812425	-2.85774	0.0641314
Marker10392	0.534899	NA	-2.41934	NA	-1.20326	0.56489	-1.27011	NA	-0.863935	0.576761	-2.02664	NA	NA
Marker10395	-0.970239	1.32574	NA	1.03194	1.03194	1.42581	-2.24795	-0.988784	-1.87914	1.47203	0.595989	-2.99726	0.534599
Marker10396	-1.91803	-0.0143677	-2.41934	-1.20326	-1.21394	0.888832	-1.78302	-0.131223	-1.18684	-0.179413	-0.585884	-2.85774	-1.54594
Marker10397	-2.32732	1.26943	0.0975219	-0.886073	-2.93523	1.14799	0.544331	-1.57467	-1.07396	0.145895	-0.585884	-1.82515	-0.47957
Marker10398	-1.50313	1.50747	-1.16659	-0.030678	2.831	1.34534	-0.625216	0.405655	0.882547	0.996939	0.0277763	1.07101	1.12382
Marker10399	NA	0.766621	-0.96804	-0.886073	NA	NA	-0.83748	-1.57467	0.317221	-0.558304	-0.406935	-2.45841	0.430466
Marker1040	NA	0.766621	NA	-1.20326	0.418183	NA	NA	NA	-1.18684	-1.18878	-0.471724	NA	NA
Marker10400	NA	NA	NA	NA	-2.41934	NA	-3.40395	-0.152121	-2.27156	-1.99341	-2.51711	-1.78302	-0.847952
Marker10401	0.248439	1.52038	-1.45984	-0.643498	0.418183	NA	-0.480716	-2.29105	-0.546073	-1.25538	0.451807	0.749316	0.840681
Marker10402	0.56081	-0.681271	0.225608	0.682205	-0.490533	0.727098	-0.88512	-1.47156	-1.71874	0.479143	-0.532589	0.378217	1.36962
Marker10403	1.02088	-0.551298	-0.312309	0.0975219	0.0975219	1.14799	-1.37779	-3.21989	1.23404	1.37886	0.419961	0.648372	0.373525
Marker10405	1.40515	0.40344	-1.31892	-0.987618	0.250719	1.0832	-0.62443	-1.12627	0.731196	0.344119	-0.246528	-1.02342	-0.653153
Marker10406	-0.690196	-0.0212532	0.250719	-0.839281	-0.278235	NA	-3.93391	-5.25595	-0.378322	-0.486073	-3.18491	-0.187329	0.389045
Marker10407	-0.717393	0.766621	-0.734844	-1.94743	-1.21394	1.0832	-1.37779	-1.82545	0.872356	-0.794855	-0.380615	0.544331	-0.977926
Marker1041	1.23476	-0.551298	-0.476242	0.433631	-0.518793	1.42581	-1.78302	-2.13761	-0.261234	1.45823	-0.0249825	-1.14558	0.0772482
Marker10410	-0.67393	-0.155702	0.999151	1.1522	0.433631	1.54573	-1.27011	-1.94002	NA	1.58841	0.573127	-2.99015	0.443137
Marker10411	-0.418374	1.20421	-0.685504	-1.02719	-1.10748	NA	0.577283	-4.30461	0.946899	1.36771	-0.870176	-0.686873	0.521407
Marker10412	-1.91803	NA	-2.41934	-2.41934	NA	NA	NA	NA	1.02859	NA	-1.88781	-1.27011	-0.334448
Marker10414	-0.616935	0.986274	-0.185445	-2.60786	-1.14581	NA	-1.51287	-2.33521	-0.114915	0.0913023	1.04192	-0.271832	-1.40988
Marker10416	0.484252	-0.0199755	-0.302486	-1.25953	-0.122864	1.67026	0.121533	-0.626885	1.52607	1.54299	0.924176	-0.1823	1.74719
Marker10419	-0.690196	NA	-1.82936	-1.26832	-2.55542	NA	-0.136083	-4.61433	-1.93446	-1.27421	-1.87483	-3.63814	-1.25511
Marker1042	0.76011	0.0478877	-0.963027	-1.02591	NA	NA	-0.19572	-1.39062	-0.316746	-0.0936291	-1.11169	-1.7484	-1.31915
Marker10420	0.938592	0.159256	-0.891538	-1.82579	-1.62324	NA	-0.486133	-3.31285	-0.667262	0.952058	0.985674	-1.81891	0.762347
Marker10421	1.42755	-0.509127	-1.0901	0.14506	NA	NA	-0.638049	0.344727	-0.868804	-0.0804559	0.218801	-0.965071	0.85929
Marker10422	0.534899	-0.518325	0.671286	-0.257419	-1.0928	NA	-2.1164	-1.57467	-0.372494	0.381225	-0.0734779	-1.27011	-1.11675
Marker10424	1.93275	-1.91803	0.665643	0.634646	-3.08736	1.78466	-0.42412	-3.98042	-0.40294	1.85932	1.43214	-0.747781	0.719813
Marker10427	-0.445252	1.32574	-0.0836929	0.850568	0.851612	NA	-2.31057	-1.0866	1.14954	1.61327	0.13433	-2.99015	1.04376
Marker1043	-2.66664	-0.690196	NA	-1.75695	0.823543	0.56489	-1.27011	-0.131223	-1.64287	-0.57815	-1.0274	-3.40395	-1.68676
Marker10430	-0.339336	-0.0486456	-0.0802183	-0.608262	0.850568	1.0832	-1.14558	0.0359262	-0.943633	0.7562	-1.04836	-1.99152	0.152188
Marker10431	-1.91803	0.766621	0.256038	-3.06653	-0.312309	NA	-2.15721	-0.161668	-2.49623	-0.878574	-0.64734	NA	-2.12119
Marker10432	0.655059	-0.690196	0.823543	-2.84723	0.835218	NA	-0.842305	-4.55339	-1.15938	-2.05661	-0.948025	-1.88801	-1.9271
Marker10435	-1.11232	0.424106	NA	0.323294	1.0667	1.45955	-0.371434	-2.0604	0.912593	1.61286	1.38227	-1.19857	0.0282662
Marker10437	NA	NA	-0.0981391	0.425387	NA	NA	NA	-1.57467	0.57058	-0.087132	-1.59569	-2.65036	1.14442
Marker10438	0.598597	0.549485	0.236947	-0.161634	0.195525	1.59956	0.106029	-3.91596	0.377001	1.15532	0.543339	0.189737	0.974082
Marker10439	-1.57635	1.35164	-1.76885	-1.23311	-1.63789	NA	-2.23429	-1.54483	-1.75108	-1.17411	-1.38401	0.568632	0.786915
Marker1044	0.745886	-0.551298	NA	0.256038	-2.93523	1.14799	-1.27011	-0.131223	-2.18017	1.36126	-1.5515	-3.40395	-0.47957
Marker10440	1.52941	1.8939	-0.527402	-0.124712	0.721097	0.974056	0.499544	-0.170752	-1.49665	1.50512	-0.255903	0.77448	0.41953
Marker10441	NA	-0.875316	-3.34623	-0.872947	1.14088	1.73614	-1.54323	-0.450369	0.258852	0.504021	-0.161633	-1.06364	-1.6193
Marker10442	NA	1.32574	-0.734844	0.256038	NA	NA	NA	-3.98042	NA	-0.0923181	-0.642529	-2.85774	-0.669355
Marker10444	-1.68094	0.493199	-1.23311	-1.13197	0.0701998	1.10242	NA	NA	-1.78263	-1.05263	-1.3959	-0.567325	-0.766952
Marker10445	0.664982	0.399557	0.121331	-1.86722	0.565613	1.69695	-1.70439	-0.385051	0.71348	0.93283	0.522651	0.546967	-0.124606
Marker10446	1.21719	1.29877	-0.246441	1.1801	-0.891538	1.73614	-0.291309	-0.067384	-0.396243	-0.124242	-0.233287	-1.78594	1.21136
Marker10447	-0.0143677	1.20421	0.418183	-1.73306	0.850568	NA	-1.78302	-2.40182	-2.68051	1.29567	0.771035	-0.136083	-0.0142452
Marker10448	1.15712	NA	-0.734844	-1.20326	NA	NA	-2.85774	-3.98042	NA	1.27409	-1.1844	NA	-1.18972
Marker10449	-1.48462	0.145105	-1.01996	-0.357297	-1.10463	NA	0.881116	-0.429537	-0.436677	0.726654	-1.31034	0.187329	-0.644547
Marker10450	-2.4865	NA	1.45565	NA	NA	NA	-3.8283	NA	0.685199	NA	NA	NA	NA
Marker10452	-0.0556023	0.753254	-0.263524	-3.08736	0.289444	-0.474239	-2.45252	-1.64301	0.210912	-0.478125	-0.255993	-1.36332	-0.998035
Marker10454	-0.476312	0.766621	-0.257419	-0.257419	-1.73306	-2.02664	-1.27011	-2.85774	-1.45921	-0.273595	-1.88781	-2.85774	0.173914
Marker10455	-0.829985	0.572486	-0.886073	0.25223	-2.19347	NA	0.698995	-2.61898	-1.56972	-0.125816	0.586226	-1.53391	-0.724681
Marker10456	-1.8143	NA	0.823543	-0.257419	0.958664	1.14799	0.933139	-1.57467	1.1282	-0.410446	-0.948025	-0.524891	-0.93524
Marker10457	NA	NA	NA	0.599239	-3.46682	NA	-0.187329	-5.17949	NA	0.751793	1.34421	NA	-1.88823
Marker10458	-1.72269	0.831244	0.205343	-0.674267	0.366893	1.42581	-0.214853	-1.79859	-1.32006	0.81844	-0.968158	-1.06153	0.291233
Marker10459	1.54642	0.95273	-0.951646	0.835218	NA	NA	-1.43682	-3.21989	-1.75108	-0.273595	0.301014	0.933139	-1.71569
Marker10460	-1.91803	NA	-0.476242	-1.62377	NA	NA	-1.78302	NA	-1.84605	-0.655726	-1.5515	-3.40395	-1.99054
Marker10462	-2.56644	0.556377	-1.52946	0.552684	0.552684	NA	0.601913	-1.94002	0.277049	2.04651	1.48646	0.045575	1.71289
Marker10463	-1.91803	NA	0.871801	-0.257419	-2.12208	NA	NA	NA	-0.0713746	-0.363052	-1.17745	-1.27011	0.693957
Marker10464	-0.0143677	1.20593	0.343421	0.958664	0.425387	1.0832	-0.432248	-2.38322	0.98043	-0.102355	-0.706585	0.544331	0.199028
Marker10465	-0.517654	0.369127	-0.980092	-0.875953	-2.84723	NA	-0.334216	-2.60872	-2.94323	0.725629	-0.615634	-2.21349	-1.03909
Marker10467	-2.40127	1.31722	-1.92837	-0.0802183	0.346003	NA	0.0742477	-1.02039	-0.334204	1.19511	-0.882023	-2.15318	1.19463
Marker10468	-1.93319	0.577815	0.823543	0.74485	0.612839	1.0832	0.0212136	-0.49094	0.0112586	0.941758	1.04973	0.604588	-0.162234
Marker10469	-1.91803	0.766621	0.418183	0.823543	0.418183	NA	0.544331	-0.131223	0.709522	1.40196	0.888832	-1.27011	1.01418
Marker10470	-1.41032	1.1525	0.0193533	0.472027	-0.0648992	1.3956	-0.459005	-1.44394	0.424703	0.399399	-0.277522	-1.88642	0.0775354
Marker10471	0.0843631	0.460215	-1.13719	-2.21195	0.080312	1.5146	-0.120426	-3.49495	-0.642236	-0.939893	-2.43956	-0.936645	-1.26774
Marker10472	0.609912	NA	0.336466	-2.41934	-0.312309	NA	-2.9168	-0.201187	-0.977509	0.427664	1.12181	-2.63049	0.747341
Marker10473	-0.551298	NA	-1.73306	-2.93523	0.418183	NA	-2.45841	-1.57467	0.621704	-0.1678	-0.706585	-0.29717	-1.77131
Marker10474	-1.61785	1.26943	0.731264	-1.76885	-0.257419	1.14799	-2.31057	0.233521	-2.13051	-0.57815	-1.53545	-0.854328	1.58254
Marker10475	-1.94295	0.986274	-3.19749	-0.518793	-0.257419	1.0832	0.407747	-0.188014	0.0638571	1.94393	1.2891	-0.507604	1.66934
Marker10476	-1.50313	0.87312	NA	0.850568	NA	NA	-2.85774	NA	1.04816	0.0188944	0.846115	NA	-0.0323495
Marker10477	-0.681565	1.06584	-2.93523	0.74485	0.731264	1.57537	-0.509127	-3.34995	-0.870779	-0.171226	-0.834061	-0.162093	1.11097
Marker10478	-1.35702	-1.64869	-2.19753	-1.95144	-2.12601	0.888832	-2.21349	-2.15927	0.258008	-0.329168	-2.02959	-1.27011	-1.2706
Marker10479	0.990325	1.15712	-0.230343	-1.62377	1.08112	NA	0.243139	0.126767	0.594788	1.19906	0.259026	-3.40395	1.24601
Marker10480	0.766621	-0.563914	0.513	-2.85245	NA	NA	-2.01458	-1.82545	0.145587	-0.313547	-1.17997	-0.986083	-0.557124
Marker10482	-1.91803	NA	NA	-2.12208	NA	1.0832	NA	-1.57467	NA	0.0866594	1.14799	NA	-0.669355
Marker10484	-2.4142	-0.264154	-1.72423	-1.18543	1.1801	1.81226	-2.15342	-2.51222	1.02911	0.44289	0.460172	0.604588	0.250274
Marker10487	1.45039	1.55219	-0.836268	-1.17359	0.388278	0.888832	-0.524891	-0.131223	-0.295713	1.76577	0.301014	-1.67953	0.835643
Marker10488	NA	NA	NA	NA	NA	NA	NA	NA	-2.18017	0.0866594	-0.471724	-2.85774	-0.669355
Marker10489	1.23373	0.609912	-3.46682	-0.734499	0.147823	1.14799	-1.68961	-5.25595	1.0484	0.14746	-0.724841	-1.7484	-1.17918
Marker1049	-1.91803	1.20593	-1.20326	-2.19753	-1.62377	NA	-0.136083	0.349927	-2.68051	-1.13835	-1.1844	-2.45841	-0.210208
Marker10490	-2.68377	-0.551298	0.908643	-2.41934	-1.01371	NA	-2.85774	-5.17949	-2.68051	-1.76226	-1.99407	-2.9168	-1.76192
Marker10492	-1.98429	0.749842	0.520431	-1.12789	0.0115448	1.38557	-1.92681	-1.36779	-0.214272	1.02853	-0.140593	-1.58875	0.234332
Marker10493	0.113293	-0.849846	-0.0590759	0.076472	-1.72423	NA	-0.827332	0.455339	0.621704	0.66175	0.559232	-0.162093	-0.0666794
Marker10494	1.58892	NA	1.40547	-1.45984	-2.57458	1.14799	-0.83748	-1.82545	-0.503455	1.79163	-0.285959	-0.567325	-0.147057
Marker10497	0.745886	0.95977	-1.45984	NA	-1.45984	1.34534	NA	-1.00738	-0.45997	-1.06986	-0.585884	-1.51287	-1.50716
Marker10498	0.534899	1.23521	-0.771321	-2.41934	-1.20326	1.0832	-2.85774	-3.98042	-0.531521	-0.978097	-1.17745	-1.05939	NA
Marker10499	-2.88064	0.315251	-1.75628	-2.94544	NA	1.2932	NA	0.462061	0.871869	1.58536	0.00205065	0.761753	-0.738931
Marker1050	0.95977	-0.551298	-0.340214	-0.257419	-0.257419	-2.02664	-1.27011	-1.57467	0.388948	-0.571685	0.0639258	0.407747	-0.153369
Marker10501	-1.0984	-0.436147	1.90264	-1.28019	-0.397473	1.2932	-0.0776662	-0.988784	-0.15632	0.0170184	0.969514	0.544331	-0.629156
Marker10503	-1.91803	-0.136779	-2.41174	-1.20326	-0.676127	NA	-0.660162	-3.21989	-1.63061	-1.1376	-2.59062	-1.56311	-0.528859
Marker10505	1.15712	-0.551298	0.256038	-0.257419	0.418183	NA	-1.27011	NA	-0.959592	-0.247909	1.0832	-1.78302	0.451079
Marker10508	-0.851597	0.775452	0.0958217	-1.14336	0.405617	NA	0.749316	-1.92381	-1.63061	1.80258	0.401004	-0.174749	-0.44117
Marker10509	0.379226	0.409781	-2.19753	-2.41934	NA	NA	NA	NA	-1.98451	0.956139	0.62113	-2.85774	-1.77131
Marker1051	-0.646928	1.46771	-0.665971	-0.728746	-0.588819	-0.460377	-0.124886	-2.92933	-0.6165	0.314216	-0.998362	-2.25281	-0.399478
Marker10510	-0.511903	1.21414	0.877373	-0.294745	0.654893	0.0935618	-0.941883	-1.74242	1.02859	-0.509775	-0.487731	-1.33974	1.50499
Marker10511	0.531363	-0.386552	-2.23276	-2.28198	-1.1602	1.64669	-1.03947	-3.56172	-1.17494	0.160332	-1.75733	-1.90827	-0.796475
Marker10512	0.824568	1.30718	-0.0108335	-0.79484	1.21883	1.25892	-1.24886	-0.796844	-0.790506	0.600522	0.85735	0.395526	0.716113
Marker10514	-0.0233246	1.23476	-0.101539	-1.10748	0.999151	1.57537	-0.625216	1.63299	-0.247507	0.295224	-0.631139	-0.271832	1.04545
Marker10515	0.534899	1.01855	-1.13197	-1.59027	NA	0.111372	-0.625216	-5.0708	-1.21529	-0.877185	-0.75703	-1.92224	-1.08202
Marker10516	NA	NA	NA	NA	0.256038	NA	-2.85774	NA	NA	-1.1376	-1.1844	-1.27011	-1.77131
Marker10517	0.202208	1.34636	0.612839	0.612839	0.348817	1.69695	-2.15318	-1.65572	0.398234	1.17244	1.2307	-0.56242	-0.0686359
Marker10518	-0.0182243	-0.815495	-2.02019	-0.59773	-1.42284	1.0832	-0.63607	-3.73775	-0.231819	0.382521	-0.500697	-1.66882	0.892221
Marker10519	0.698056	0.766621	1.27563	1.14308	-0.919937	NA	0.729199	-1.54632	0.994571	2.0663	0.952286	0.249772	1.13077
Marker1052	NA	0.239454	-1.20326	NA	NA	NA	NA	NA	0.206193	-1.57407	0.111372	-0.162093	-0.847952
Marker10520	NA	NA	1.21006	NA	NA	NA	NA	NA	-1.69155	NA	NA	-1.70147	-1.23578
Marker105215	1.32574	1.23521	0.823543	-0.0836929	0.418183	1.18786	0.544331	-1.57467	1.34164	1.29567	-0.179108	0.933139	NA
Marker10522	0.257007	0.766621	0.343421	-2.19753	-2.41934	1.14799	0.243139	-1.82545	0.872356	-0.890056	-0.706585	0.378217	-0.634678
Marker10524	-1.25852	1.01068	0.958664	-1.20326	-1.20326	NA	-2.45841	-0.131223	-2.18017	0.173891	-0.328564	NA	-2.16249
Marker10525	1.40751	-0.849846	0.338389	1.03194	0.671286	NA	0.782768	-0.189306	1.41502	0.0892124	-2.34468	0.990243	-1.00819
Marker10526	1.23521	NA	NA	NA	-1.20326	1.14799	NA	-3.98042	NA	-0.410446	NA	-1.27011	NA
Marker10527	-0.778192	NA	0.630449	-2.18892	1.21883	-2.02664	-0.811759	-0.913714	0.367728	0.163551	-1.35861	0.883829	-0.0631555
Marker10528	-2.56644	0.098244	-0.938289	-2.18892	-0.407596	1.21973	-1.62284	-2.00603	1.51925	-0.166158	-0.341074	-0.827332	0.51169
Marker10529	1.124	1.65398	0.338389	0.195525	-2.60817	NA	-3.01442	-0.161668	-0.886171	0.978295	-1.62533	-0.174749	0.237211
Marker1053	-1.18585	NA	-1.20326	0.958664	-2.41934	1.14799	-1.49691	-1.57467	0.98043	0.764239	0.418939	0.544331	0.187719
Marker10531	0.766621	-1.18585	1.04874	0.850568	1.04874	1.1665	0.771136	-0.163299	1.00369	1.40743	0.846115	0.544331	1.28967
Marker10532	0.525678	-0.142157	-0.858918	-0.914713	-1.09007	0.697533	-1.47218	-2.76653	0.687617	1.96293	0.348491	-0.0127658	1.38357
Marker10533	1.66335	0.64001	-0.0286496	0.637963	0.0847953	NA	0.0802839	-1.54815	-2.23854	0.748567	0.00933016	-1.06153	1.01493
Marker10534	NA	NA	NA	NA	NA	1.71654	NA	NA	NA	-1.88775	NA	-3.65739	-1.36103
Marker10535	-1.91803	0.87312	NA	-0.257419	NA	NA	-1.27011	-2.85774	NA	-0.201624	0.111372	NA	0.972457
Marker10536	-0.551298	0.679016	-0.668759	-1.34192	-2.93523	1.0832	0.544331	-1.57467	-1.32609	1.28264	-0.215014	0.282927	-0.606551
Marker10538	1.51809	1.23521	1.38606	0.289444	0.580437	1.3639	-1.85322	-0.201187	-0.648522	0.379343	-1.00894	0.37111	-0.103431
Marker10539	-0.575971	1.21719	1.02867	0.38182	1.17388	NA	0.0212136	-0.173273	0.797343	1.25999	0.652321	-0.410635	1.96429
Marker1054	-2.40127	0.409781	-1.21394	-1.21394	0.0975219	1.14799	0.243139	0.126767	-0.904078	0.240123	-0.183546	0.544331	1.43989
Marker10540	-1.34326	NA	-2.45456	-1.70671	-1.20326	NA	0.604588	-3.87939	1.03541	-0.832928	-1.42434	0.40568	1.58716
Marker10541	-2.66654	0.170939	-0.667195	-0.542256	-0.697373	NA	-0.174749	-1.94002	0.105842	-0.14451	-0.431181	0.698995	1.0473
Marker10543	1.4792	1.50976	-1.21394	0.343421	0.507353	1.42581	-0.162093	0.405655	0.206193	1.24187	1.22464	0.771136	0.237806
Marker10545	0.424938	1.06584	0.630449	-3.35805	0.823543	1.0832	-0.334216	-0.131223	-2.42916	0.309188	-1.08695	0.729199	-0.841145
Marker10546	1.19144	-0.849846	0.418183	-2.49871	0.850568	NA	-0.136083	-0.163299	-1.98113	-0.57358	-0.787699	0.249772	-1.10121
Marker10547	-0.552702	1.15712	NA	0.823543	-2.80461	-2.02664	-3.40395	NA	-0.602959	-0.067547	-1.20478	-1.27011	-1.18972
Marker10548	-1.90431	-1.08741	1.1903	-0.476242	NA	0.259026	-0.136083	-1.82545	-2.85519	-0.830066	-0.666351	-2.67116	-1.54594
Marker10549	-2.89276	0.424938	-2.19347	-3.24848	-3.35805	NA	-0.1823	NA	-0.0457274	-1.7805	-2.93239	-1.0925	-2.07284
Marker1055	-0.690196	NA	0.999151	0.612211	0.999151	1.42581	0.574175	-2.92799	1.04816	-0.133591	1.00479	-0.205954	1.63378
Marker10550	-1.18585	0.766621	-0.0836929	-2.12208	NA	NA	0.204124	-0.163299	-1.18684	0.282289	-0.948025	0.771136	0.972457
Marker10551	-0.129559	0.455067	-1.29264	-3.35805	-3.19749	NA	0.27345	-2.00603	-0.656547	-1.30763	0.16204	-0.486133	-1.03846
Marker10552	-1.68094	0.307346	-0.476242	-1.73306	0.791503	NA	NA	0.734847	0.98043	-1.01268	-0.646898	-0.136083	-1.53025
Marker10554	0.884147	NA	-0.971195	-0.734844	NA	1.21973	NA	NA	-1.21529	-1.06388	NA	-0.205954	NA
Marker10555	1.75453	1.28823	-0.33531	0.0517926	0.715412	1.71654	0.604588	-2.29105	-0.0195401	1.70523	0.643165	0.776077	-0.500584
Marker10557	-0.476312	-0.0790975	-2.19347	-0.476242	0.418183	1.14799	-0.162093	-0.152121	-0.586324	-0.662191	-0.617704	0.771136	-1.31064
Marker1056	-0.0143677	0.646632	-1.43569	NA	0.958664	1.14799	-0.941883	-1.57467	0.142495	1.0831	-0.907754	-3.40395	-1.9438
Marker10561	1.50976	-0.0371975	0.730902	-0.312309	-2.93523	NA	-2.7961	-0.152121	-0.455982	-0.426006	-2.94866	-0.249772	1.63266
Marker10563	1.54237	-1.48462	-1.59027	-1.28565	0.507353	1.14799	-2.1164	-1.94002	-1.03332	-0.745174	-0.973337	-2.23429	-1.03579
Marker10564	NA	1.32574	0.256038	0.418183	-2.12208	0.888832	-0.136083	-0.131223	0.98043	1.29567	-1.1844	0.544331	0.799914
Marker10565	0.310058	-0.551298	-0.0836929	-0.233066	1.0577	1.05088	0.933139	-3.98042	1.57643	-0.238218	1.0832	-1.05939	1.2555
Marker10569	-0.671087	1.96107	-0.122864	0.310634	0.999151	1.42581	NA	0.405655	1.0389	1.00007	-1.81749	-0.486133	-0.0388034
Marker1057	-0.766471	1.06584	0.767983	-2.0921	1.08842	NA	NA	-5.0708	-2.39942	-2.4797	-1.62533	-3.66973	-0.539366
Marker10570	NA	-0.730204	NA	-3.35805	NA	-0.585884	-2.85774	-5.0708	NA	-2.48419	-1.1844	NA	0.103607
Marker10571	NA	1.13401	-0.357297	0.355381	1.45565	NA	NA	NA	-2.42916	-1.5953	NA	-0.674031	-1.62956
Marker105714	0.94524	1.20593	0.850568	0.958664	-0.734844	0.56489	0.544331	-1.57467	-0.432306	1.43099	0.888832	0.933139	1.16723
Marker10572	0.766621	NA	-2.19753	-2.19753	NA	NA	-1.37779	NA	-0.374111	-0.192344	0.111372	-3.40395	-0.246907
Marker10574	-0.0924666	0.134787	1.2509	-1.58233	NA	1.10242	0.0115781	-3.21989	0.155966	-0.940493	-0.706612	-2.45841	-0.0182775
Marker10575	1.03636	-0.875316	-2.65443	1.4049	0.612839	NA	-1.78195	-0.173273	-1.18217	2.07292	-3.15062	-0.562161	1.58783
Marker10576	-2.66664	1.26943	-0.340214	0.418183	0.909844	NA	-1.63099	-1.94002	-0.0174156	1.60045	-2.39587	-2.21349	0.0491539
Marker10577	0.310058	0.299784	NA	-2.30409	NA	NA	NA	-1.82545	-1.06221	1.03548	-1.17745	NA	-1.17756
Marker10578	-1.34458	0.895844	-0.350841	-1.45315	-1.62377	NA	0.395526	-3.30121	-1.27598	1.14473	0.619148	0.561987	0.288216
Marker10579	-1.8143	0.766621	-2.19753	-2.41934	-1.20326	NA	NA	-1.57467	-1.44996	-1.30103	-1.1844	NA	-1.77131
Marker1058	1.17298	-1.00525	0.418183	0.850568	0.958664	NA	1.22474	-0.131223	1.07073	1.0702	0.888832	0.544331	1.39327
Marker10580	-1.79025	-0.106347	-1.84517	-1.59027	-1.76885	NA	-0.524891	-3.91596	-0.41793	0.17483	0.340421	-0.941883	-0.147057
Marker10581	-1.66045	-1.95877	0.0557738	-0.552824	-2.93523	1.74695	0.460602	0.184317	-0.974395	2.13132	1.33445	-3.88953	-0.300805
Marker10582	-0.720751	0.51969	-0.988462	-2.12639	-1.23311	1.57537	-1.88801	-0.131223	-1.64619	0.862534	1.12824	-0.615195	-1.12258
Marker10583	0.56081	1.36906	-0.166661	-1.37382	1.20748	NA	-1.78195	-3.14656	-2.38984	0.351366	0.58577	-0.298885	-0.94673
Marker10584	-0.761342	0.159256	-1.0703	-1.10748	-1.80296	NA	-1.47359	-4.30461	-0.899977	1.12545	-1.22835	-1.77742	-0.344713
Marker10585	NA	-0.551298	NA	0.958664	-0.734844	0.56489	NA	NA	NA	1.15206	0.111372	NA	1.28967
Marker10586	1.04007	-0.484736	-0.786476	1.1801	1.37373	NA	-1.42504	NA	0.625137	1.18552	0.38221	0.249772	-0.302883
Marker10587	-1.30287	1.26943	1.29875	-0.542256	0.433631	NA	0.249772	-2.71461	-0.30487	0.11511	-0.755397	-1.04849	-0.0123637
Marker10588	1.65647	NA	NA	NA	NA	NA	-1.27011	NA	NA	-0.455937	NA	-3.66973	-1.52321
Marker10590	1.90413	0.975611	0.715412	0.83687	0.0193533	NA	-0.154945	-1.57947	0.765911	1.36927	-0.604049	-0.598641	0.387293
Marker10592	-1.61785	-0.427155	0.314578	NA	-0.257419	NA	NA	-3.98042	-0.886171	-1.43679	NA	-1.45416	-2.23646
Marker10593	1.23257	1.03894	-2.35741	0.655271	-3.24848	-0.147459	-1.78195	-0.163299	NA	1.2435	1.09488	NA	1.80534
Marker10594	0.387204	-0.766471	0.195525	1.267	0.731264	1.34534	-3.66973	-1.94002	-0.505052	1.58106	0.301014	-1.82515	1.48128
Marker10595	-2.25461	1.33751	-0.787643	-1.53234	0.764463	1.01041	-1.24886	-0.131223	-1.07162	-0.910211	-0.23719	-1.22433	-0.836235
Marker10597	-1.18585	-0.690196	-0.257419	1.16308	0.507353	NA	-0.162093	-0.709896	-1.18684	1.47305	0.902767	-1.37779	1.12968
Marker10599	1.44274	0.160993	-2.80461	0.949528	-0.886073	NA	-0.499544	-0.167169	-0.433938	0.984623	0.44483	1.04225	-1.11451
Marker10601	-0.0143677	-0.551298	-1.3859	-3.19749	-2.24506	NA	-1.27011	-3.98042	0.00762296	-1.54251	-1.44355	-2.23317	-1.4331
Marker10602	-1.18585	0.766621	NA	-0.257419	NA	NA	NA	-0.131223	-1.18165	-0.170851	NA	-1.78302	-1.18972
Marker10603	-0.32313	0.984692	0.871801	-1.32772	-0.949737	NA	-0.221228	-4.12004	-1.75801	1.11457	-0.396116	-0.673493	1.52836
Marker10604	-0.28325	1.32574	-0.280687	1.04874	-0.110611	1.14799	-0.62443	-0.163299	-1.71732	-0.549226	1.23927	-0.507604	-1.01975
Marker10605	NA	0.766621	-2.41934	-0.257419	-1.20326	NA	-0.136083	-0.131223	0.258008	-0.830066	1.0832	0.771136	0.524426
Marker10606	-1.54573	0.95977	-2.41934	-2.24506	0.823543	1.14799	-1.37779	-2.33521	-2.06986	-0.216127	-1.47103	-0.29717	-0.905596
Marker10607	-1.08741	-1.91803	-2.19753	0.433631	-0.886073	NA	-0.29717	0.126767	-1.18684	0.740647	-0.49916	-1.78302	1.53684
Marker10608	-0.518325	0.766621	-0.96804	-0.886073	0.823543	1.14799	-1.82515	-1.82545	1.04816	0.270656	-0.973337	-1.37779	0.218417
Marker106082	0.257007	-1.24435	-2.12208	-2.41934	-1.20326	-1.99407	NA	-0.612372	-0.863935	-0.607118	-1.18939	0.204124	-1.62387
Marker10610	-0.707189	0.384782	-0.518793	0.450639	-0.873051	NA	0.698995	-1.94002	-0.726262	-0.470444	-0.949237	0.262123	1.22044
Marker10613	0.938592	0.384782	-2.0336	0.11157	-2.93606	NA	-1.99818	-3.84489	0.850724	0.103218	0.680489	-0.174749	-0.312404
Marker10614	0.146478	1.24453	-0.337567	-1.02591	0.52179	1.57537	-2.76488	0.405655	-0.392493	1.1034	-0.895986	0.749316	-1.60387
Marker10615	1.7351	0.484173	0.0177964	1.14308	1.33062	1.57599	0.27345	-5.0708	-0.904078	1.75334	1.45816	0.349408	1.57309
Marker10617	1.02088	0.899262	-0.988462	0.255052	0.552684	1.34534	0.0194165	-0.131223	-1.0257	-0.266641	0.33065	0.418149	-0.0835625
Marker10619	-0.766471	NA	-0.534667	-2.66175	0.612211	1.30864	-3.66973	-1.94002	-1.84605	1.07035	0.33065	-1.14558	0.656722
Marker10620	-1.75414	-1.28482	0.580437	0.177211	NA	0.821884	NA	-2.31251	-0.822791	1.20393	-0.945557	-0.1823	-1.01525
Marker106210	1.01068	1.15712	-1.20326	0.823543	0.823543	1.0832	0.568632	0.734847	1.02859	1.27409	-0.179108	0.544331	1.15853
Marker10622	1.18063	1.06584	-3.46682	-1.18911	-1.22211	NA	-0.509127	-1.61494	0.923011	1.35168	-0.048593	0.280994	0.740004
Marker10623	NA	NA	NA	-0.734844	NA	NA	NA	-0.612372	NA	-1.0794	0.111372	NA	NA
Marker10624	0.532001	-0.354092	-1.75695	0.507353	NA	NA	-1.14558	-3.91596	1.00369	-0.247909	0.232298	-2.31057	-0.109911
Marker10626	-1.08192	1.96107	-1.3021	-0.211003	-0.00965783	NA	-1.11562	-1.36779	-1.37391	1.08519	0.374327	-1.63099	0.419259
Marker10627	-0.562782	0.658657	-1.94743	-0.075977	-2.41934	0.888832	-3.8283	0.405655	-0.383143	0.905685	-1.44044	-2.99015	-0.307228
Marker10629	-0.562782	-0.766471	-0.263524	-1.45984	0.999151	1.54573	-0.757245	-0.152121	-0.211443	-0.936494	0.597375	-0.865924	-2.13114
Marker1063	1.06584	0.646632	-0.685504	0.0177964	0.346003	NA	0.698995	-1.94002	-0.501029	1.98833	1.21973	0.121533	0.760606
Marker10630	-1.08741	0.907488	-0.544844	-1.95144	-0.886073	1.42581	-1.70147	-3.53842	0.698246	-0.115601	0.519214	0.045575	0.342758
Marker10631	NA	NA	NA	NA	NA	NA	NA	NA	0.00762296	-0.497919	NA	NA	-1.62846
Marker10632	-1.20963	0.221869	-1.70932	-0.727702	0.418183	NA	1.22474	0.734847	0.174671	0.621874	0.283236	-1.37779	-0.932826
Marker10633	1.9577	NA	0.62314	-3.5455	-0.0959485	1.71909	NA	-2.10172	NA	1.92171	1.71909	-4.06602	1.3446
Marker10634	0.321533	-0.115763	-1.81624	-3.24392	NA	1.14799	-1.62284	0.384567	-2.18017	-0.672914	0.888832	-4.06602	-0.458521
Marker10637	0.715331	-0.820761	-1.67618	-1.21394	NA	1.14799	0.933139	-1.57467	-0.293429	-0.362626	0.944769	-1.51287	-1.08571
Marker10638	-2.8372	0.51969	-0.108821	0.507353	-1.85767	1.42581	-2.52442	-2.31251	0.775628	-1.03377	1.10394	-3.8283	-0.56258
Marker1064	-1.39986	NA	-1.45984	-3.19749	0.255052	NA	-3.40395	-0.152121	0.872356	1.50995	1.21973	-0.162093	-1.19491
Marker10641	-0.0221484	1.31722	-1.72423	-3.46682	0.366893	NA	1.68596	-2.04903	3.02763	2.26011	1.36379	-0.187329	2.03638
Marker10642	0.917396	-0.887699	-1.50133	1.24935	0.149079	1.17537	-1.0938	-0.780797	-0.282967	1.12626	-0.664091	-0.660162	0.510738
Marker10643	0.845192	-0.766471	0.405617	-0.678666	-0.678666	NA	0.957074	-0.161668	0.914723	-0.46028	-1.12493	-2.18551	0.919774
Marker10644	-0.132604	0.170939	0.223407	1.14088	-0.872283	NA	0.185998	-2.32635	-0.703442	1.96224	1.22037	-0.456093	0.573083
Marker10646	-1.20532	1.38253	-1.29264	-2.93557	-0.875953	-0.504548	-1.27011	-3.9273	-0.479117	-0.0696179	-0.418973	-2.1164	-2.46611
Marker10647	-1.42248	-0.0143677	-1.94743	-1.68551	-0.0836929	NA	-3.01442	0.349927	-0.493969	-0.355064	-0.642529	0.262123	0.414231
Marker10648	-0.507492	-1.04214	-0.796464	-2.04568	NA	NA	-1.82672	0.384567	0.398234	0.311073	-1.23338	1.09718	1.3119
Marker10649	-1.68094	NA	NA	-2.41934	NA	NA	NA	NA	NA	0.877215	-1.1844	NA	-1.07437
Marker10650	-0.327622	0.95977	-0.786274	-3.19749	NA	NA	-3.8283	-2.04903	-1.45921	-1.47825	-2.55546	-2.0053	-0.623828
Marker10651	-0.388597	-1.15112	-0.758881	-0.815037	-2.07274	1.66981	-2.01492	-1.40159	1.01881	1.20103	0.132686	-0.622772	1.10938
Marker10652	NA	NA	-2.41934	0.418183	NA	NA	-2.85774	NA	-1.18684	-0.192344	-2.02664	-1.27011	-1.77131
Marker10653	0.70019	1.17474	0.731264	0.627323	0.580437	-0.0805834	0.997766	-0.754451	-1.07667	1.2666	0.680489	0.698995	1.61757
Marker10655	-1.27315	-0.752852	0.216806	1.38606	0.444341	NA	0.451168	-0.170752	-1.77214	0.25472	-0.366738	-1.94542	-0.135167
Marker10656	1.11596	0.646632	-1.59027	1.08842	0.346003	1.54573	0.698995	-4.90393	1.32358	1.46032	1.21973	-1.0938	0.760606
Marker10657	-1.50313	-0.717035	-2.2153	-1.62042	NA	1.59956	-0.703157	0.25499	0.543792	-1.72073	1.34462	0.753615	-0.631731
Marker10658	-0.748528	1.02227	-2.19753	-0.0836929	-0.651103	-0.585884	-0.524891	-3.98042	-0.602959	1.79163	1.39655	0.933139	1.13672
Marker10659	0.321715	0.862246	-0.263524	-0.966824	0.195525	1.42581	-0.562091	-4.90393	0.515782	1.60683	-1.08695	-1.47359	1.10881
Marker1066	0.713441	0.766621	0.788804	-2.37342	-1.73975	1.73614	-3.37192	-3.12558	-0.577193	-0.801127	-0.857234	-0.643903	-1.66748
Marker10660	-0.562881	-0.354092	NA	-1.62377	-0.110044	NA	-0.854328	-3.21989	-0.261234	-0.938226	-1.47103	-2.50473	-0.669355
Marker10662	0.239454	0.134787	NA	0.343421	0.256038	1.34534	-2.45841	-3.98042	-1.18684	0.125465	0.56489	-2.85774	-0.657868
Marker10663	0.032503	0.387204	-1.27538	0.401884	-0.185445	1.31677	-0.0776662	-1.0866	-0.0580519	1.03955	0.834464	-0.638049	0.63293
Marker10665	1.01068	0.766621	0.823543	0.418183	0.418183	-0.585884	-0.562091	-5.0708	-1.8417	-0.414367	-1.1844	-1.01784	-0.458118
Marker10668	1.15712	-0.272766	-1.62377	-0.263524	-1.28924	1.10242	-0.0776662	-3.21989	-1.37923	-0.936443	-0.22378	-2.99015	0.0266839
Marker10669	-0.306413	0.766621	-2.0336	-2.19753	0.0975219	NA	-1.05939	-3.98042	NA	-1.0562	-0.646898	NA	-1.32975
Marker1067	NA	NA	-1.62377	-1.62377	-0.257419	NA	-1.78302	-4.90393	-2.18017	-0.526433	-0.706612	-2.85774	-1.06472
Marker10670	1.73859	0.73369	-1.14336	0.831585	1.1801	1.57937	1.06153	NA	0.594456	0.443666	1.10906	0.187329	1.18211
Marker10671	0.735126	0.0972075	0.0193533	-0.75888	-1.27525	1.34534	-2.73656	-3.87939	0.298675	0.277655	-0.370789	-1.80712	-1.60291
Marker10672	-1.25852	NA	NA	-1.45984	-1.73306	NA	-1.51287	NA	-2.18017	1.1905	0.0578569	-0.29717	-0.847952
Marker10673	-0.427424	0.470891	-0.487951	-0.280687	-0.192092	0.0473165	0.648372	-3.91596	0.00762296	-0.198821	-1.62533	-0.136083	0.526529
Marker10674	0.590793	0.455067	1.21938	-0.357297	-0.45107	1.14799	-0.136083	0.431115	0.348311	-0.193125	-2.02959	-0.562091	1.38738
Marker10675	-0.551298	0.986274	-1.67618	-0.476242	0.418183	NA	-1.78302	-3.98042	0.480755	-0.138512	-1.46528	NA	-1.25511
Marker10676	0.424938	-0.551298	0.850568	0.418183	0.958664	NA	0.544331	-0.131223	0.709522	1.11634	0.56489	NA	-0.210208
Marker106767	NA	NA	NA	-0.734844	1.1903	NA	-2.34743	NA	NA	-0.217098	NA	NA	NA
Marker10677	-0.698608	0.95977	-0.280687	-0.280687	-0.995006	NA	-0.271832	-1.54483	0.774787	1.19964	-1.41788	-1.04849	0.974972
Marker10678	-0.690196	-0.690196	-1.17569	-0.312309	-2.93523	1.34534	-0.162093	NA	0.39208	-1.92963	NA	-0.83748	NA
Marker10679	-0.551298	-0.985815	0.256038	0.418183	0.425387	NA	-0.567325	0.349877	-0.374111	0.223605	0.245615	-2.45841	-0.306594
Marker106791	0.766621	0.424938	-0.257419	-1.20326	-0.734844	NA	-0.136083	-3.98042	0.630165	0.233783	-0.234166	-2.34743	0.187719
Marker1068	1.35698	1.20593	0.418183	-2.93523	NA	1.14799	-3.40395	-3.21989	0.98043	-0.402024	-2.02664	-2.85774	-1.77131
Marker10680	0.362242	1.5049	0.843858	-0.212229	1.06393	1.68394	-2.59752	-4.19706	0.982503	0.799473	1.02726	-3.29707	0.408887
Marker10681	1.15712	-0.815495	-0.257419	0.958664	-2.0921	0.56489	0.568632	-2.00603	0.229728	-0.342316	-0.0627011	-1.01784	1.79014
Marker10683	-0.0143677	1.22426	-2.41934	0.958664	NA	NA	0.568632	-4.30461	-0.0505626	-0.470444	-0.474239	-0.336929	1.15853
Marker10685	NA	0.675099	-2.41934	NA	-1.20326	NA	NA	NA	-2.18017	-0.192344	-1.1844	-0.136083	-0.210208
Marker10686	0.887389	1.26951	0.513831	0.191687	-0.96804	1.67026	0.0115781	-2.29946	1.31282	0.243576	-0.923464	-0.811759	-1.67439
Marker106865	1.27351	NA	0.256038	-1.20326	-0.0836929	NA	NA	-3.98042	-0.432306	1.35671	0.111372	0.544331	-1.07437
Marker10687	-2.50524	-0.328119	-0.136525	0.289444	1.14308	1.67026	0.121533	-0.167169	-0.285796	1.13151	-0.654616	0.131576	1.24041
Marker10689	0.894381	0.766621	-1.70932	-0.175249	0.418183	NA	-0.722555	-0.131223	0.630165	0.880171	-0.517441	-2.12306	0.492258
Marker1069	1.23521	-0.551298	-1.13197	-1.20326	0.958664	1.42581	-1.27011	NA	0.709522	-0.316404	-0.183546	0.544331	-2.24392
Marker10697	-1.01589	0.104711	0.579324	1.32209	-2.85245	1.20209	-1.35767	-1.97339	0.994914	1.292	0.307432	0.604588	-0.517008
Marker10698	NA	NA	0.418183	NA	-2.41934	NA	-1.27011	NA	0.258008	-0.192344	-0.471724	-2.85774	0.187719
Marker10699	0.191758	-0.670555	-1.96137	-0.462204	-2.22445	NA	-1.0938	-3.11088	-0.345136	-0.486336	1.41062	0.68228	1.49895
Marker1070	1.22428	0.903448	-0.883167	-0.562079	-0.744987	0.362473	-0.340762	-0.584924	-1.30842	0.483442	-0.226519	-1.01122	-0.620279
Marker10700	-0.262427	NA	NA	-1.21394	-2.41934	1.34534	-2.45841	-3.98042	-2.49623	-0.410586	-0.0632867	-2.99015	-1.58549
Marker10702	0.10583	-0.0488174	0.325909	-1.14336	-1.75695	1.38557	-1.22433	-2.29946	0.260553	0.242452	0.0501666	-1.63099	-0.539332
Marker10705	0.682664	0.650594	-1.09904	0.397872	0.599239	1.30864	-1.56108	-1.65572	-0.952051	0.519572	0.404093	-2.12306	1.09027
Marker10706	NA	0.95977	NA	-2.41934	NA	-0.487731	NA	NA	NA	-1.18878	NA	-3.40395	-2.24392
Marker10708	-1.57065	0.22063	-1.9827	-1.49503	0.0416075	NA	-0.749316	-2.67512	-0.157796	-0.758872	0.418939	-0.638049	0.607517
Marker10711	-1.08741	1.65976	-0.734844	0.753252	-0.601924	NA	-0.986083	-0.612372	-1.75108	0.689237	0.30134	-1.49691	1.15705
Marker10712	-2.63504	1.21719	-0.377243	0.612839	1.23989	1.78466	-0.0318204	0.462061	0.390801	2.41641	1.58322	-1.78195	-0.235955
Marker10713	-1.91803	NA	NA	-2.41934	NA	NA	0.544331	-1.57467	NA	-1.57407	-2.02664	NA	-0.669355
Marker10715	1.77588	0.134787	-3.04085	-0.63095	NA	1.68394	0.586787	-1.55127	-2.931	-0.878951	-0.0142033	-0.749316	1.67149
Marker10716	-0.0118767	-0.354092	-0.257419	0.823543	-1.21394	NA	-0.136083	-3.98042	0.98043	-0.162289	-0.706585	0.771136	-0.0142452
Marker1072	-0.295008	2.1522	-0.576335	-0.2728	-0.41763	1.85144	1.09718	-0.219753	0.510467	0.227827	0.457402	-0.0181751	0.880727
Marker10721	-0.476312	NA	1.0577	0.791503	0.850568	1.54285	1.11149	-1.75108	-2.10317	1.30243	0.869848	-2.45841	0.477611
Marker10722	-0.0508342	0.766621	-0.148377	1.03194	1.03194	NA	0.0115781	-0.163299	-1.21529	1.73936	1.34534	-0.83748	1.63378
Marker10723	0.917396	1.10626	-2.66175	-1.77394	NA	0.846115	0.213582	-2.85774	-0.698961	1.16892	0.788663	-2.1164	1.63219
Marker10724	1.01068	0.745013	0.465199	-2.24506	NA	1.10242	-1.27011	-2.40182	-0.293429	-1.07593	-1.02846	-2.21349	-1.18972
Marker10725	1.42282	-0.849846	-0.717391	0.612211	-1.62377	1.57537	-2.85774	-1.94002	-1.98113	-0.248135	-0.144317	0.796078	0.0641925
Marker10726	-0.449064	0.590793	1.267	-0.186503	-1.24814	NA	-0.410175	NA	0.099593	0.404532	-0.721599	0.531165	-0.813207
Marker10728	-0.354092	-0.551298	NA	-1.20326	NA	NA	-1.27011	-3.98042	NA	0.659659	-1.18939	NA	-1.54594
Marker10729	1.9365	0.933025	-0.0604167	-0.205629	0.524832	1.5053	-0.70072	-0.808608	0.828774	1.23839	0.900869	0.267613	1.31291
Marker1073	0.835948	0.359244	-0.439544	-1.28086	-0.133612	NA	-0.644244	-0.725595	-0.515221	0.748221	0.0228839	-0.766569	0.282373
Marker10730	-0.815495	-0.0212532	-3.35805	-0.357297	-0.685504	NA	1.03303	-2.00603	0.519573	0.136518	NA	-0.1823	1.77041
Marker10731	-2.66664	1.06584	-0.601218	-2.15019	-2.15019	1.57537	-1.35814	-4.55339	-2.09965	0.774346	-0.301881	-1.24886	-0.722277
Marker10735	1.54823	1.36646	-2.04568	-1.75081	-2.72044	1.67735	-0.927718	-0.201187	-0.543865	0.0180397	-0.616967	-3.63814	-1.43385
Marker10737	NA	1.20593	-2.12208	0.418183	0.823543	NA	0.544331	-1.57467	0.98043	0.453044	0.111372	-1.27011	1.16723
Marker10738	-0.25504	0.307346	-0.637846	0.418183	NA	NA	0.243139	-0.754451	-0.774113	0.7859	-0.949237	-0.625216	0.187719
Marker10739	1.25594	-0.849846	-1.05652	-1.48481	-1.05652	1.75108	-2.03059	-1.95717	0.40813	-0.884215	0.231862	-0.412595	0.741225
Marker10743	NA	NA	NA	-2.12208	NA	1.14799	NA	NA	NA	NA	-0.948025	NA	NA
Marker10744	-2.52243	0.775452	-0.79484	-3.19749	1.18059	-1.88781	1.03303	-0.626885	-2.15866	0.714085	0.194273	-1.22401	1.31896
Marker10746	-0.608123	0.623666	-1.75695	0.255052	-0.638617	NA	-2.50473	-2.13761	-1.03332	-0.0306795	-0.49916	-2.45841	-0.161959
Marker10747	-1.91803	NA	NA	-2.41934	-1.20326	NA	-1.27011	NA	-2.18017	-1.57407	NA	NA	-1.18972
Marker10748	1.01429	1.30976	0.465199	0.736859	1.08112	0.888832	0.771136	-0.170713	-0.448867	0.989954	0.561443	0.416811	-0.305073
Marker10752	-1.18585	-0.00619251	0.21539	0.580437	1.18059	NA	0.481703	NA	1.19552	1.12476	1.1689	-0.1823	0.948207
Marker10753	1.20593	NA	0.958664	-0.257419	-1.20326	1.14799	0.544331	-0.131223	0.00762296	0.764239	0.418939	-1.27011	0.799914
Marker10755	-1.48462	NA	0.0975219	-1.20326	NA	1.10242	NA	-1.57467	-2.68051	-0.855808	-1.1844	-0.162093	-0.634678
Marker10756	-0.0143677	1.01068	-0.734844	-0.257419	-1.20326	NA	-0.136083	-1.57467	0.709522	1.40196	1.0832	-2.85774	-1.18972
Marker10757	1.15712	-0.262427	-2.41934	-1.21394	-2.41934	1.0832	0.544331	-2.38322	-0.959592	0.377115	0.418939	-1.37779	-0.305073
Marker10758	1.23521	NA	NA	NA	NA	NA	NA	NA	NA	NA	-0.642529	NA	NA
Marker10759	0.424938	0.95977	0.823543	-1.20326	-2.19753	1.10394	NA	-1.57467	-0.126888	-0.958552	0.888832	-1.27011	0.625576
Marker10761	2.23098	1.23476	0.850568	0.871801	NA	NA	-1.27011	-0.131223	0.98043	1.35965	1.0832	0.568632	-0.0142452
Marker10765	0.967434	0.140898	-0.725246	1.16308	1.12414	1.0832	-0.625216	-0.189306	-0.261074	0.0814395	-0.173163	-2.1164	-0.0533435
Marker10766	0.874216	0.766621	-0.312309	-0.216637	0.0538066	1.0832	-1.24572	-3.32318	-0.67231	1.58994	0.138474	-0.660162	0.468665
Marker10767	-2.95671	-0.295008	-1.43569	-0.562079	0.861757	1.57599	-0.47022	-0.49094	-0.0505626	-0.265621	-0.557694	-0.509127	0.308191
Marker10768	NA	1.35086	-2.18892	-2.19753	-1.20326	NA	NA	NA	-0.429881	-1.93104	-1.25889	-1.4791	-0.796431
Marker1077	-0.698608	0.233686	-0.368871	1.1801	0.076472	1.57537	-1.56108	-2.92556	1.15462	1.44016	1.30502	-0.660162	-0.197598
Marker10771	0.766621	NA	-1.45057	-2.38381	NA	-1.1844	-3.37297	-2.04903	-1.18684	-0.78951	0.771035	-3.93391	-0.199409
Marker10773	1.51972	0.986274	0.958664	1.04874	-1.20326	NA	-0.136083	-0.612372	0.00762296	0.764239	0.846115	0.771136	1.14442
Marker10774	0.141205	1.13401	-1.72423	1.20748	1.08842	1.57537	-3.49681	-1.94002	-1.08603	1.05219	0.547381	-1.68596	-0.265612
Marker10776	-1.18585	NA	-1.45984	-0.290452	NA	1.34534	-0.136083	-3.98042	0.98043	-1.18878	-1.99407	-1.78302	-1.87554
Marker10777	-0.603053	-0.376474	-1.72505	0.0737407	-0.113239	-3.11465	-0.79511	-2.07851	0.7856	0.122555	0.0368145	1.13872	0.893853
Marker10778	-0.0179877	-0.690196	NA	0.507353	-0.0981391	NA	-2.31057	0.126767	1.27525	0.285072	-1.29933	0.918527	-0.151389
Marker1078	1.01068	NA	-0.933021	NA	NA	NA	NA	NA	1.00369	-0.93539	0.629679	-1.27011	0.173914
Marker10782	0.986274	0.0950656	-0.290452	NA	-0.230343	NA	NA	-0.131223	0.366566	0.857274	-0.22378	0.568632	0.404139
Marker10783	1.59701	1.27842	0.0646831	-0.075977	-3.35805	NA	-1.70147	-0.167169	-1.36979	0.74449	-0.827727	1.03303	1.9329
Marker10785	NA	NA	NA	-0.734844	NA	NA	-0.136083	NA	-1.18684	NA	-1.88781	NA	-1.77131
Marker10786	-1.25722	-0.727573	NA	-2.82849	-0.476242	1.55243	-0.811759	-0.922062	NA	-0.14451	-1.36008	-2.45841	-1.5275
Marker10787	1.01068	0.986274	0.823543	-1.94743	-2.41934	1.22464	-2.12306	0.126767	-0.293429	-1.01649	0.0913421	-0.29717	0.215082
Marker10788	-1.48462	0.452122	-0.337567	-2.34312	-0.0959485	1.42581	-4.06602	-4.41222	-2.51297	1.10698	0.153495	-1.58207	-0.18528
Marker10789	-0.0143677	NA	-0.886073	0.958664	-1.62377	1.10242	NA	-3.98042	0.163296	0.208946	0.56489	-2.45841	NA
Marker1079	-0.642815	NA	1.4049	-2.35741	-3.35805	1.78466	0.445486	0.250283	1.53064	0.840805	-0.375841	-2.52442	0.0903176
Marker10790	1.11108	0.95977	-0.257419	0.612211	-0.886073	1.42581	-1.37779	-0.988784	-0.904078	0.960446	-1.09188	-1.37779	0.237211
Marker10791	-1.68094	0.409781	-0.221161	NA	0.871801	NA	-1.78302	-3.91596	-0.682024	-1.27066	-2.0106	-2.15721	-1.23444
Marker10792	1.67137	-0.0338114	-0.966824	0.289444	-2.37342	NA	0.62443	-0.0455339	-1.57024	0.911037	-0.243092	-0.936645	0.647718
Marker10794	-2.66664	0.0416669	0.871577	-3.19749	NA	0.419961	-0.660162	-2.92799	NA	-1.45193	-1.88781	-0.216356	-1.77131
Marker10796	-1.20963	0.629777	0.999151	0.343421	0.753252	1.38557	-1.37779	-3.21989	1.26095	0.479858	-0.183546	-1.24271	0.734866
Marker10797	-0.106093	0.737334	0.0701998	0.850568	-1.85767	NA	-2.06062	-1.0866	0.0480368	1.32758	-0.544164	-0.947308	0.57673
Marker10798	0.458348	0.0540319	-1.5358	-1.04515	0.248802	1.24623	-2.64222	-1.27605	-1.16935	-1.0336	-0.340531	-0.745737	-1.18865
Marker1080	1.1337	0.95977	-1.94743	-1.48258	-0.257419	NA	0.045575	-0.709896	-0.904078	1.32749	-0.75703	-2.61296	-0.759897
Marker10800	-0.761342	1.50976	0.439777	-1.14336	-1.5306	1.42581	-1.87329	-4.55339	0.188321	-0.129577	0.266413	NA	-0.236463
Marker10803	0.769087	0.51969	-0.784828	-0.278083	-3.19749	1.82191	-2.06174	-5.31269	-0.561015	1.05425	0.546512	-0.93122	0.606281
Marker10804	NA	-1.05016	0.95553	1.29847	-3.35805	NA	-0.562091	NA	0.365778	2.21717	1.66611	1.0059	-2.46611
Marker10807	-0.337236	-1.91803	0.418183	-1.78869	0.671286	-0.642529	-0.83748	-4.61433	-0.126888	-1.30103	-1.10556	-0.524891	-0.500551
Marker10810	0.534899	NA	0.671286	-2.19753	0.256038	1.22464	0.568632	-3.98042	1.2112	-1.21939	-2.02664	-2.45841	-0.93524
Marker10812	0.63594	-0.551298	-0.146224	-2.42126	-0.213974	1.73614	NA	-0.170752	-0.765934	1.25999	1.05027	0.374658	0.767961
Marker10813	0.881294	-0.474332	0.486663	0.39289	-1.01371	1.42581	-0.486133	-0.208033	-0.854967	2.18138	1.05754	-0.1823	-0.331297
Marker10814	NA	-0.551298	-2.12208	NA	-1.20326	NA	NA	NA	-0.863935	-1.54662	-1.1844	NA	NA
Marker10817	0.95977	0.658657	0.195525	0.0169455	-0.312309	1.42581	-3.40395	-3.91596	1.07073	0.816128	0.692145	-0.136083	1.19196
Marker1082	0.532001	-0.690196	-0.312309	1.03194	0.507353	NA	NA	NA	1.20544	1.5501	0.701598	0.918527	1.28479
Marker10821	1.2994	1.84318	0.513	1.57314	-2.93523	1.12443	0.796078	0.331285	-0.337088	1.53899	1.05088	-0.518006	1.56807
Marker10822	-0.43085	0.95977	-2.27513	0.33934	-1.5207	1.73614	-3.05182	-1.33805	1.48504	1.2921	0.427778	0.12908	0.787301
Marker10824	-1.48699	-0.0143677	-2.93606	NA	0.0177964	NA	NA	NA	-0.610233	-1.33868	-1.46401	-3.8283	-0.841145
Marker10826	NA	NA	NA	NA	NA	NA	-2.85774	-2.85774	-0.432306	0.710809	NA	-1.27011	-0.669355
Marker10827	1.86238	-0.163282	1.1903	0.300885	-0.734844	NA	1.0819	0.0385051	0.528605	2.13379	0.0757389	-2.04599	0.6821
Marker10829	0.0530969	-0.32313	-0.335645	-1.70874	0.299117	1.45955	0.456851	-1.7898	0.44047	0.601874	0.89199	-2.74723	-0.252163
Marker10830	1.22701	0.646632	1.0577	0.195525	0.355381	1.36921	-1.27284	0.349927	0.591088	0.278554	-0.45777	0.648372	-0.261938
Marker10831	NA	0.534899	0.418183	1.4451	0.850568	NA	0.933139	0.734847	1.34164	0.933849	1.24222	-0.136083	0.972457
Marker10832	0.68209	-0.770455	0.358516	-0.0491325	1.5507	1.73378	-3.9623	-5.31269	0.341214	1.56099	0.694602	-1.78195	2.136
Marker10833	1.40515	1.06584	-0.971195	NA	NA	NA	NA	NA	-0.505052	-0.739767	-2.78114	NA	NA
Marker10834	-0.46918	-0.0437911	-1.51442	0.947346	-0.618004	NA	0.216341	1.75144	0.0120793	0.790801	1.68394	-0.307068	1.20042
Marker10835	1.50976	0.821528	1.21938	-0.053069	NA	NA	-3.66973	-1.94002	-2.43257	-0.0739042	-0.299198	-1.51287	-0.274502
Marker10836	NA	-0.0942806	-1.63135	0.680667	-0.368871	NA	-0.137889	-4.39527	1.40486	0.947199	-0.408133	-1.02342	0.0331882
Marker10837	-0.383326	0.504569	-0.734844	-1.70671	-0.905286	1.34534	-2.76488	-1.65572	-2.23043	-1.15057	-0.311987	-3.2669	0.360168
Marker10838	-1.26669	0.646632	0.216806	-0.968443	-1.66151	1.57537	-0.403059	-0.610948	0.817927	0.884034	-0.162595	-1.46374	1.15667
Marker10839	0.95977	-0.20972	1.16308	-2.12601	NA	0.123198	-1.51287	-1.82545	0.774787	1.4648	-0.0249825	0.243139	0.237806
Marker10840	1.59015	0.775452	0.621086	-1.25953	-0.689668	NA	1.12798	-0.167169	-0.429881	0.448888	-1.71812	-1.72891	-0.649497
Marker10843	-0.0179877	-0.464811	-0.77097	-1.15338	0.414822	-0.912176	-3.32842	-3.01914	-2.49623	1.25767	0.805457	-3.74332	0.249388
Marker10844	-1.8143	-0.0199755	-0.335645	-1.18725	-0.278235	NA	0.116499	-2.28521	-0.279423	0.341219	-0.436346	-2.99015	0.199075
Marker10845	-1.57347	-0.978986	0.707699	-0.322525	-0.205629	1.68394	-0.154945	-0.921195	0.457762	0.822053	-0.354047	-0.0993888	0.339553
Marker10846	NA	NA	0.47808	-2.19753	-0.891538	NA	NA	-3.98042	-2.43995	0.104379	NA	-2.34743	-1.00745
Marker10847	0.0486071	-0.22948	0.121331	-0.133612	0.223308	NA	-1.45974	-2.93919	0.687158	-0.115469	-1.27619	0.445486	-1.63242
Marker10848	-2.33634	-0.487451	-1.5103	-0.685989	0.999151	1.54573	-0.56308	-1.34723	-1.0606	1.36772	-1.662	-3.37297	-1.80947
Marker10851	NA	0.766621	-2.41934	NA	-0.257419	NA	-1.27011	-3.98042	-0.374111	-1.18878	1.0832	-2.85774	-0.210208
Marker10852	-0.130866	1.39246	0.714047	-0.312309	-1.81114	1.65368	-3.66973	-0.754451	-0.692013	-1.24882	-0.568762	-0.947308	0.393823
Marker10853	NA	0.137422	0.580228	-1.17569	-3.19749	1.34534	-3.93391	NA	-2.0509	-1.47503	-2.64158	-3.66973	-1.36103
Marker10854	-2.40127	1.06584	1.08842	0.0646831	0.433631	NA	-3.66973	-4.90393	-1.00951	1.03121	0.892582	0.27345	0.273117
Marker10855	1.20421	0.766621	0.418183	0.958664	0.0975219	1.0832	0.771136	-3.21989	1.2112	0.73036	-0.706585	-0.29717	0.713334
Marker10856	-0.283225	1.06584	-0.971195	-2.93523	NA	NA	-2.34743	-2.85774	1.01881	-0.856689	-1.22476	0.262123	-1.62846
Marker10857	-2.66664	0.455067	-0.16975	-2.0921	-1.45984	1.41514	0.116499	-2.00603	-0.340148	0.227345	-0.950477	-0.0776662	0.133834
Marker10859	-0.255916	0.772411	-0.230343	-0.192248	-1.34504	1.34534	-3.21387	-1.94002	-1.94761	0.413446	-0.615611	-2.73656	-0.587326
Marker1086	-0.690196	-0.690196	-2.12601	-0.697373	-0.518793	-2.02664	-0.83748	0.405655	1.31647	0.650141	-1.35861	0.648372	-0.341426
Marker10861	NA	0.766621	-2.41934	NA	NA	NA	NA	NA	NA	NA	-1.1844	NA	NA
Marker10862	-1.78618	0.134787	-1.28852	-1.67012	0.731264	1.79254	-1.87329	-1.74242	-1.43638	-0.433817	-1.77161	0.905204	-0.133125
Marker10864	1.44865	0.95977	-1.17569	0.999151	-0.312309	NA	-1.51287	-0.152121	0.317221	-0.247909	1.10394	NA	-1.50716
Marker10866	1.04604	NA	-0.268782	0.823543	-0.122864	NA	-1.33974	-2.13761	-0.429852	0.0827379	-1.18079	-0.358513	0.356625
Marker10867	0.0079497	-0.766471	-2.24506	-0.404184	0.767983	1.0832	-0.56308	-2.33521	-0.339145	-0.0174468	-1.80315	-0.368914	-0.158733
Marker10868	-0.132348	0.225885	-1.90127	-3.6051	-0.917859	NA	-1.83568	-2.99074	0.474812	-0.379704	1.65776	-1.32072	0.322718
Marker10869	1.40515	NA	1.57314	0.921749	-3.19749	1.34534	NA	0.167656	0.226402	2.01433	-1.0274	0.116499	1.55361
Marker1087	-0.503501	-1.58083	-1.73306	-0.340214	-1.29264	0.468396	-0.757245	-3.91596	-1.18165	-1.22751	-1.45807	-2.76488	-1.1081
Marker10871	0.239454	NA	NA	0.418183	NA	NA	-2.85774	NA	-1.18684	-1.51524	-1.88781	NA	-0.516145
Marker10872	-2.00099	-0.815495	-0.988462	1.18059	1.03367	0.692145	-0.432248	-0.709896	-0.774113	0.907652	-1.58878	-0.432248	0.30954
Marker10874	-0.59242	NA	-0.96804	0.753252	0.753252	1.0832	-1.51287	-3.98042	0.98043	1.60148	1.02347	-0.432248	1.07151
Marker10877	-0.974256	1.26532	0.310634	-1.45984	-0.312309	NA	0.648372	-0.152121	-0.796864	-1.9063	-2.34468	NA	0.237806
Marker10878	0.774808	0.427305	-1.83929	-0.980092	0.134028	1.69695	0.763691	-2.84746	0.437703	0.0410939	0.784099	-0.307224	0.169236
Marker10879	-1.82804	-0.484736	-0.55824	-0.257419	NA	1.14799	-0.136083	-2.38322	0.104493	-0.316404	1.14799	0.374658	-0.829157
Marker1088	0.424938	NA	-2.41934	NA	-0.257419	NA	-2.34743	-3.98042	NA	NA	NA	-2.85774	1.14442
Marker10880	-1.91803	NA	NA	-0.257419	NA	NA	NA	NA	NA	0.339091	-2.02664	-2.85774	NA
Marker10881	0.239454	0.766621	-0.257419	-0.734844	-0.257419	1.0832	0.544331	-0.131223	-0.180412	-0.766638	0.0445524	-3.29342	1.16723
Marker10882	-2.03325	0.424938	-1.23311	-2.51408	1.08112	NA	-2.06062	-3.32318	-0.726262	-0.442392	-0.819958	-0.768264	0.412399
Marker10883	1.01068	1.20593	-1.62377	-1.62377	-1.20326	NA	-2.85774	NA	0.258008	0.163066	-1.02846	NA	-0.0142452
Marker10884	0.529665	-0.784899	-1.46633	-0.33181	-0.459267	1.14799	0.116499	-1.74242	-1.3505	-0.602499	-0.88211	-2.47139	-0.509792
Marker10885	-0.362495	-1.18585	-1.62377	-0.290452	-1.20326	0.846115	0.783449	-0.152121	-0.526418	0.0188944	0.771035	-0.432248	-0.305073
Marker10886	1.00119	1.31722	0.599239	-0.0203515	-0.562493	1.64669	-0.1823	-2.00603	0.00325668	1.37843	0.527842	-1.46374	-0.838305
Marker10888	0.00778672	0.766621	-1.06757	-0.637846	-1.06757	1.18786	-2.76488	-1.9243	0.254305	-0.126596	-1.0274	-1.71066	-0.923982
Marker10889	-0.275198	1.21719	-2.89387	-0.113221	-0.357297	1.51609	-1.47359	-3.56172	0.032501	0.598019	-1.44044	-1.83498	-1.58991
Marker10890	0.477688	0.79104	-0.518793	-3.1183	0.359814	1.42581	0	-1.92381	-1.44996	0.435898	-0.0401075	-2.85774	-0.311249
Marker10892	-0.778192	-0.0395782	NA	-2.12208	NA	0.56489	NA	-1.57467	NA	0.453044	-2.02664	NA	NA
Marker10893	-1.3976	1.37122	-0.0836929	0.219336	0.974285	1.51284	0.698995	-0.922062	-1.73408	0.499866	NA	0.213768	0.570266
Marker10894	-1.0174	1.36067	0.306261	-1.91394	0.850568	1.05027	-0.0267613	-1.49807	-1.74312	-0.494264	0.758273	0.562919	-0.474742
Marker10896	-1.33643	-0.551298	-1.13197	-1.3888	0.731264	1.48646	-0.162093	-3.91596	-1.36979	0.594373	-0.450673	-1.37779	0.497863
Marker10898	0.845632	0.446887	-0.730907	-1.25341	-1.17755	1.14799	-0.65462	-0.905008	-0.274981	0.399825	-0.0133282	-2.82132	-0.0339716
Marker1090	NA	NA	-1.20326	-2.12208	-0.933021	NA	NA	NA	NA	-1.67209	0.138324	NA	-0.921324
Marker10900	0.936148	1.39059	-0.200442	-1.24649	0.0847953	-2.02664	-0.573945	-1.57467	-2.44811	0.98364	-0.543005	-1.99408	0.736243
Marker10902	-1.48462	0.95977	-2.93523	NA	NA	NA	NA	NA	-0.45997	-0.247909	NA	-3.40395	-2.24392
Marker10903	0.209689	0.520275	-1.36732	-1.60805	-0.213974	1.67026	-0.410175	-2.67512	-1.72929	-0.0109305	0.697533	-2.15318	-1.14785
Marker10904	-2.10445	1.50976	1.14308	-0.562493	0.0982984	1.15181	0.648372	NA	0.328602	0.521621	-0.296713	0.729199	1.34425
Marker10905	-0.819556	1.04619	-1.33126	-0.488643	-1.43569	1.17537	-1.28909	-3.20675	-0.381797	0.219888	-0.123323	-2.12982	-0.797502
Marker10906	-0.511903	NA	0.343421	-0.995006	1.08842	1.14799	-0.29717	-3.98042	0.761329	0.0295308	0.457662	-0.986083	0.844779
Marker10907	-0.0371975	0.910893	0.315814	0.366893	0.366893	NA	-3.93391	-3.30121	0.687158	-0.488002	-0.867634	-0.509127	0.257637
Marker10908	1.56139	1.2064	0.0261178	0.630449	-0.0978003	NA	-0.880366	-1.54815	0.167667	0.333509	-1.25191	-1.32468	-0.0100741
Marker10909	1.082	-0.727497	-0.584929	0.0999597	-1.74672	0.111372	-1.24567	-1.8265	-2.93	-0.871791	-2.08521	-3.31355	-1.01513
Marker1091	0.424938	-1.18585	0.823543	0.418183	NA	NA	-1.27011	-3.98042	0.98043	-0.192344	0.111372	-1.27011	0.524426
Marker10912	-1.10269	NA	-0.107235	NA	-0.0978003	1.0832	-1.70147	-2.50283	0.868571	-0.980339	-0.813216	-0.941883	-1.19804
Marker10914	1.11254	-0.443522	-0.45107	-1.33278	0.721097	1.67026	-0.312215	-2.17425	-1.0802	-0.189731	-2.12663	0.796078	-1.08928
Marker10915	-1.78289	-0.784568	-1.58233	-0.833564	-2.03402	0.419961	-2.15721	-3.32318	-1.67286	0.0831073	0.442781	0.243139	-0.452615
Marker10916	0.584274	0.51969	-1.24649	-1.12892	1.16308	1.10394	-1.89932	-2.04903	-2.10324	-0.500941	-0.982821	-2.51989	-0.516398
Marker10917	-0.23356	1.60333	-0.597028	-1.50133	-0.32434	NA	-2.76488	-0.988784	-0.30187	-0.86374	-0.615634	-1.45416	0.220318
Marker1092	-0.292017	1.50747	0.0701998	-0.889796	0.256038	1.39755	0.262123	-3.84482	-1.32609	-1.1199	1.17709	-1.89797	-0.375396
Marker10920	-0.0610114	-0.30808	-1.67167	-3.04085	-1.053	NA	0.749316	-0.212492	0.930714	1.39556	1.71891	0.062443	1.6403
Marker109201	-1.18585	1.0931	NA	-0.312309	NA	NA	-2.28956	-0.152121	NA	-0.529017	-0.222453	-0.625216	-2.16249
Marker10921	1.6483	0.766621	-2.66175	-0.230343	-3.46682	NA	0.544331	-4.30461	-1.23651	-0.587232	-1.47195	-2.99015	-1.01525
Marker109219	-0.778192	NA	-0.0836929	NA	-0.734844	NA	-2.34743	-2.85774	-1.71059	-1.01268	-1.1844	NA	-0.0323495
Marker10922	0.0478877	1.47302	0.507353	-0.886073	-0.697373	NA	0.796078	-1.54483	-0.526418	1.5358	1.30864	-0.757245	0.830313
Marker10925	-0.654209	-0.398375	0.0646831	0.25223	-0.263524	1.48646	-3.29659	-0.626885	-0.979328	0.276086	-0.517441	-1.12397	-0.110152
Marker10926	0.750574	0.775452	0.861757	1.25755	0.0390554	1.66119	-3.63814	-2.19929	-1.24007	1.49457	0.13274	-0.947308	0.4846
Marker10928	-0.517639	1.26943	-1.91394	-0.0290903	-0.685504	NA	-1.01784	-0.754451	-0.814308	0.790571	0.44483	-1.01784	-0.100503
Marker10929	0.294638	-0.479183	-0.779277	0.0646831	-0.756115	1.57599	-2.52442	-0.556857	-0.671361	-1.28754	-0.807406	-2.56016	-0.154884
Marker1093	-2.66664	-0.690196	-0.0358413	-1.67001	0.507353	1.42581	-1.33974	-4.61433	-1.3172	-0.251374	0.28601	-1.51287	0.759595
Marker10930	0.303664	1.1137	0.256038	-1.59027	-2.93523	1.34534	0.568632	0.405655	-0.493969	0.105147	-0.259125	-1.55769	1.0473
Marker10931	1.23476	0.384782	-0.487951	-2.41934	1.15215	NA	-1.49691	-0.131223	1.00441	-0.521241	0.811326	0.544331	-0.93524
Marker10932	-0.995206	1.06584	0.513831	-0.46965	1.79949	NA	-0.174749	0.139308	-1.11934	0.904809	0.560984	-0.598641	0.31086
Marker10933	NA	-0.0672831	0.650871	-1.16931	-2.189	NA	-0.321135	-0.546407	-0.0513173	0.868969	-0.658492	-0.249772	-0.222746
Marker10936	1.17298	-0.0600627	-1.77394	-1.01996	0.433631	NA	-1.27011	-3.32318	-2.23854	0.2722	-0.384896	-0.757245	-0.260801
Marker10937	0.855525	0.771996	1.08112	-2.3244	-0.230343	1.14799	-2.21349	-2.04903	-2.07081	-0.336818	-1.662	-1.62352	-1.12258
Marker10938	-0.345162	0.208069	-1.3883	0.340645	-1.79393	NA	-3.65739	-1.66984	-0.845788	1.299	-0.0667812	-2.17141	-0.374918
Marker10939	-0.567976	-0.71044	-1.01089	-2.6559	0.754137	1.0832	-1.71492	-2.67512	-0.71682	-0.785694	-0.825157	0.586787	-0.000525811
Marker10940	-0.320662	-0.690196	0.823543	-0.257419	-2.41934	1.42581	-3.40395	0.349927	-0.374111	0.830899	1.0832	-0.625216	-0.441711
Marker10941	-0.60794	NA	-1.0769	-1.0703	-0.971195	NA	-3.66973	-1.65572	0.105842	0.561555	-3.15062	-0.190923	-1.09052
Marker10944	-1.18585	0.307346	-1.67618	-0.771321	NA	NA	0.544331	-1.57467	0.258008	-0.0992295	-0.471724	-2.85774	-0.101684
Marker10945	-1.36244	-0.262427	0.850568	-0.875953	-1.59027	1.38557	-2.31057	-2.38322	0.0859139	-0.43105	-0.792915	-2.68892	0.121483
Marker109466	-1.68094	0.239454	NA	1.1903	-2.12208	1.12443	-2.34743	NA	0.00762296	1.15206	-0.234166	0.544331	1.25906
Marker10947	NA	0.445813	-0.27275	-0.340214	-1.20326	NA	-0.410175	-1.54632	-0.342506	0.199896	-0.733464	-1.63099	-0.22598
Marker10948	-1.36429	-1.64869	1.21144	-0.161634	-2.0921	1.14799	-3.66973	-3.53842	1.23404	-0.643377	-2.0106	-1.14558	0.645698
Marker1095	NA	NA	-0.0836929	NA	-2.41934	0.888832	-2.85774	-3.98042	-1.71059	-0.481745	-1.7027	-1.27011	NA
Marker10951	0.308177	1.00796	-0.964936	-1.1231	-3.27734	1.87542	-0.416735	-2.07851	-0.640511	-0.770408	1.26964	-1.65963	0.00176163
Marker10952	1.01068	0.839056	-0.786476	-1.20326	-2.93523	NA	-2.85774	-2.78244	-0.0127962	-0.700548	-1.55075	-1.32167	-0.421404
Marker10954	1.15712	-0.155702	0.507353	-1.20326	-0.312309	1.42581	-1.27011	-3.21989	0.709522	0.0877131	-2.78114	-2.50473	-0.283562
Marker10955	-0.842971	0.424938	-0.0836929	-0.96804	-0.883889	NA	-0.830057	-0.152121	-0.381911	-0.311671	-0.350979	-3.01442	0.0772482
Marker10956	NA	1.06584	-0.110611	-2.2153	0.0646831	NA	0.730201	-0.201187	0.174671	0.460202	0.993273	0.933139	1.14143
Marker10959	0.532001	1.65976	1.03194	NA	NA	NA	-0.625216	NA	NA	0.0243527	NA	NA	-1.36103
Marker1096	-1.12703	0.402882	-1.11383	-2.23767	0.414507	1.67026	-2.54987	-2.35628	-1.41657	-1.00556	-1.28298	-3.86669	-0.587494
Marker10960	-0.109652	0.766621	-1.06757	-2.37342	0.0975219	NA	0.648372	-3.12558	-1.68351	0.35628	-1.51114	-1.24271	-0.5974
Marker10961	-1.18585	-0.0199755	-1.94743	-1.59027	0.195525	NA	0.116499	-1.74242	-0.74887	1.19964	1.07155	-2.1164	1.56807
Marker10962	-1.69673	1.42755	-0.133612	0.205766	0.631216	1.36921	-3.13152	0.228091	0.904122	1.89657	1.09924	0.204712	0.237972
Marker10963	-0.551298	0.766621	-2.41934	-0.257419	-2.12208	NA	NA	NA	NA	-2.0288	-2.02664	-1.27011	-1.54594
Marker10964	0.700206	0.229581	0.366893	-2.03402	-0.368871	NA	-3.93391	-5.17949	1.04792	-1.06986	-2.81022	-1.7484	0.492258
Marker10966	1.29205	0.307346	0.743169	-1.45984	-0.0697254	NA	-1.51287	-4.61433	-0.762908	-0.852712	-0.183546	-2.85774	-0.947593
Marker10967	-0.146813	1.23011	1.04482	1.00447	-0.594589	-0.471724	1.11984	-3.03228	0.48931	1.89963	0.324218	-0.174749	0.672413
Marker10968	NA	NA	-1.70932	NA	NA	NA	-3.66973	-0.161668	-0.333271	-1.92281	-0.64734	-2.50473	1.0039
Marker10969	-1.48462	-1.18585	-0.101539	-1.59027	-2.18588	NA	NA	NA	-0.325882	0.126501	-1.47103	-0.865924	-1.45358
Marker1097	0.745886	0.745886	0.418183	-1.41169	-0.886073	1.14799	-0.83748	-2.10434	-0.904078	0.240123	-0.617704	-2.45841	0.664353
Marker10970	-0.33667	1.06584	-0.506888	0.753252	-0.886073	1.14799	-0.432248	0.734847	0.226402	-0.138551	-0.753835	-2.31057	-1.02132
Marker10971	-2.8372	-1.51948	0.580437	NA	-3.35805	-2.02664	-3.8283	NA	-1.4227	-1.87274	NA	-3.8283	-2.68664
Marker10973	-0.329598	-0.129749	-2.18588	-1.90805	0.79079	1.34534	-1.82515	-3.42643	-1.8058	0.504333	-1.38027	-3.37452	-0.694694
Marker10974	-1.18585	0.766621	-0.0981391	-2.12601	-2.80461	NA	-3.66973	0.431115	0.114238	-0.831936	-0.222453	-1.42504	-1.12151
Marker10976	-0.690196	-0.690196	0.0975219	0.999151	-2.93523	1.38557	-1.51287	-1.82545	0.317221	1.78128	0.138324	0.918527	1.14907
Marker10977	-2.27141	-0.694083	-1.43257	-2.62714	-1.60934	0.923372	-0.456093	0.28233	-1.71721	0.203772	0.306644	-2.31039	-0.256822
Marker10978	NA	-0.0199755	-1.59027	-0.562493	-1.59027	1.14799	-0.249772	-4.61433	-3.16218	-1.76274	-2.94866	-2.52442	-1.56759
Marker1098	-2.29567	1.21719	-2.19239	0.39289	1.16308	1.42581	-0.0776662	-1.82545	0.301039	0.72255	-0.654616	-0.137889	-0.518236
Marker10980	0.87312	NA	-0.734844	-0.257419	0.850568	NA	-0.136083	0.734847	-0.432306	1.35175	1.12443	-1.27011	1.27018
Marker10981	0.54577	-0.849846	-1.14388	-0.447649	0.375219	1.65534	-0.68065	-3.03228	-0.864218	-0.131135	-0.715224	0.542084	0.781675
Marker10982	1.89896	1.46786	-2.08273	-1.63778	1.18059	NA	NA	-0.167169	-0.598259	-0.472779	0.832672	0.544331	-2.91113
Marker10983	-0.266439	0.328068	-3.24848	-0.54184	-1.80296	NA	0.180316	-1.88207	-1.71511	0.500481	-1.53233	-0.654971	1.13606
Marker10984	0.745886	0.766621	-0.387835	-2.12601	-0.476242	1.0832	-0.136083	NA	-0.904078	-0.778556	-2.0106	-0.83748	-1.77131
Marker10987	0.279132	0.925942	-1.60805	-2.32102	-1.94817	1.591	0.116499	-4.55339	-0.610233	0.672069	0.0963994	-1.4295	-0.81642
Marker10988	0.89866	-0.551298	-0.312309	-0.459267	0.195525	1.41033	-0.432248	-1.34723	-0.293429	0.714788	-0.380615	-1.51287	0.367404
Marker10989	0.952215	1.44865	0.080312	-0.312309	1.27237	NA	-3.66973	-1.82545	-0.925979	0.108246	-1.63443	-2.74749	-0.0129888
Marker10990	0.131556	1.29088	-0.328111	-0.820259	0.0448476	1.39755	-0.725794	-0.633853	0.612643	0.14367	0.361285	-1.7261	0.315908
Marker10992	-0.727497	1.50976	-1.0606	-1.33698	-1.10463	1.51609	-0.714008	-2.92546	-0.340148	-0.201759	-1.20337	-1.24271	-1.28364
Marker10993	-1.75414	-1.91803	-1.48481	-2.55811	-0.257419	NA	-1.37819	-3.56172	0.728193	-1.85177	0.299315	-1.53052	-1.18298
Marker10994	NA	2.16975	1.03194	-1.20326	-1.29264	NA	-2.99015	-3.98042	-2.13051	0.564951	-2.39587	-2.31057	-1.85738
Marker10995	0.168948	1.33751	-1.22137	-2.2187	1.57314	1.65481	-0.240852	NA	-1.12396	-0.495797	-1.67405	-0.722555	-0.621492
Marker10996	-0.545824	NA	1.04874	1.04874	0.958664	1.14799	-2.85774	-4.61433	0.478827	-0.0655253	0.741831	-0.136083	-0.47957
Marker10997	-0.195106	0.243118	-1.06757	0.871801	0.425387	-0.474065	0.544331	-0.709896	-0.126888	1.03695	-0.183546	0.204124	-0.63029
Marker1100	1.13401	0.170939	NA	-1.89537	NA	NA	-1.70147	NA	-1.75288	0.374543	-1.08586	-3.8283	0.634106
Marker11000	1.01068	0.766621	0.256038	0.958664	-1.20326	NA	-2.85774	-2.85774	0.98043	1.3621	1.14799	0.568632	-0.210208
Marker11001	-2.66664	0.556377	0.0177964	-0.0290903	1.20748	1.48646	-0.410175	-0.161668	0.174671	0.958009	-0.450673	-0.562091	-0.00544884
Marker11002	-1.91803	0.766621	-0.257419	-2.41934	-0.257419	NA	-2.85774	0.349927	-2.18017	1.0831	0.111372	-1.27011	-0.210208
Marker11003	0.766621	NA	-0.534667	-2.93523	-0.756899	NA	-0.674031	-4.30461	-1.64287	-0.526421	-0.451761	-1.47359	-1.0332
Marker11004	-0.338179	1.06584	-1.5306	-1.14336	-0.252698	1.39755	-1.81085	-1.85279	0.234757	0.725843	0.798319	-1.94105	-0.235955
Marker11007	-0.640341	1.80901	0.0478693	-2.14766	-1.76525	NA	0.121533	-1.36779	0.580979	0.241062	0.494034	-0.374658	-0.280329
Marker11008	-0.431699	-0.181807	-1.35415	-1.33126	-0.0614322	1.4226	-1.89932	-3.84482	-1.22148	0.28117	-0.939606	-1.18642	-0.0309552
Marker11009	-1.59877	-1.88822	-0.458187	-0.531756	-0.232293	NA	-1.02702	-3.30048	0.908969	0.754978	-0.373667	-0.34717	-0.711041
Marker1101	-0.0199755	-0.690196	1.20748	-2.60786	NA	1.0832	-3.66973	-4.30461	0.882547	-0.102355	0.775192	-0.865924	-0.22598
Marker11011	0.449203	0.0252666	0.937623	-0.697373	0.310634	1.21973	NA	-0.152121	0.57058	1.07096	0.30134	-0.567325	0.974972
Marker11013	-2.86582	0.92363	0.631216	1.08112	0.600623	NA	-1.13354	-0.581265	1.59897	-0.355201	-0.904455	-3.49849	1.63322
Marker11014	-1.49696	0.307346	-0.476251	-1.06591	0.0183729	1.67026	-2.34743	-0.208033	-0.648522	0.712615	1.2932	-0.6222	2.18825
Marker11016	0.00140667	0.91365	0.0646831	0.0517926	0.0829136	NA	-1.36332	-2.29105	0.992011	1.35158	-2.30273	-1.05939	0.232539
Marker11017	-0.0143677	0.766621	NA	-1.67618	-0.257419	NA	NA	NA	NA	NA	NA	-2.34743	0.187719
Marker11018	-1.20963	1.23476	-2.12208	-1.20326	0.823543	NA	-2.45841	0.734847	0.709522	-0.284921	-1.06225	-2.7961	-0.421404
Marker11019	NA	NA	NA	NA	0.823543	NA	-2.85774	-1.57467	NA	-1.51524	-0.642529	NA	NA
Marker1102	-0.458571	0.430021	-0.919937	-0.136525	0.486663	1.19894	-1.14558	-1.54632	-0.605888	0.311361	-1.41887	-1.12397	-0.149017
Marker11020	0.880795	0.745886	0.637963	-2.19865	-0.639942	1.67026	-0.19362	-1.27605	-0.889965	-0.680801	-0.478248	0.062443	-0.963552
Marker11021	-0.0420464	1.02699	-1.03364	-2.30331	0.121817	1.54573	0.415904	-0.612196	-0.215672	0.0680291	0.0287154	-2.84609	0.807455
Marker11022	-0.476312	-0.54026	0.424148	-0.230343	-2.19753	0.888832	0.116499	-3.53842	-0.404501	-0.790984	-2.0106	0.151374	-0.817931
Marker11024	-1.25419	0.307346	1.04874	-1.20326	NA	NA	-0.136083	-0.163299	NA	-1.51524	-0.948025	0.933139	-0.516145
Marker11025	NA	NA	0.507353	-0.886073	NA	NA	NA	-4.61433	-0.0713746	-0.497919	NA	0.544331	-1.87554
Marker11026	-2.27141	0.290126	0.612211	-0.534667	0.418183	0.902767	-2.7961	-1.82545	-0.436677	0.942925	-2.78114	-0.660162	0.477611
Marker11027	NA	0.766621	-0.734844	NA	NA	NA	NA	NA	-1.18684	NA	NA	-2.85774	-1.18972
Marker11028	NA	0.766621	1.04874	-2.41934	-0.257419	NA	-1.27011	-0.131223	-2.18017	1.28624	0.111372	-1.27011	0.187719
Marker11029	-1.76317	2.37952	1.18059	0.721097	-3.35805	NA	-0.562091	-2.85774	0.142495	0.0215559	1.17537	-0.703157	1.73559
Marker1103	0.370945	-0.520362	1.03194	0.852379	-0.491929	0.738978	-0.638049	-0.163299	0.587598	2.07398	0.515528	-0.432248	0.663566
Marker11030	-0.902197	0.419439	0.338389	-0.96804	1.08112	1.0832	-0.95141	-1.14964	-0.904078	-0.702347	-0.666351	-1.14558	-0.370358
Marker11032	-0.244874	-0.0143677	-1.34192	-0.839281	-1.21394	1.10394	-2.78959	-0.988784	-0.099076	-0.121611	-0.716554	-1.68596	-0.527952
Marker11033	-0.487451	1.21719	-0.608262	-0.185445	-0.230343	NA	0.648372	0.126767	-0.586324	0.637212	0.0639258	-2.77522	1.54388
Marker11034	0.766621	-0.0744791	-0.776069	-2.19753	-2.98886	1.14799	-3.29659	-2.38322	0.0505119	-0.423352	-1.86463	-1.86749	-0.458118
Marker11035	1.45892	1.13672	-0.45107	-1.97958	-0.357297	0.111372	-2.15449	NA	-0.959592	-0.882213	-0.515156	-1.82515	-1.16933
Marker11036	-1.91803	-0.526564	-1.76336	-2.19019	-1.96137	1.64669	-2.22202	-2.04903	-0.747794	-0.468924	0.673418	-0.190923	1.00225
Marker11037	0.455067	1.23476	0.080312	-0.340214	-1.41169	NA	-1.82515	-3.91596	-1.07667	0.719663	-0.0971849	-0.941883	-0.864359
Marker11038	-0.710799	-0.0320837	-0.125989	0.835218	1.14795	1.18786	-2.2863	-1.41351	-2.10317	0.789224	-1.01625	0.698995	1.81301
Marker11039	0.424938	0.986274	-2.41934	1.04874	-1.20326	NA	0.933139	-0.131223	0.00762296	0.803394	0.418939	0.544331	1.01418
Marker1104	-0.479955	1.25742	-0.141383	-0.571631	1.07273	1.79949	0.761981	-2.29946	0.150086	1.06336	0.642561	-0.0662592	0.426499
Marker11041	NA	0.766621	NA	-1.20326	0.753252	NA	-1.78302	-1.82545	-2.18017	-1.30103	-0.666351	-2.45841	0.625576
Marker11044	0.95977	0.134787	0.835218	0.507353	0.999151	1.42581	0.648372	-0.152121	1.0389	1.80696	1.34534	0.243139	1.28479
Marker11045	0.377222	1.31722	-0.254033	-1.38283	0.0183729	1.54573	-1.83498	0.431115	0.850371	-0.0752364	0.240285	-1.99818	0.414528
Marker11046	1.28359	0.413601	0.833525	0.368651	NA	0.962111	-2.45252	-4.51473	-1.59338	-1.29461	-2.44779	1.7183	-2.04977
Marker11047	1.26532	NA	-1.45984	-2.93523	NA	1.38557	-0.83748	-1.82545	-1.57024	-1.5322	-1.02846	0.648372	-0.0142452
Marker1105	0.30496	1.31878	1.13349	0.364268	-0.221161	1.80722	0.116499	-1.54483	-0.352665	1.17634	-0.307982	-0.441726	-0.265256
Marker11054	-1.8143	0.470891	0.850568	-2.7549	-2.41934	-2.02664	-1.27011	-0.163299	0.98043	-0.411168	0.418939	0.544331	0.524426
Marker11055	0.986274	1.20593	0.823543	NA	NA	NA	NA	-2.85774	1.00369	0.233783	-0.471724	NA	0.524426
Marker11056	NA	1.15712	NA	-0.756899	-0.734844	NA	-2.76488	-1.23984	-0.863935	0.180271	-1.13408	0.648372	-0.655435
Marker11057	-0.606865	1.42827	-2.19347	0.743169	-0.891538	0.111372	-0.174749	0.108175	-1.39905	-0.669233	0.18205	-2.09213	0.19008
Marker11058	0.128342	-0.462895	-1.34812	-1.04515	-2.84723	1.0832	-0.410175	-1.34723	-0.657085	0.806973	-0.0711835	-0.827332	-0.0435379
Marker11059	1.20593	-0.551298	-2.41934	-2.66175	-1.20326	1.14799	-1.51287	-2.38322	-1.48574	-0.42224	1.0832	-2.85774	-0.0142452
Marker1106	NA	NA	-0.312309	-1.45984	0.507353	NA	-3.40395	0.405655	0.872356	0.111694	0.138324	0.648372	1.01335
Marker11060	1.10289	0.599378	-1.16659	-1.26832	-0.192512	1.2932	-0.668229	-2.67512	0.489375	0.171124	-0.43217	-0.19362	-1.23291
Marker11061	-0.268807	0.766621	-0.312309	0.418183	-0.734844	1.38557	0.544331	-3.32318	-2.94323	0.77297	-0.588068	-2.21349	0.135949
Marker11062	-0.658452	-0.766471	-2.0921	0.767983	0.507353	1.57599	0.698995	-0.161668	-0.610233	0.546644	1.04848	-1.33974	1.6953
Marker11063	1.2294	0.00898219	-0.263524	0.250719	0.0975219	1.59956	-0.205954	-2.92799	-0.147091	1.03891	-0.276471	-1.14558	-0.450222
Marker11064	1.51962	NA	-1.29503	-0.412021	0.519024	1.23105	-1.63589	-2.19346	-0.980136	0.175876	1.10709	-0.336929	0.177453
Marker11067	1.19144	0.239454	-0.487951	-0.816426	0.0297012	NA	-2.85774	-4.61433	-1.64287	0.616402	0.785602	-0.524891	-1.4987
Marker11068	1.01429	1.50976	-1.29503	-2.12801	-1.37705	1.38557	-2.61008	-4.0615	0.223856	-1.31626	0.734779	-3.82469	-1.6211
Marker11069	-1.74074	1.13401	-1.10267	-1.21773	-1.35734	NA	-0.374658	-3.30121	-1.15488	0.0940061	-1.40078	-1.78195	0.919774
Marker1107	1.06584	0.862246	-2.85245	-1.76423	-2.84723	1.42581	0.698995	-1.97339	-0.099076	-0.661184	-1.17463	-1.94542	0.259067
Marker11071	-2.8372	NA	NA	NA	NA	1.57599	0.729199	NA	-3.1073	0.997848	-0.260592	0.729199	-1.03846
Marker11074	NA	NA	-0.257419	-2.41934	NA	NA	-1.27011	-1.57467	0.480755	-0.0923181	-0.948025	-2.85774	-1.77131
Marker11075	1.62345	1.20593	-1.94743	-0.257419	-1.94743	1.14799	NA	-1.34723	0.622607	-1.52294	-1.27548	NA	-0.876664
Marker11076	0.141205	0.95977	0.561682	0.753252	-0.230343	NA	-1.04849	-0.709896	-0.101767	1.62015	-0.380615	-0.638049	-0.701863
Marker11078	NA	0.95977	0.594076	-0.00614096	NA	1.57537	-3.8283	NA	1.51917	-1.60211	-0.0503848	0.811759	-1.74839
Marker1108	-2.32732	0.766621	-0.875953	0.731264	NA	NA	0.990243	0.431115	-2.18017	-0.145016	-0.825157	0.116499	0.425268
Marker11080	0.480088	1.58406	-0.872288	-1.42508	0.552684	NA	-1.35674	-1.20919	-2.21649	-0.584653	-0.751077	-2.2863	-0.0614434
Marker11081	-1.91803	NA	NA	NA	NA	NA	-2.85774	-1.57467	NA	-0.497919	0.56489	NA	-0.669355
Marker11084	-1.21194	0.134787	-1.53234	-2.19019	0.418183	1.34534	-2.85774	-0.358627	-1.93063	-0.0265865	-0.866161	0.0268959	0.11708
Marker110850	NA	0.239454	-0.734844	0.823543	0.256038	0.56489	-1.27011	0.349927	0.480755	0.282289	-0.471724	-0.136083	1.28307
Marker11086	0.525765	-0.177813	1.04423	-2.42341	-2.65443	1.65776	0.127282	-0.170752	0.304795	1.78612	0.458512	-0.93122	1.44537
Marker11087	0.628581	1.21524	0.823543	-1.44799	-0.45107	NA	-0.1823	-1.39308	-1.37944	0.814031	0.031257	-2.74749	1.35256
Marker11088	NA	0.451682	-0.00564694	-1.76999	-1.73306	NA	0.648372	-4.90393	0.454506	0.288458	-0.256305	-1.24572	0.0995201
Marker1109	NA	1.20593	-1.20326	-1.20326	NA	NA	0.771136	-0.131223	-1.18684	-0.830066	-2.02664	NA	-0.210208
Marker11090	-0.0136541	0.938889	-1.23531	-0.212229	1.16965	NA	-1.57662	-4.48701	-0.122471	0.419606	0.441725	0.604588	-1.04428
Marker11091	-1.24151	0.765541	-0.544844	-1.3888	0.835218	1.0832	-2.21349	-2.33521	-0.0986883	0.48709	-0.969123	0.197491	0.410802
Marker11093	1.79369	1.73859	-0.0448582	-0.740273	-1.48911	1.63816	-0.499544	0.292546	-0.043142	0.561856	0.943672	-1.30464	-1.57508
Marker11094	-0.551298	-0.551298	NA	-2.41934	NA	NA	0.771136	-3.98042	NA	-0.830066	-0.948025	-1.27011	0.799914
Marker11096	1.20593	-0.262427	-1.62377	-2.19753	NA	NA	-1.51287	-2.38322	-0.293429	-0.890056	-2.02664	-1.78302	-0.557124
Marker11097	-1.18585	1.15712	-3.19749	-2.18588	0.823543	1.18786	-0.83748	-0.152121	-1.45921	-1.35102	-1.59569	NA	-0.702997
Marker11099	-0.178323	-0.551298	-1.45984	0.418183	0.850568	NA	-1.33974	-1.82545	0.591088	-1.07634	-0.0503848	-0.518006	1.40413
Marker11101	-0.887699	0.469281	-1.44239	-2.49871	0.0626294	1.07741	-1.85338	-2.5679	-1.16605	-0.863863	0.0501666	0.0260507	-0.867047
Marker11102	-1.68094	NA	NA	-2.41934	NA	NA	-2.85774	-0.131223	NA	-1.01268	NA	NA	-0.210208
Marker11104	-2.94393	0.963555	-0.23559	-1.36732	-0.490533	1.68394	-0.190923	0.462061	0.068191	1.19597	0.649817	-0.0340762	0.918548
Marker11105	-2.75771	0.837008	0.00184759	-0.527402	-0.357297	NA	-3.8283	-2.46869	-0.761773	-0.712882	-2.12941	-0.93122	-1.33694
Marker11106	1.20576	0.609912	-1.22211	-2.15939	0.0829136	1.21973	-2.99726	-1.0866	-0.654809	0.448888	-0.219848	-1.85322	-0.82377
Marker11107	-1.4813	NA	NA	NA	NA	NA	NA	-1.30772	-2.18523	-0.416706	-2.37233	-3.66973	-0.645909
Marker11108	0.940991	0.839625	-0.485044	0.11157	-1.10748	NA	-2.35017	0.405655	-0.557578	0.44215	0.775919	0.280994	-0.226747
Marker11111	-1.08741	1.23521	0.909844	-1.3888	0.314578	1.42581	-2.76488	-0.780123	-1.31778	0.319653	-0.073619	0.577283	0.215082
Marker11112	-1.18564	1.58131	0.0440341	-0.642456	-2.43221	NA	-1.87329	-3.30121	-0.514413	-0.772792	-0.00919943	-1.89932	0.701889
Marker11113	0.990325	-0.751306	-1.99704	-0.886073	0.671286	1.0832	-3.40395	-0.131223	0.317221	-0.326027	-1.32897	0.243139	0.135949
Marker11114	NA	-0.690196	-2.12601	-2.19753	0.823543	1.0832	-0.136083	-1.57467	0.709522	-2.05587	-2.33594	-1.51287	-0.109971
Marker11116	0.767274	1.22701	-0.0836929	-1.73306	0.195525	1.10394	-1.63099	-0.152121	-1.31735	0.646589	-1.6846	0.568632	-0.0810393
Marker11119	-0.266439	-1.48462	0.974285	-2.93523	0.418183	NA	-1.27011	NA	-1.68082	-0.888455	-1.18939	-1.70147	-1.21257
Marker11121	-1.68094	-0.551298	0.0701998	NA	-0.476242	NA	NA	NA	-1.31735	-1.72982	NA	-1.37779	-0.557124
Marker11122	-1.91803	0.766621	0.823543	-1.20326	-1.45984	NA	NA	-1.57467	0.823572	-0.710255	-2.02664	-0.136083	-1.50716
Marker11124	1.69704	1.09727	0.507353	1.267	0.486663	NA	1.01105	-1.94002	-2.18017	2.01255	0.714646	-1.49691	1.3113
Marker11125	-0.476312	1.0004	-1.13197	1.04874	0.999151	1.0832	0.771136	-0.163299	1.34164	1.29567	1.0832	NA	0.701937
Marker11128	-0.551298	0.307346	0.850568	0.256038	1.4451	-2.34468	0.933139	-0.131223	1.00369	-0.0377322	-0.948025	0.771136	1.32928
Marker1113	0.00264557	-0.155702	0.135999	1.14795	-0.476242	1.57537	0.407747	-0.161668	0.957857	1.98833	0.360287	-0.368914	1.23536
Marker11130	-1.25852	-2.27141	1.03194	-0.101539	NA	NA	1.11149	NA	1.64955	0.743376	1.4697	0.894406	0.747229
Marker11133	-0.0508342	0.470891	-0.886073	-1.20326	-2.41934	NA	0.544331	-3.98042	NA	-1.30103	-1.5515	-3.40395	0.799914
Marker11135	0.138372	0.379226	-2.41934	-3.19749	-2.41934	NA	NA	-0.131223	0.00762296	-1.0931	-1.88781	-2.45841	-1.99054
Marker11136	-0.0395782	1.32574	-1.20326	-2.41934	NA	NA	NA	NA	0.00762296	-0.497919	-0.471724	-1.27011	0.187719
Marker11137	NA	1.13401	-0.251272	1.1522	1.16308	1.57537	NA	NA	-0.125504	-0.324916	-0.64734	-0.249772	0.316358
Marker11139	0.588674	1.19922	-0.676127	-1.0439	0.133199	-0.162595	-0.359047	-1.20393	-0.345136	0.285454	-0.595935	-1.24782	0.472569
Marker1114	-1.56014	-0.328119	1.10128	0.871801	0.958664	1.14799	-0.56308	0.331285	-0.414338	1.0702	-2.13789	0.771136	-1.00562
Marker11140	0.783819	0.894275	-0.000958268	-2.07274	0.439777	1.54285	0.805158	-0.320408	0.721666	0.746442	-1.63982	-0.499544	0.199075
Marker11141	0.424938	-1.18585	-2.41934	-0.257419	NA	NA	NA	-3.98042	-1.98451	-0.192344	NA	NA	0.187719
Marker11142	0.424938	NA	-0.651103	0.343421	-1.13197	0.56489	0.933139	-0.988784	-0.432306	0.283258	0.372412	-1.05939	-0.276705
Marker11143	0.835648	1.15712	-0.575259	-1.36732	0.580437	1.18786	-0.334216	-0.808608	0.43441	0.989747	0.0220585	-1.30464	-0.813207
Marker11144	1.23476	0.688595	NA	1.15215	NA	NA	0.648372	-3.31285	NA	1.03548	-1.17745	-1.51287	1.44978
Marker11146	-0.0179877	-0.551298	-1.17359	-2.24506	0.507353	1.14799	0.568632	-1.82545	-1.33761	0.607436	0.609792	-0.258258	0.270711
Marker11147	NA	NA	-0.0836929	-2.41934	0.418183	NA	NA	-3.98042	-0.863935	0.877215	-2.02664	NA	-1.53025
Marker11148	0.176453	1.1577	-0.440788	-0.283677	-1.45984	NA	-1.32167	-1.00738	0.101222	1.5814	1.24623	-2.34743	0.132755
Marker11149	0.745886	NA	0.671286	-0.995006	-0.230343	1.0832	-1.37779	-3.98042	0.698246	0.573454	0.0277763	-0.29717	-0.789869
Marker1115	-0.532768	0.793494	0.0424478	0.82088	0.784182	1.67026	0.782879	-5.35647	0.265744	1.89111	1.74695	-2.7563	1.59972
Marker11150	-1.25617	0.348791	0.627323	-0.971292	0.0177964	1.34534	-1.32167	-3.52077	-1.01118	0.076289	0.325203	-0.874202	-0.110152
Marker11151	-0.720751	0.416656	-0.886073	-0.476242	0.835218	NA	0.544331	-0.709896	-1.57024	0.582602	-0.210074	0.0260507	0.807624
Marker11152	1.48927	NA	-3.35805	NA	NA	NA	-0.1823	-1.54632	-2.43995	0.0984352	-2.33594	-3.8283	-1.80452
Marker11153	-1.36901	0.0559165	-1.25953	-0.957928	0.52179	1.5053	-0.70072	-3.22097	-0.762729	0.49051	0.411776	0.648372	0.406034
Marker11154	-0.895826	NA	-2.1364	-1.79135	-1.722	1.6294	-2.47912	0.405655	0.00825507	-0.110002	0.677934	-1.69619	-1.30963
Marker11155	0.138372	0.766621	1.12414	0.981275	-0.669594	NA	0.771136	-0.131223	1.41101	1.86284	0.152834	-0.174749	0.266143
Marker11156	-1.82804	0.341218	1.06393	0.211995	NA	1.73614	1.07045	NA	-1.32609	-0.522012	-0.472904	0.160568	-1.32596
Marker11158	0.315811	-0.0375032	0.312986	-0.440638	-2.84723	-0.278441	-1.99516	-3.7186	-0.560962	0.0779297	0.530875	0.286384	-0.12579
Marker11162	NA	0.370025	0.310326	-0.971195	1.02124	NA	-2.99015	-3.21989	1.48375	0.312808	-0.450673	-0.206715	0.763751
Marker11163	1.23521	1.17298	-1.20326	1.04874	0.871801	NA	-0.524891	0.734847	NA	1.43099	0.771035	-1.27011	1.35701
Marker11165	1.05148	-0.667377	-2.12601	-0.428249	0.486663	1.39755	0.761753	-0.473646	-1.06546	1.23111	-1.12493	1.11149	1.29153
Marker11166	1.19144	NA	NA	NA	NA	NA	NA	NA	NA	-1.47903	-0.471724	NA	-1.70703
Marker11167	-0.766471	1.06584	-0.0825255	-1.93682	-0.000837612	1.0832	-1.83498	-3.49495	0.109442	0.00572435	-0.851573	0.453426	-0.470014
Marker11169	0.681278	0.766621	-0.476242	0.343421	0.433631	1.14799	-1.63099	-0.988784	0.238997	-0.208661	-0.54565	0.243139	-0.789869
Marker1117	-3.04532	NA	-1.793	-1.97501	0.738194	1.76787	-1.27562	-0.358627	0.96531	1.05348	-1.45268	-1.68961	0.525319
Marker11171	1.23521	-0.551298	0.580437	1.04874	0.418183	1.14799	-2.85774	-4.17774	-2.59999	0.339091	-0.889772	-1.7484	-2.31575
Marker11172	-0.146615	0.176157	-1.08873	-1.02719	-1.37571	NA	-1.77742	-4.30461	-0.14321	0.156091	-1.47349	-0.749316	-0.1021
Marker11173	1.15712	0.986274	0.871801	0.823543	0.958664	NA	-1.27011	-3.98042	0.480755	1.42258	0.111372	-1.27011	0.972457
Marker11174	-0.695127	0.820599	-1.0769	-0.591731	-2.22539	1.42581	-1.39763	-4.17774	1.33587	0.907494	-0.234537	-1.78195	-0.022577
Marker11175	0.104568	0.95977	-1.73306	-1.76885	1.03194	NA	-0.567325	-2.38322	-0.570997	-0.748162	-0.975338	-2.99015	0.220318
Marker11177	0.766621	NA	NA	-1.20326	-0.734844	NA	-2.85774	-3.98042	0.709522	-0.497919	0.56489	-2.85774	-0.0323495
Marker11178	0.64817	1.85806	0.119453	-0.426506	1.25182	1.36818	-0.643661	-1.63343	0.483629	-0.0715364	-0.647912	0.367848	0.00723663
Marker11179	-0.0179877	0.95977	0.507353	-1.45984	-0.312309	1.42581	-1.99158	-1.82545	NA	-1.46623	-1.47103	-1.27011	-1.50716
Marker1118	NA	NA	-2.41934	-2.41934	NA	NA	-1.27011	-3.98042	-1.98451	0.0866594	-0.471724	0.544331	-1.77131
Marker11180	0.869411	-0.0199755	NA	-0.597028	0.909844	NA	0.544331	-3.9273	-0.166592	1.00549	0.163735	-1.19412	-1.02203
Marker11183	-0.750512	0.0690016	-0.447361	-1.15437	-1.91965	NA	-0.660162	-3.91596	-0.090561	0.755006	-0.732687	-1.14558	-0.510136
Marker11185	1.01068	0.766621	-1.20326	0.823543	0.958664	NA	NA	-0.131223	1.07073	0.564951	0.888832	0.544331	1.25906
Marker11186	0.239454	NA	-2.41934	-0.340214	-0.257419	NA	-1.70147	-0.201187	-2.18017	-1.60065	0.152834	NA	-2.26879
Marker11187	-0.445757	0.257007	-0.886073	-0.257419	-1.21394	NA	0.544331	-3.21989	-0.832584	-0.548542	-0.434676	0.243139	0.392914
Marker11190	-1.00525	-1.00525	-0.886073	NA	0.823543	1.14799	0.544331	-3.98042	-1.44996	-0.316404	-0.642529	-0.524891	1.16723
Marker11191	-0.340227	0.646632	0.733063	0.909034	NA	1.55452	0.749316	-0.170752	0.912593	1.15525	0.911199	-2.17591	1.11673
Marker11193	NA	1.60315	-1.24814	-3.38163	NA	NA	-1.7484	-3.9273	-1.21529	-2.56649	NA	-2.22788	-0.790291
Marker11194	-1.68094	0.874216	1.03194	-2.57458	-0.290452	1.10242	0.544331	-3.31285	0.167705	-0.0377322	-1.21043	0.544331	-0.5457
Marker11195	0.354078	0.579814	0.405617	-2.84723	-1.56534	1.14799	-1.08682	-0.829785	-1.32609	-0.43457	-0.766914	0.749316	1.31907
Marker11196	1.90598	-0.875316	0.645841	1.50926	-1.0769	NA	-0.23638	-2.18517	0.345208	1.7969	1.17576	0.604588	1.8119
Marker11197	NA	1.59701	-0.0203515	-2.93523	-2.37342	1.0832	0.729199	-4.17774	1.53258	1.28589	-0.65293	1.10613	0.00161448
Marker11198	0.94524	1.44865	NA	-0.340214	-1.45984	1.28963	-0.162093	0.405655	-1.60223	1.83315	0.557318	-2.34743	0.0820448
Marker1120	NA	-0.849846	0.599239	-0.368871	NA	NA	0.749316	-0.170752	0.381061	0.937493	-0.713405	-0.187329	1.60963
Marker11200	-0.445757	0.766621	-1.7639	-0.96804	-0.816426	NA	0.771136	-4.30461	-1.71934	-0.239347	-1.41788	-0.83748	-0.57288
Marker11201	-1.65291	0.466123	0.572293	0.52179	0.552684	0.81213	-0.721263	-0.212492	-1.62291	0.669224	-1.7734	-0.947308	-0.198947
Marker11203	1.11254	-1.48462	-0.312309	-0.312309	1.21773	1.10394	-3.40395	0.405655	NA	-1.06986	0.138324	-1.51287	-1.50716
Marker11204	0.558404	1.44865	1.2509	1.11223	-1.20326	1.14799	0.407747	0.0227533	0.724505	1.65339	0.223179	-0.0499282	0.367404
Marker11205	NA	NA	0.871801	0.418183	NA	1.10242	-1.27011	-3.98042	-0.432306	1.42834	0.888832	0.544331	-1.77131
Marker11206	0.701164	1.13822	0.21539	-0.178642	-1.75695	NA	-3.29659	-0.754451	-0.014275	-0.496782	-0.965756	0.151374	-0.0261927
Marker112062	1.19144	-1.8143	-2.12208	-2.12208	NA	0.888832	-0.136083	-0.131223	-1.98451	1.18019	0.629679	0.544331	1.01418
Marker11207	1.48276	0.098244	-1.16659	-0.0472156	-3.24848	1.14799	0.499544	-0.808608	0.158371	1.34638	0.697533	-0.187329	1.16953
Marker11208	NA	0.766621	NA	NA	-1.20326	1.14799	NA	NA	NA	-1.51524	-2.02664	0.204124	-1.77131
Marker11209	-1.57018	NA	-2.2153	0.195525	-2.80461	NA	-3.66973	-1.94002	1.0012	0.0872487	0.545027	-3.66973	0.697001
Marker1121	NA	1.06584	-2.41934	NA	1.08842	NA	0.698995	-4.90393	-2.49623	-2.11028	NA	-3.66973	0.873711
Marker11210	-2.66664	-0.0199755	-2.41934	-3.25489	0.158456	NA	-3.66973	NA	0.142495	-0.988455	-2.38308	-0.562091	-2.26879
Marker11211	-0.320662	NA	NA	-1.20326	NA	-2.02664	NA	NA	NA	-1.0794	-2.02664	NA	-0.669355
Marker11212	-0.188475	0.369127	-2.43221	-0.440455	-0.639942	NA	-0.321093	-1.97389	-0.145613	1.60632	1.10696	-1.11391	1.23856
Marker11214	0.534899	0.766621	-2.12208	-0.257419	0.418183	NA	0.544331	-1.57467	-0.863935	0.339091	0.418939	-1.27011	0.799914
Marker11216	0.675099	1.20593	0.823543	-1.20326	NA	NA	-0.136083	-0.131223	0.98043	-0.192344	-1.1844	-2.85774	-1.77131
Marker11218	1.19683	1.06584	-2.23276	-0.575259	-1.16931	1.57537	-2.20622	-2.04903	-1.40196	0.378359	0.0724185	-1.0938	0.533714
Marker11219	0.938192	1.64344	1.20689	-0.377243	-1.76336	NA	0.604588	-5.25595	0.954502	1.96341	-0.733341	0.763691	1.31175
Marker1122	-0.589333	0.95977	-2.16692	-1.0373	0.637963	NA	-1.7693	-3.49495	-1.75276	0.16025	-0.629514	-1.62352	-0.564976
Marker11221	1.39059	0.409781	0.256038	0.0975219	-0.257419	-2.02664	-0.83748	-1.82545	1.23404	0.857274	1.0832	-0.83748	0.625576
Marker11222	1.21174	0.390597	-1.06757	-1.43333	1.14795	1.21973	-2.9168	-1.76161	-0.659236	1.16062	-0.721166	-1.05939	0.367404
Marker11223	-0.71561	0.538326	-0.676127	-0.697373	1.57314	1.0832	0.243139	-0.988784	-1.89679	-0.175263	0.223179	-1.55769	0.493648
Marker11225	0.424938	1.13401	0.208022	-1.3462	0.823543	NA	-2.1762	NA	0.526071	-0.0627284	0.24019	-0.65462	0.0656277
Marker11226	-0.0143677	NA	-2.19753	-1.20326	0.753252	1.14799	-2.85774	-3.21989	-0.41926	-0.118987	0.09588	-0.136083	0.807624
Marker11227	1.29458	-0.902197	0.47808	-0.607359	0.671286	1.57599	-1.02869	-3.21989	1.08095	-0.429422	-1.1705	0.568632	-1.34733
Marker11228	NA	1.23476	-1.45984	-1.23311	0.958664	NA	-0.83748	-2.10434	NA	0.753841	-1.09188	-2.85774	0.83885
Marker1123	-1.91803	NA	-1.20326	-0.312309	NA	1.42581	-1.27011	-3.98042	1.07073	-0.558756	-1.6846	-1.27011	-1.17756
Marker11230	-2.33177	-0.562881	-0.756899	0.195966	0.67421	1.05088	-2.18551	-1.1725	-0.979772	0.677961	-0.126707	-0.757245	0.365997
Marker11231	NA	NA	NA	-2.41934	NA	NA	-2.85774	-3.98042	-2.18017	-0.410446	-1.1844	NA	-1.77131
Marker11232	-1.5254	1.57305	-0.987831	-0.340214	NA	NA	-1.39222	-2.10172	0.59735	-1.66613	-0.473438	-1.13354	-0.294687
Marker11233	-1.15112	1.09148	-1.66435	0.577479	-0.404184	1.64669	0.936645	-3.56959	-1.05532	-0.0816502	-0.151216	-1.30464	-0.622562
Marker11234	0.772411	-0.501239	0.0766328	0.764463	0.259386	1.62123	0.561987	-1.57467	0.594456	0.74552	1.09872	0.62443	0.740125
Marker11235	-0.74385	1.03403	-0.826164	0.195525	-1.94743	-2.02664	0.407747	-4.61433	0.429584	1.82599	0.764912	-0.757245	0.134384
Marker11236	0.95977	1.26532	-1.10463	-2.6559	0.375219	NA	-2.21418	-1.34723	-2.76917	-1.2672	-1.73701	-1.7484	0.656722
Marker11238	0.102951	-1.26901	-1.67621	0.269058	1.04525	0.911039	-2.78372	-2.07851	1.4842	0.692603	-0.00588004	-0.44725	0.790318
Marker11239	-1.9208	1.23476	0.135999	-1.43569	-1.20326	NA	-1.0938	-3.84489	-1.37271	-0.493306	-0.874859	-0.674031	-2.04052
Marker1124	-1.64869	NA	-2.42126	-1.60805	-0.911013	1.73614	-2.62261	-2.04903	0.317221	0.562696	0.227221	-1.63099	-0.255896
Marker11242	1.54642	0.986274	1.27237	-0.113486	-1.27676	NA	-1.99505	-4.30461	0.731196	0.506782	-0.75703	0.243139	-0.407155
Marker11243	NA	-0.445817	0.949528	-0.0874738	-1.26599	1.34534	NA	NA	0.175535	1.7448	0.607735	0.243139	-0.486219
Marker11244	0.232026	0.394721	0.795721	-0.377831	0.278411	1.29686	-2.99726	-5.25595	0.277984	1.17435	-0.633503	-2.22861	0.905957
Marker11245	0.370945	0.419439	-0.756899	0.0115448	0.850568	1.12181	-1.52539	-4.61433	-0.325882	-0.457677	-0.557791	-2.84263	-0.586249
Marker11246	-2.68377	0.0079497	-1.84696	-2.76978	0.95553	1.67026	-1.72891	-3.56172	0.0638571	0.30879	-0.249226	-2.40642	-0.545113
Marker11247	-1.48055	0.647452	0.13178	-0.0387917	-0.598636	0.16204	0.749316	0.905341	0.817927	-0.084208	0.619742	-1.68596	0.531558
Marker11249	-2.72884	-0.551298	-0.75751	0.21539	-0.734844	NA	-2.34743	-5.0708	-2.50302	-0.454339	0.617421	-1.51287	-1.74992
Marker1125	0.183614	0.321715	-1.59027	0.076472	-1.20326	1.42581	0.116499	-2.92799	-0.74887	0.900452	1.30864	-1.0938	0.63293
Marker11250	-0.829985	0.809091	-1.45984	-1.10748	0.671286	1.34534	-1.70147	-0.152121	-2.43995	0.307513	-0.0971849	-2.31057	-0.732005
Marker11251	1.39823	0.766621	-1.67618	1.02521	NA	NA	NA	-0.208033	-0.432306	0.868268	0.0423571	0.249772	1.4357
Marker11252	0.429323	0.727972	0.637963	-1.54994	-1.22871	1.41033	0.783449	-2.8205	0.80785	1.08795	-0.187866	-0.749316	-0.0169801
Marker11254	1.06584	-0.155702	-1.58233	-1.43569	0.195525	NA	-2.31057	-2.61898	-1.18684	0.439999	-0.450673	-1.32167	-1.04891
Marker11255	-0.668745	1.37396	0.634646	-0.186503	0.942866	-0.907754	-1.61019	-2.31616	-0.617262	0.848117	-2.03028	0.881116	-0.371852
Marker11256	0.532191	0.339766	-2.15786	0.612839	0.665643	1.54573	-1.62284	-1.82363	-0.952654	0.580638	-1.13622	-2.16807	1.26853
Marker11257	1.65964	-1.50029	-0.101539	-0.542256	-1.01371	-0.585884	-3.10003	-0.933361	0.39726	0.728676	-0.51322	-1.01784	0.26151
Marker11259	1.15712	NA	0.823543	-0.257419	0.823543	NA	0.771136	-0.131223	1.2112	0.803394	-0.471724	-1.27011	1.25906
Marker11260	NA	-0.551298	NA	-0.734844	NA	NA	NA	-1.57467	NA	NA	-1.44355	NA	0.187719
Marker11261	-1.18585	NA	-0.891538	-2.0921	-1.94743	1.0832	-1.70147	-1.34723	-2.68051	-1.96511	-0.666351	0.771136	-1.25899
Marker11263	NA	0.669666	-2.19347	-1.01371	0.39289	1.42581	0.407747	-0.152121	-2.04012	-0.395388	-1.36897	-2.31057	0.412399
Marker11264	1.6657	1.09148	-0.113843	-1.94371	-1.0606	NA	-1.72891	-3.34995	-1.39367	0.674245	0.139565	-3.09792	0.360304
Marker11265	0.743672	1.84318	0.0115448	-1.053	-0.492789	1.01108	-0.509127	-2.08242	1.22868	2.12843	-0.920392	-1.92681	1.34521
Marker11266	1.23521	NA	-1.20326	1.04874	0.823543	NA	0.568632	-3.98042	1.00369	0.99516	1.12443	0.933139	0.91335
Marker11267	-1.82804	1.45892	-1.05141	-2.19019	-3.24848	-2.85501	-0.0848545	-0.0686727	-0.370841	1.09054	0.994168	-0.70072	0.0486638
Marker112680	-1.00525	1.19144	1.04874	1.04874	-1.67618	-1.1844	-1.27011	0.349927	0.00762296	1.04385	1.18786	0.771136	1.25906
Marker11269	0.52293	0.170939	-2.74219	-1.05141	-2.07274	1.34534	-3.35631	-3.30121	-1.37391	0.0246654	-1.40078	0.349408	-0.352496
Marker11270	1.23521	NA	-0.734844	-2.7549	-0.96804	1.0832	0.544331	0.734847	-0.432306	0.475237	-0.699953	-0.524891	-1.80755
Marker11271	0.727553	0.532001	0.343421	-1.10748	0.486663	1.31743	-1.04849	-2.00603	0.895548	-1.38461	-1.33023	-3.29659	0.134384
Marker11273	-0.0395782	-0.0790975	NA	-0.487951	-0.148377	NA	NA	-0.131223	0.00762296	0.158271	1.12443	-0.524891	0.220318
Marker11274	0.996276	1.65749	0.933654	0.636021	0.227807	1.34534	0.428551	-1.74242	-0.657848	1.13919	-1.30409	-1.84445	-0.520398
Marker11276	0.239454	NA	NA	NA	NA	NA	NA	NA	-1.18684	0.315261	-0.234166	NA	-1.77131
Marker11277	-1.53935	0.470891	-1.20326	0.753252	0.999151	1.36921	0.243139	0.126767	-0.531521	1.80696	0.259026	0.771136	1.12968
Marker11278	-0.416975	1.31722	-1.50737	-0.839281	0.754137	-2.02664	-2.99726	-0.170752	0.994571	0.523389	-0.867634	0.561987	0.948923
Marker1128	NA	0.766621	NA	-2.41934	NA	NA	NA	-3.98042	-0.374111	NA	-2.02664	NA	NA
Marker11281	-0.306199	-1.64869	-0.0978003	0.328168	-0.371453	1.5053	-0.561987	-0.796844	-0.209411	1.26379	-0.106516	-1.63099	0.658662
Marker11284	-1.6258	0.307346	-0.453566	0.49538	0.248503	1.3639	-0.744854	-0.208033	-1.14308	-1.51222	0.771035	-0.401105	-0.541779
Marker11285	-0.206664	1.00532	-0.487951	0.256038	-1.51374	0.418939	-0.854328	-3.21989	0.0859139	0.592678	-0.40211	-0.757245	0.94604
Marker11287	1.65181	0.404152	0.0626294	-1.53413	1.57314	NA	-2.31057	-3.53842	-0.231819	-0.142695	0.0116606	-0.749316	-0.192148
Marker11288	NA	0.134787	-0.314657	-1.20326	-0.734844	NA	-3.35631	-4.55339	-2.17484	0.928685	-1.62894	-0.020071	0.165611
Marker11290	0.0676049	0.307346	-0.678666	-0.485044	0.579836	1.73614	-1.51287	-1.29772	-2.25569	1.69508	0.441909	0.127282	0.672193
Marker11291	-0.751306	-0.551298	-0.886073	0.507353	-1.45984	1.0832	-2.45841	-0.709896	-0.904078	-1.33528	-1.5515	-2.85774	-0.0142452
Marker11293	-0.0221484	0.95977	0.0975219	-1.91394	-2.93523	NA	0.894406	-4.61433	0.637012	-0.371577	-2.02636	-3.37297	-0.773038
Marker11295	-1.94295	0.384782	-1.21394	-2.19753	-0.886073	1.14799	-1.78302	-4.30461	-1.18165	-0.636332	-0.183546	-1.24271	-0.32696
Marker11296	0.354078	1.48276	-2.93606	-1.02719	-2.93606	1.67026	0.957074	-0.626885	-0.765934	2.11961	0.168432	0.698995	0.521407
Marker11297	0.534899	0.986274	-2.41934	0.871801	0.850568	1.10242	NA	-3.98042	NA	0.933849	-2.02664	-1.27011	0.799914
Marker11299	-1.54573	0.766621	-0.875953	-0.971195	1.04874	NA	-2.23429	0.126767	-1.67058	-0.994814	-1.2228	-1.78302	-0.467964
Marker1130	0.745886	-0.820761	-3.1183	-1.5306	-0.294965	NA	-0.524891	-4.61433	-2.75336	-0.655726	-2.02664	-2.99015	-0.472382
Marker11300	-1.18585	0.239454	-0.257419	NA	NA	NA	NA	NA	NA	0.453044	-0.179108	NA	NA
Marker11302	1.19144	NA	-0.771321	0.256038	NA	NA	-1.78302	0.331285	0.747451	0.339855	-0.94433	-1.78302	-0.147057
Marker11303	-1.69393	1.32574	0.981275	-2.19347	-2.41934	NA	-2.99015	0.349927	-1.5382	-0.678438	-0.642529	-0.854328	0.799914
Marker11305	-0.503718	1.13401	-1.18467	0.599239	0.366893	NA	-1.99818	-3.05077	-0.783716	1.81937	0.540763	0	0.638002
Marker11306	-0.854776	NA	0.190417	-0.0836929	-0.14018	1.14799	-1.78302	NA	1.00369	0.529916	-0.948025	0.568632	-0.0645533
Marker11307	0.239454	1.20593	-0.886073	0.958664	NA	NA	NA	-0.131223	0.206193	0.215343	-2.02664	-2.85774	-0.886729
Marker11309	1.01068	NA	0.366893	-1.10748	-2.80461	NA	-2.31057	-1.39308	-0.477141	-0.410446	-1.29239	-0.374658	-1.23444
Marker11311	1.19144	NA	-0.933021	-0.669594	-2.19753	NA	NA	-1.57467	-1.90393	-0.678936	0.111372	-2.99015	-0.0458643
Marker11314	0.0920101	1.54997	0.871801	-0.428249	-1.22135	1.34534	-1.14558	-2.00603	0.738667	0.318172	-0.987754	0.729199	0.496068
Marker11315	0.239454	NA	0.850568	0.850568	0.958664	NA	0.933139	-0.131223	0.00762296	0.576761	0.18205	-0.524891	0.377016
Marker11316	-2.40127	1.26943	-0.491014	-3.19749	-0.312309	1.41033	0.601913	-4.61433	-0.157796	0.423877	-1.5515	-0.56308	0.448946
Marker11317	-1.18585	0.986274	NA	0.823543	0.418183	NA	0.771136	-3.98042	NA	-0.192344	-0.179108	NA	0.187719
Marker11318	1.48037	NA	0.401884	-2.41934	0.731264	NA	-1.14558	-0.161668	-0.0174156	-0.319563	0.111372	-0.854328	-1.44084
Marker11319	1.0828	0.439959	-0.108821	0.163778	0.310634	NA	0.771136	-3.56959	NA	-0.310962	-1.26276	0.761753	0.294148
Marker1132	1.21258	0.304071	-0.734844	-0.476242	0.871801	0.111372	-2.45841	-0.131223	0.695978	-0.0655253	-1.02846	1.25622	-0.664071
Marker11320	0.534899	0.766621	-0.734844	0.418183	0.850568	1.21973	0.243139	-2.85774	0.00762296	-0.0115566	-1.59895	-2.34743	-0.657868
Marker11321	1.03998	NA	-0.45107	-0.882428	-1.17359	1.14799	-1.37779	-3.98042	-0.0713746	-0.205262	-0.144317	-0.768264	-0.469725
Marker11322	0.257007	1.15712	0.343421	-1.21394	0.823543	1.0832	0.648372	-0.152121	-0.374111	-0.479082	0.902767	0.771136	0.916404
Marker11323	-1.48462	-0.328119	-0.875953	-3.35805	NA	NA	-0.562091	-1.57467	0.104493	-0.664044	-0.471724	-2.50473	-1.01525
Marker11324	-1.91803	-0.0179877	-0.312309	-2.19753	-2.41934	NA	NA	NA	NA	-1.57407	NA	0.243139	-1.18972
Marker11325	0.781705	-1.58083	-1.58233	-2.42126	-0.230343	1.10242	-2.18551	-0.988784	0.155966	-0.620406	-1.03043	1.41282	-0.684086
Marker11326	1.01068	NA	-0.756899	-2.24506	-3.19749	NA	0.243139	0.349927	-0.74887	-1.38624	-1.44751	NA	0.524426
Marker11327	-0.225501	1.65976	1.15215	-0.101539	-2.57458	1.14799	1.11149	-1.82545	0.872356	1.65781	1.05088	-0.625216	0.901913
Marker11328	-0.474659	-1.8143	0.382382	0.507353	-0.875953	1.34534	0.577283	-1.47302	0.461396	-0.675489	-0.761857	0.197491	1.46243
Marker11329	-1.18585	0.409781	0.343421	-0.886073	0.958664	1.34534	-0.162093	-1.57467	0.816843	1.26756	0.62113	-3.40395	-0.615289
Marker1133	-1.91803	1.20593	0.823543	-2.41934	-0.257419	NA	-2.45841	-1.82545	-0.374111	-0.192344	-2.02664	0.771136	-1.50716
Marker11331	0.675099	1.23521	0.823543	0.823543	0.823543	NA	0.544331	NA	-1.71059	1.36126	-0.948025	-1.27011	1.30739
Marker11332	-2.33177	1.18178	-2.22416	-0.608262	0.177211	NA	0.151374	-3.1267	-2.48896	-0.429423	-1.79378	-3.37452	-1.25864
Marker11333	0.749141	1.45892	-2.19753	0.158456	-2.0921	1.57537	0.501325	-1.0866	0.142495	1.89985	1.51073	-1.63099	1.73559
Marker11334	-0.0143677	0.409781	-0.771321	-0.886073	0.0975219	1.0832	-1.37779	-1.57467	-0.737538	0.300057	0.09588	-1.78302	-0.0142452
Marker11335	1.33227	0.484173	-1.46633	0.612211	-0.326057	1.0832	-3.2669	-1.85279	-0.15632	0.574145	-1.27745	0.918527	-1.36035
Marker11336	NA	0.239454	-0.459267	-1.45984	-0.419582	NA	0.116499	-2.33521	-1.27837	0.12082	-0.558432	-0.271832	1.18478
Marker11337	0.424938	NA	0.850568	-0.257419	NA	NA	-2.85774	-1.57467	0.709522	-0.192344	-2.02664	-1.37779	NA
Marker11339	-1.86887	0.938889	-2.50458	-0.874135	-0.440455	NA	-0.190923	-0.596829	-0.194853	1.51756	-0.597082	-1.0925	0.448671
Marker1134	-1.52115	1.31722	-0.988462	-0.297293	0.87031	1.14799	0.0212136	0.0796844	0.577439	1.26504	-0.601761	-0.774298	0.653659
Marker11340	-0.401452	1.27707	1.03194	-0.0544863	1.21226	1.38557	NA	-3.91596	1.28871	0.637923	0.62113	0.116499	0.526529
Marker11341	1.5279	0.646632	0.149079	1.33062	-1.67012	1.57537	-0.562091	-2.77222	-0.501029	1.70638	-2.02959	-3.8283	-0.275328
Marker11342	-0.490578	0.636035	-0.796584	-1.70932	-0.886073	1.39755	-1.82515	-0.131223	-0.925979	0.254301	1.10394	-2.61296	-1.11971
Marker11343	-2.95671	1.01068	-1.69328	-3.42238	-1.48235	1.77785	0.544331	NA	-1.76068	-2.47764	-1.71841	-1.70147	0.649593
Marker11345	-2.66664	-0.710703	-1.85034	0.206723	0.552684	NA	-1.3813	-0.702764	0.0108647	0.620841	-0.13187	-3.8283	-2.71577
Marker11346	-0.454476	1.15712	-1.84814	-1.20326	0.974285	1.14799	-2.74589	-1.54632	0.138107	0.45013	-1.48757	-2.68892	-0.221122
Marker11347	1.63136	-0.551298	-1.20326	0.731264	0.958664	NA	-1.27011	0.0359262	0.98043	0.714788	-0.825157	-2.99015	1.0473
Marker11348	0.0423323	0.655059	-0.441111	-1.64343	-0.399245	0.821884	-0.350025	-4.39527	-1.61531	0.917681	-1.40965	-0.509127	0.169268
Marker1135	1.35024	0.766621	-2.19666	0.546833	-0.697373	1.14799	-3.16083	-4.30295	0.494422	0.504306	0.559232	0.749316	0.834889
Marker11350	0.206235	-1.41154	-0.459267	-0.101539	0.850568	NA	-0.757245	-0.152121	-1.21529	-1.00732	1.33828	-1.05939	-0.708097
Marker11354	-0.240642	1.29205	-0.185445	0.0115448	0.687611	0.701598	-1.51287	-0.201187	1.3886	0.236603	0.788663	-1.92224	0.0772482
Marker11355	1.27351	NA	NA	NA	NA	NA	NA	-3.98042	NA	NA	NA	NA	-1.77131
Marker11356	-0.829985	-0.0143677	-1.67618	-1.21394	-1.62377	1.14799	-2.85774	-1.57467	-1.45921	0.173891	-0.183546	0.568632	-1.00306
Marker11358	NA	0.0652745	-1.45984	0.999151	0.999151	NA	0.677317	-3.98042	-1.45921	-0.118987	-2.34468	-0.625216	-0.0142452
Marker11359	1.23657	-0.404501	0.520431	-0.377243	NA	NA	-0.190923	-0.173273	-0.122471	0.649924	-3.15062	0.763691	0.0217606
Marker11360	1.38781	0.534899	0.338389	-0.872288	-0.27275	0.785602	-1.82515	-1.04728	-0.43008	1.26426	0.78507	-1.01784	0.634795
Marker11361	-0.0585452	-0.717035	0.62314	-2.82849	-0.357297	NA	NA	-1.58797	0.528609	0.762647	-0.439214	0.40568	1.54306
Marker11362	1.03197	-1.82804	-0.33874	0.907663	-3.04085	NA	-3.23143	-1.33805	0.937922	0.0321656	-1.14784	-1.13985	-0.622639
Marker11363	-1.8143	1.19144	NA	0.850568	0.958664	1.12443	-1.27011	-1.57467	-0.432306	0.877215	1.18786	0.544331	1.28307
Marker11364	-0.0522465	NA	0.580437	1.03194	-1.16659	NA	-0.020071	NA	1.72628	0.572877	0.520324	-0.749316	-0.216724
Marker11365	-0.383326	1.49028	-0.485044	-0.101539	1.03194	NA	-2.29478	NA	-0.829467	-1.59426	0.379039	0.561987	-0.415857
Marker11366	-0.0790975	1.17298	-0.257419	-1.94743	-0.0836929	NA	-1.49691	-0.152121	-0.423779	-0.498183	-0.384715	-2.21349	0.289032
Marker113687	0.87312	0.986274	NA	0.256038	0.418183	NA	NA	NA	1.04816	1.28624	1.14799	0.544331	1.28967
Marker11369	1.46851	NA	-2.19753	0.0169455	-0.312309	1.18786	-1.49691	NA	1.08095	0.624476	-1.28356	0.648372	-2.42018
Marker1137	1.24197	0.775452	-0.621509	-1.39994	-0.368871	1.57599	0.180316	-0.817336	-1.16519	0.63256	-0.170864	-0.725794	0.291258
Marker11370	-0.240642	0.87312	0.0830802	0.47808	0.878055	1.57599	-1.86749	1.89306	-0.290811	0.0915576	-1.62282	-0.83748	0.238296
Marker11371	NA	NA	NA	NA	NA	1.02347	NA	NA	NA	-1.9063	NA	NA	NA
Marker11372	1.31417	0.0328997	0.837486	-2.0921	-1.25953	NA	NA	-0.922062	0.766534	0.73646	0.205546	-0.220781	0.0334327
Marker11373	-2.40127	-0.690196	-1.10748	-0.216637	-1.01371	1.57537	-1.51287	-0.988784	-0.468853	0.602204	0.374133	-1.82515	1.35256
Marker11374	NA	0.307346	NA	NA	NA	NA	NA	1.63299	NA	NA	-0.179108	NA	-1.77131
Marker11375	0.671726	1.19144	-2.12208	-2.53079	1.03194	NA	-0.216356	-0.201187	-2.43995	0.412281	1.20019	-0.524891	-0.415202
Marker11376	0.94524	NA	-2.12208	NA	-0.257419	NA	-1.49691	0.734847	1.1282	-0.497919	NA	-1.27011	0.414231
Marker11378	1.25814	0.701166	-1.82176	0.197813	-1.053	NA	-1.7484	NA	0.457969	0.60941	0.537865	-1.35767	1.39127
Marker11379	0.0148487	1.18178	-0.674267	-1.50479	0.17327	1.17537	-0.623857	-3.25214	-1.56859	-0.289319	-1.19401	-1.43561	-0.525789
Marker1138	-0.0508342	NA	0.671286	-0.101539	-2.93523	NA	NA	1.89306	-0.830142	-1.90735	-0.22378	0.348804	-2.11273
Marker11380	-2.10445	-0.0179877	0.0975219	NA	NA	1.14799	-2.45841	-3.98042	-2.18017	-1.47903	-1.1844	-2.85774	NA
Marker11381	-1.08741	1.2531	-0.476242	-1.45984	-2.93523	NA	-2.99015	-1.57467	-0.959592	-0.0868336	-2.0106	0.243139	-2.23646
Marker11382	NA	NA	NA	0.580437	NA	NA	1.03303	NA	NA	-2.4797	NA	NA	0.795427
Marker11383	NA	NA	-2.12208	0.418183	NA	NA	-2.85774	-1.57467	0.630165	0.576761	0.846115	-1.27011	0.524426
Marker11385	-2.79676	-2.05142	0.33934	0.801474	0.835171	1.77785	-0.436001	-0.338458	0.238719	1.29256	0.0353231	-1.49691	1.65068
Marker11386	-1.25419	NA	NA	NA	NA	NA	-1.27011	NA	-1.71059	-1.0794	0.771035	-1.49691	-1.77131
Marker11387	-0.118951	0.514086	-1.24649	-0.66744	-0.666172	1.72167	-0.625216	-0.152121	-0.560311	0.593597	-0.347707	-0.553738	-0.90428
Marker11388	0.646632	0.454636	1.4451	-2.23276	0.0177964	NA	-1.27011	-3.98042	0.657313	0.324885	-1.752	-1.20231	-0.968821
Marker11389	-0.115763	0.584624	0.850568	-0.476077	-0.882428	1.60396	-3.40395	-1.79859	0.64902	1.43153	0.389806	-1.32167	-0.477581
Marker1139	NA	NA	-1.20326	NA	NA	NA	NA	NA	0.258008	-1.57407	NA	-2.85774	-1.18972
Marker11390	-1.8143	NA	0.0701998	-1.62377	0.958664	1.38557	-0.162093	0.126767	1.23404	1.05782	-0.585884	-1.71066	0.509245
Marker11391	0.339029	1.01068	-0.639942	-0.903268	-0.14427	NA	-2.71404	-2.29946	0.727827	-0.804212	0.629269	-0.499544	-0.555902
Marker11393	0.675099	-0.751306	0.47808	-0.476242	0.256038	NA	0.544331	0.349927	-1.21529	0.376814	0.111372	-3.40395	-1.25511
Marker11394	0.925942	1.2495	-0.905286	0.895435	-0.297293	NA	-2.76488	-0.20151	1.53064	-0.666139	-2.33594	-1.43832	0.935983
Marker11395	NA	NA	NA	-2.12208	NA	NA	NA	NA	0.167705	-1.51524	-2.02664	-0.524891	-1.62846
Marker11397	0.00264557	0.95977	-1.14581	0.999151	0.945559	1.14799	-2.2863	-1.57467	-0.383143	0.656924	-0.884429	-0.524891	1.60204
Marker11398	1.36867	NA	0.331216	0.552684	0.117798	NA	-1.82172	-2.92556	0.860206	2.08041	1.16111	-1.34252	1.05469
Marker1140	NA	1.71982	0.220451	-1.81205	-1.44784	1.73614	-3.00173	-1.04666	1.02287	0.277655	0.455843	0.334355	0.859638
Marker11400	-1.00525	1.3486	0.0297012	0.530772	0.0975219	NA	0.243139	-1.57467	1.04816	0.866786	-0.973337	-0.625216	-0.681084
Marker11401	1.20363	NA	-3.10987	0.665643	-0.377243	NA	NA	0.250283	-0.522795	1.6049	-3.15062	-0.736416	0.618254
Marker11404	-2.95671	1.18178	0.908643	-3.46682	-2.07274	NA	-1.70147	-5.0708	-1.17673	-1.18342	-2.94866	NA	NA
Marker11405	1.27351	-0.0395782	0.256038	-0.476242	NA	0.888832	-0.938789	-0.131223	-0.374111	-0.177873	-0.585884	0.568632	-0.0323495
Marker11406	-1.06054	1.54642	-1.45984	1.75324	0.507353	NA	0.730201	NA	0.010291	-0.259869	-0.0503848	-3.40395	1.22044
Marker11407	-0.883335	0.658657	-0.971195	-0.252698	-0.44632	1.47532	-1.62551	-2.31251	-0.66191	1.37636	0.0392248	0.639677	0.811249
Marker11408	1.49503	-0.815495	0.0440341	-1.25953	-2.12639	1.73614	0.561987	-0.671626	-1.37391	1.07646	-1.42434	-0.615195	0.28614
Marker11409	NA	NA	NA	-2.41934	NA	NA	-0.524891	NA	NA	-1.54662	0.56489	NA	NA
Marker11410	NA	1.54642	-2.21439	0.0517926	0.0169455	1.22464	-2.41267	-3.87939	1.11486	1.13063	-1.52231	-1.33974	0.123781
Marker11412	-1.20963	0.852067	-0.257419	-0.0981391	-2.41934	-0.222453	-2.7961	0.734847	0.00762296	1.01159	-0.87455	-1.78302	0.00023107
Marker11413	-0.228839	1.44865	-1.0373	-0.0981391	-1.45984	1.54573	-3.40395	-0.152121	-1.21529	-0.364917	-0.0435812	-3.66973	-2.00117
Marker11414	0.455614	0.299784	-0.476242	NA	-0.886073	0.888832	-2.34743	-0.449601	1.23404	-0.529017	1.26487	0.783449	1.30341
Marker11415	-0.895986	-0.454476	-0.576323	-1.16271	-2.41934	1.38557	-0.936645	-4.61433	0.589892	0.175069	0.239691	-1.24886	-1.33764
Marker11416	-2.05097	0.172231	0.546946	0.465899	0.0440341	1.73614	-1.52064	-1.57284	0.937486	1.07873	0.484668	-2.64663	-0.111149
Marker11417	-2.95671	1.50782	1.52056	-1.85052	0.101561	NA	-0.187329	-0.358627	-1.58056	1.26075	-1.10265	0.825519	-0.742916
Marker11418	-0.551298	0.766621	-0.257419	0.823543	0.823543	1.14799	0.771136	-3.98042	0.709522	1.3621	0.846115	0.544331	1.01418
Marker1142	-0.0672956	1.31722	-1.43333	-2.42126	-1.67012	1.14799	-2.85774	NA	0.0488501	-1.15208	-0.0500532	-0.880366	-1.9438
Marker11420	0.766621	-0.551298	0.418183	0.823543	-1.20326	1.0832	0.771136	-3.98042	0.258008	0.564951	0.418939	-1.27011	0.524426
Marker11423	-2.05377	1.50204	0.733194	-0.569614	0.447825	NA	0.03688	-0.905008	0.297182	0.971221	-1.18225	-2.64222	0.865559
Marker11424	0.95977	1.23476	0.753252	0.195525	0.507353	1.10394	-0.162093	-0.709896	-0.157796	1.27722	0.271378	0.50483	1.61439
Marker11425	NA	0.986274	-1.20326	NA	NA	NA	-1.27011	NA	-1.18684	NA	NA	-2.85774	-1.18972
Marker11426	0.592479	0.409781	-0.694881	0.255052	-0.875953	NA	0.407747	-3.12558	1.07977	1.25626	1.30864	0.0194165	0.180261
Marker11427	NA	NA	NA	-2.41934	NA	1.14799	NA	NA	NA	-0.497919	-1.1844	NA	-1.18972
Marker1143	-1.20082	0.235522	-1.01063	-2.4111	-0.674267	0.991479	-0.14752	-0.49094	-0.995584	0.276745	-1.16979	-1.41071	-0.685646
Marker11430	1.48276	0.856716	0.276211	0.268791	-0.639942	NA	NA	-2.04903	0.57732	1.08971	0.329199	0.883123	-0.841145
Marker11431	-0.195113	-0.202737	0.39289	-1.73035	-0.83268	0.902767	-0.936645	-1.07232	1.4571	-0.11228	0.415647	-1.47359	-0.177393
Marker11433	-0.814284	1.32472	0.612839	-1.76336	0.648042	NA	NA	-2.60872	-1.59148	2.33766	1.18034	0.763691	1.68624
Marker11435	0.693097	-0.443522	-0.674267	0.282812	-0.911013	1.57537	-2.06062	-5.0708	1.29742	-0.148953	-0.280101	-1.0925	-1.55146
Marker11437	1.25585	0.658657	1.1522	-1.3888	-0.290452	1.10242	-2.16807	0.0359262	1.64955	0.473216	0.734779	-0.174749	-0.118641
Marker11438	0.767274	-0.0924666	-0.290452	-0.988462	-1.3888	0.081512	-2.06062	-0.709896	NA	0.377209	-0.215014	-0.567325	-0.537668
Marker11439	-1.08192	1.42777	0.947759	0.731264	-0.485044	1.51609	-1.70147	-2.61898	-1.39367	0.199144	1.30864	-0.561987	1.66934
Marker1144	-1.18585	1.50976	-1.76885	-0.476242	0.425387	NA	-2.45841	-1.57467	-1.39905	-0.0415808	-0.410251	0.771136	-0.804335
Marker11441	0.13514	NA	0.255052	-0.10143	1.32058	NA	0.761753	-0.208033	-2.68051	-0.99399	-2.09172	0.933139	0.650631
Marker11442	1.80206	-0.323537	-2.28186	-3.24848	0.355381	1.17537	-1.12397	NA	0.710045	0.0116835	-0.649408	0.14054	-1.17894
Marker11443	NA	NA	NA	NA	NA	1.0832	-2.85774	NA	NA	-0.830066	-0.948025	NA	-1.77131
Marker11444	0.390853	1.04869	-0.80271	-0.238989	0.254967	1.55452	0.497454	-0.358627	-0.391467	1.68577	-0.254413	-2.0053	0.555536
Marker11448	-1.04214	-0.894977	-1.793	-1.45315	NA	NA	-2.85774	NA	-0.0909214	-1.77412	-1.76649	0.63618	-0.196324
Marker11449	NA	1.19144	NA	-1.20326	1.04874	1.14799	-2.45841	-1.75108	0.00762296	0.0879646	-0.585884	-2.85774	-1.10174
Marker1145	-1.91803	NA	-2.41934	NA	NA	1.0832	-2.85774	NA	-2.18017	-1.54933	-2.51711	NA	0.187719
Marker11451	1.19144	NA	NA	1.0577	NA	0.79766	NA	NA	NA	0.0716331	-0.98774	-2.50473	-0.116083
Marker11452	-0.152295	NA	-0.891538	-0.843801	-0.0500174	1.75752	0.544331	-1.57467	-3.00591	-0.0698231	0.850508	-3.53207	-2.34711
Marker11454	-0.18624	-0.0199755	-0.697373	-2.66175	-0.756899	NA	0.796078	-4.90393	-0.952051	1.49702	-0.173163	-0.174749	1.78506
Marker11455	1.07188	0.881358	0.976812	0.405617	-0.732881	1.65036	-2.78959	-3.21989	-1.04539	0.733684	1.31537	0.0212136	1.60456
Marker11457	-0.526564	0.0924695	0.612211	1.25755	-0.0745657	1.40882	-1.43344	-1.97339	-0.27134	1.43937	0.743885	-1.94105	2.00391
Marker11458	0.867121	-0.30808	2.9227	-2.52902	0.348817	1.63816	-1.93127	-3.13817	0.158371	0.283995	1.70051	-2.36532	1.19802
Marker11459	NA	-1.51948	NA	-3.35805	-1.34192	NA	0.729199	-0.167169	NA	1.72226	NA	NA	-1.80452
Marker1146	1.03247	1.18178	-0.705748	0.353217	0.83933	0.908391	-0.456093	-0.626885	-0.0995584	1.48656	-0.12925	0.437101	0.0484877
Marker11460	1.68829	-0.233436	-1.12178	NA	NA	NA	-1.92224	-4.55339	-1.06221	-1.92281	-1.79121	NA	0.230938
Marker11461	-0.720751	1.20593	0.418183	0.823543	-2.41934	NA	-0.136083	0.349927	-1.18165	0.916518	-0.487731	0.544331	-0.324462
Marker11462	-0.747239	-1.18585	-0.0424865	-0.148377	-2.19753	1.10394	NA	-2.92799	-0.0297228	-0.576557	-1.78371	-1.71066	0.0963193
Marker11463	NA	NA	NA	-0.734844	1.1903	NA	-1.27011	NA	-0.432306	0.576761	0.18205	0.544331	-0.0323495
Marker11464	NA	0.95977	-2.41934	-2.41934	NA	NA	-3.23285	NA	-2.13051	-1.40999	-2.39587	NA	-2.51131
Marker11465	1.82889	0.146478	-1.10267	-1.50536	-0.412347	1.62312	0.23335	-0.49094	-0.0772332	0.125392	0.588043	-0.062443	0.616907
Marker11467	0.745886	0.986274	-2.41934	-1.21394	-1.21394	NA	-1.27011	-2.38322	-1.18684	1.41525	-0.821539	-0.524891	-0.31742
Marker11468	0.766621	0.48478	-0.24157	-2.93557	1.04874	NA	0.544331	-0.131223	0.0109067	1.35175	0.846115	0.544331	0.693957
Marker11469	-1.91803	0.766621	0.11157	-3.35805	-1.20326	NA	-2.9168	-2.00603	-1.18684	-1.27101	-1.37932	NA	-1.21257
Marker11470	0.00231155	0.285613	0.644899	0.310097	-0.685268	1.48173	0.730201	-3.87939	1.63861	0.573429	-0.681136	0.561987	0.521352
Marker11471	-1.8143	0.470891	0.671286	0.0830802	1.2509	NA	-1.37779	-3.91596	-0.602959	0.346301	-0.350979	NA	0.718845
Marker11473	-0.401452	0.95977	-1.81078	-0.873051	0.731264	1.0832	-2.50473	-1.34723	-1.27837	-0.787269	-1.32897	-2.34743	-0.376869
Marker11474	-0.109652	0.134787	-1.13197	-0.96804	-2.37342	1.48646	-2.68892	-4.30461	-1.43279	-0.377321	-0.909369	-1.70147	-0.731994
Marker11475	NA	-0.203646	-1.72423	0.447825	-0.257419	NA	0.811759	-2.58048	0.0433236	0.541252	-1.13622	-2.40408	-0.0513426
Marker114758	1.17298	-0.320662	NA	0.850568	0.850568	NA	0.568632	-1.57467	1.2112	NA	NA	NA	0.799914
Marker11476	0.0478877	0.365037	-0.810061	-3.00107	0.599239	NA	NA	-1.55127	-0.392493	0.198968	-1.26276	-1.82515	-1.65504
Marker11479	NA	NA	-0.0836929	-1.20326	0.823543	NA	NA	NA	0.630165	-0.758872	0.111372	NA	-1.18972
Marker11480	1.87595	0.689846	0.216806	-0.350841	-0.122864	1.57599	-1.57662	-0.173273	1.40486	0.349073	0.103308	-0.827332	0.638958
Marker114807	1.01068	-0.0143677	0.418183	0.823543	0.823543	NA	0.544331	-0.131223	1.07073	1.36126	1.12443	NA	0.377016
Marker11481	-0.320662	0.766621	-0.734844	-2.12208	-2.41934	NA	NA	NA	-1.29971	0.447218	-1.44355	NA	-1.18972
Marker11482	-2.52243	-0.517639	-2.41934	-2.24506	0.552684	NA	-3.66973	-1.57467	-2.04923	-0.946638	-1.03261	-2.31057	0.179347
Marker11483	0.745886	0.95977	1.08112	1.03194	-1.45984	1.35728	0.783449	NA	1.26465	1.6871	1.02347	0.474701	0.477611
Marker11484	-0.763078	0.845189	0.96937	0.909844	NA	NA	0.990243	-0.161668	1.32358	1.35479	0.227413	-0.205954	1.20643
Marker11485	-1.48462	0.455067	-2.93523	-0.911013	-0.0590759	0.701598	-1.3113	-3.53842	0.267039	-0.81744	-0.830983	0.698995	-0.625115
Marker11489	0.590793	-0.0425966	0.958664	0.343421	-0.816426	1.42581	-2.21349	-3.12558	-0.904078	0.863476	0.271378	-1.37779	-0.0917993
Marker1149	0.532001	NA	-1.62377	-0.312309	-0.312309	1.42581	-3.40395	-4.61433	1.37691	1.65781	0.138324	-0.625216	0.664353
Marker11490	0.239454	-1.91803	-2.19347	-0.257419	0.871801	-0.585884	-0.136083	-2.38322	-1.15885	-0.782544	-1.21043	-0.162093	-1.24333
Marker11491	NA	1.37122	-0.0981391	1.18763	-1.9827	NA	-2.7961	-1.94002	1.4571	0.720489	1.51284	-0.524891	0.0920491
Marker11492	NA	NA	-1.20326	-0.257419	0.418183	NA	NA	-1.57467	-0.432306	NA	-0.642529	-0.524891	0.173914
Marker11495	-0.549458	-0.0360163	0.300972	-1.7639	-1.58233	NA	-0.334216	-1.69955	0.791001	1.52297	0.44483	-0.638049	0.769403
Marker11498	1.45892	0.172402	-0.0846186	-1.56809	-1.36732	0.633576	0.662342	-1.25598	0.390801	-0.483391	0.374386	-0.239269	0.527847
Marker11499	0.0543198	0.907488	0.205343	0.158456	-1.70932	1.14799	-2.99015	0.126767	0.366566	0.382442	-0.474239	-1.24572	0.600065
Marker11501	-2.43001	-1.01429	0.947346	-2.93523	-0.745476	1.0832	-2.86725	-1.57467	1.0759	0.514106	-0.0459243	0.538229	-1.80464
Marker11502	1.54849	NA	1.22717	-0.383584	-0.388555	NA	-0.685019	-0.175144	0.497792	2.41652	-1.8797	-1.85322	-1.14716
Marker11505	-1.48462	NA	-1.62377	-2.19753	-2.41934	1.14799	-2.85774	-3.98042	NA	-0.324002	0.419961	-3.40395	-0.669355
Marker11506	1.9147	-0.690196	0.150801	-0.529929	-3.5455	1.70072	-0.0564003	0.462061	-0.70487	1.92114	-1.11039	-3.09792	-0.807863
Marker11507	0.455067	-0.690196	-2.57458	-0.340214	-0.756899	NA	-0.757245	-2.92799	0.267039	0.618249	-0.113891	-2.31057	1.0039
Marker11508	-0.0537942	0.539142	0.0478693	-1.21678	0.942866	1.0832	-1.08257	-0.974248	-1.49936	0.600339	-2.71332	0.0219334	-0.0258293
Marker1151	-1.98801	0.95977	0.493158	-1.29264	-0.312309	NA	-2.31057	-0.754451	-0.342506	-2.0288	-1.47103	0.407747	-0.659676
Marker11511	-0.95519	0.711474	-0.101539	-2.94544	0.0829136	NA	0.501325	-1.1725	1.46913	0.266039	-0.341074	-0.187329	1.12913
Marker11513	-2.20065	0.646632	-1.76626	-1.12789	-1.68876	1.82191	-3.29659	-5.0708	-0.894899	-0.279271	0.344799	-2.15292	0.197126
Marker11514	-1.58083	-0.875316	NA	-1.39031	-0.0384214	1.71382	-3.89005	-5.25595	-2.07912	1.18537	1.61723	-2.85774	0.329819
Marker11516	-0.0221484	1.18178	0.947759	-3.46682	-1.053	1.52058	-3.40395	-2.31616	NA	1.70032	-1.17745	NA	-1.55788
Marker11517	-0.869648	1.20593	-1.17359	-0.779277	-0.042581	NA	-1.7484	-1.34723	-0.870779	-0.314771	-0.144317	-1.51287	-0.537668
Marker11519	0.87312	NA	-2.0336	-2.41934	-1.67618	0.56489	NA	NA	-0.432306	-0.75641	-1.17745	-0.136083	NA
Marker1152	-0.0143677	NA	-1.20326	NA	-2.41934	NA	NA	NA	0.258008	-1.18878	NA	-2.85774	-1.77131
Marker11522	-0.616981	1.87018	NA	0.0517926	-3.38163	NA	-0.296991	-2.8205	-3.21997	0.248596	1.64397	-2.93482	1.26956
Marker11523	-1.18585	-0.0143677	-1.67618	NA	-1.21394	NA	-2.85774	-3.98042	-0.432306	0.143073	-2.02664	0.771136	-1.17756
Marker11524	-0.875316	1.04457	-1.1602	-0.843801	1.08336	NA	-0.190923	0.650533	1.05532	1.68598	1.10216	-2.56067	0.767961
Marker11525	-0.320662	1.23476	0.343421	0.0975219	-0.230343	NA	0.771136	-1.57467	-1.06221	0.305221	0.741831	-1.78302	0.0439203
Marker11526	1.03636	0.409781	0.580437	-1.53234	1.10266	NA	-0.0848545	-2.56043	-0.868545	0.392851	-2.26161	-0.936645	0.294148
Marker11528	NA	1.23521	0.657465	-1.02719	0.958664	NA	-1.11728	-1.06617	-0.25532	0.365278	-0.0324435	0.187329	-0.759897
Marker11529	-0.902197	0.883551	-0.951195	0.439777	0.627323	0.84545	-0.757245	-2.92799	-0.420946	0.451898	0.298774	1.71836	1.19006
Marker1153	0.835648	1.06584	-0.911013	-1.4766	-0.476242	1.14799	-0.986434	-5.0708	-2.94323	-0.392587	-1.10118	0.116499	-0.369811
Marker11530	1.76579	1.06584	-1.25953	-0.639942	-0.0203515	1.24607	-0.271832	-2.80034	-0.612255	0.0940007	-0.699953	-1.49863	-0.74171
Marker11531	NA	NA	NA	-1.20326	-1.20326	NA	NA	NA	-1.71059	-1.0794	-0.471724	NA	-1.18972
Marker11533	-1.24151	-0.562881	-0.45107	0.958664	NA	NA	-3.01442	-3.98042	-2.23854	0.068884	-0.323949	-1.31354	-0.5996
Marker11534	0.825847	0.743672	-0.0836929	-0.122864	-0.966824	1.51284	-2.38509	-1.29772	0.731196	0.193717	0.377876	6.81521	0.184917
Marker11535	NA	1.96107	NA	0.411645	NA	NA	NA	NA	-2.77267	-1.67314	NA	NA	-1.80452
Marker11536	-0.970239	1.15712	-0.110611	-1.21394	1.17176	1.14799	-2.45841	-0.769907	0.709522	1.15381	-0.909369	-1.36332	-0.549571
Marker11537	1.34595	1.13401	-2.80461	0.687014	NA	NA	-1.70147	-0.208033	-0.31239	1.516	1.22793	0.463345	0.988197
Marker11539	1.35698	1.64607	-0.479109	1.18996	0.366893	0.846115	-2.36532	-3.01738	-2.29163	-0.348035	-0.49684	-2.84263	0.526713
Marker1154	1.15712	0.134787	-0.476242	-1.20326	-2.93523	NA	-0.136083	-0.131223	-2.68051	-0.265033	-2.02664	-1.27011	-1.18972
Marker11540	-1.05978	-0.0172575	-2.24506	-0.122864	-1.48258	1.42581	-0.660162	-2.38322	-0.469283	-0.451309	-1.05229	-2.76488	-0.897171
Marker11541	1.90413	1.558	-0.29843	-0.205629	-1.75456	1.23826	0.869759	-0.0455339	-0.368783	1.73045	1.52058	0.749316	1.4707
Marker11545	1.75364	-1.15846	1.335	-2.65361	0.256038	0.414213	-1.18642	-1.04728	0.381061	0.953276	0.995355	0.561987	1.73594
Marker11547	1.17298	-0.550561	-2.15871	-1.86722	-0.810061	0.888832	-1.08928	-1.57467	-0.465933	0.278858	-1.12901	-0.313676	-0.773284
Marker11548	1.8372	-0.849846	0.709431	0.0191057	0.447825	1.65036	-2.54472	-0.542111	0.816379	2.28283	0.0298635	0.72838	0.896222
Marker11549	-0.694083	0.95977	-2.18588	-1.59027	-0.500832	1.42227	-0.174749	-4.61433	0.206193	0.814724	-0.262071	-2.1164	-1.19838
Marker11550	1.04794	0.768476	-0.883889	-0.230343	-0.952487	NA	1.04225	-3.84489	1.00441	-0.499006	0.0578569	2.2693	-0.796978
Marker11552	0.755097	-0.52307	-1.32703	-0.708511	-1.90456	-2.02664	-1.43682	-4.36469	-0.418853	0.477381	0.316217	-0.947308	-1.48493
Marker11553	-0.551298	-0.0143677	1.04874	-2.41934	-0.734844	1.14799	-0.136083	0.349927	0.98043	1.0831	-0.471724	0.544331	1.28967
Marker11554	0.884147	0.188704	0.684166	0.958664	-0.37593	0.701598	-2.45841	0.734847	0.92787	0.0642618	0.926629	0.677317	-0.203368
Marker11555	0.221869	0.183855	-1.20126	-0.538592	-1.26832	NA	-2.1164	-1.39308	-0.501029	0.122649	-1.10265	-0.722555	0.132147
Marker11556	-0.394369	-0.61922	0.128407	-0.773275	-0.0712464	1.10394	-1.16172	-2.49486	-1.09209	0.652675	0.0643115	0.187329	-1.23171
Marker11558	-0.109652	NA	-0.734844	-1.73306	-2.12208	1.14799	-0.136083	-2.85774	NA	-0.896896	-0.487731	-0.524891	0.124026
Marker1156	-1.00525	0.700206	-0.332291	1.18996	0.418183	NA	NA	-4.90393	-1.59227	0.559571	-2.33594	-3.49681	-1.15951
Marker11563	-2.4865	1.06584	0.949528	-0.459267	-2.0336	1.10394	-0.205954	0.536499	0.552741	0.183662	-0.012458	-0.830057	-0.512048
Marker11565	-0.042031	-0.200944	-1.13197	-0.391236	-0.0836929	1.47532	-0.625216	-2.85774	0.366566	1.10597	0.303709	0.677317	1.15648
Marker11566	-0.479367	-1.18585	-1.62377	-1.45984	-1.13197	NA	-0.83748	-3.21989	-1.57024	-0.0977641	-1.02846	NA	-1.00745
Marker11567	NA	0.766621	-1.20326	-2.24506	-0.230343	1.0832	-2.85774	-2.38322	-0.545688	0.217007	0.259026	-1.27011	-1.19491
Marker11568	0.387204	0.779114	-0.221161	-0.875953	-0.340214	0.56489	-0.368914	-0.359262	0.872356	0.884755	-0.568503	0.918527	0.586503
Marker11569	-1.45528	0.159862	-0.971195	-1.51374	0.713753	1.71891	-2.00041	-0.938872	1.02859	-0.0924952	-1.36312	-0.524891	-0.689242
Marker11571	-0.97006	1.20421	-0.125989	-1.28073	-0.357297	1.0832	0.407747	-2.31251	-0.179961	-0.655726	-0.0842546	-1.45416	-0.574187
Marker11573	NA	NA	-0.891538	-1.67012	NA	NA	-0.524891	NA	-0.432306	1.67127	1.01041	-3.8283	-2.18944
Marker11575	-0.369434	-0.320662	-1.21129	-0.257419	0.753252	-2.02664	-1.27011	-1.54632	-0.436677	-0.710255	-2.5918	-2.68892	-0.669355
Marker11576	NA	0.41197	-2.24506	NA	0.299117	NA	-1.70147	-0.0139308	0.930714	-1.18878	-1.51114	0.981489	-1.03846
Marker11577	NA	-0.551298	NA	0.256038	-2.12208	NA	0.568632	-0.163299	0.00762296	-0.0758519	-1.88781	NA	1.15853
Marker11578	1.16529	-1.6324	-2.74219	-1.67012	-1.20326	NA	-3.40395	-2.61898	0.17649	-0.226029	-1.79261	-0.93122	-1.53676
Marker1158	-1.88282	0.868441	0.0478693	1.3059	0.580437	-2.02664	1.0819	-1.76161	0.18563	1.70619	1.68394	-0.33192	1.15643
Marker11581	NA	NA	NA	-1.20326	-2.41934	1.14799	NA	NA	-0.374111	-0.192344	-2.02664	-1.27011	-0.669355
Marker11582	-0.629898	0.658657	-1.70932	-0.872564	-1.1602	NA	-1.62352	-2.74392	-1.20497	0.473873	-1.00894	-1.85338	0.307833
Marker11583	0.0229988	-0.00220841	0.600306	-0.872283	0.480484	1.0832	-1.92968	-3.93656	0.0480368	-0.597755	-0.0405963	-0.9334	-0.327673
Marker11584	0.28232	0.712486	-1.82936	-1.26832	0.0517926	1.14799	0.374658	-1.8675	-0.338499	-0.893544	-1.23694	-1.43619	-0.679352
Marker11585	0.986274	-1.18585	-0.148377	0.825851	0.823543	1.14799	0.243139	0.349927	1.02859	0.388747	-0.907754	-1.51287	0.124026
Marker11586	1.19144	1.00414	-2.12208	-0.27275	-0.27275	NA	-0.136083	-1.57467	-0.863935	-1.18747	-0.235129	-0.524891	-1.14468
Marker11587	0.855525	-1.18585	-0.79484	-2.65443	0.958664	NA	-3.29659	-3.69165	1.43052	0.309661	-1.75733	-1.43619	0.215807
Marker11588	1.12508	1.16763	0.546946	1.00242	NA	NA	-0.1823	-1.54815	0.674479	0.708644	0.0116606	0.481703	1.71237
Marker11590	NA	NA	-0.360056	-0.252908	-1.67618	1.57537	0.568632	-0.131223	0.747451	1.26016	0.0668568	1.22474	-1.00306
Marker11591	NA	NA	NA	NA	0.850568	NA	NA	-3.98042	NA	-1.51524	NA	NA	-0.93524
Marker11596	1.15422	0.766621	0.0261178	-2.93523	-0.476242	1.64669	-2.23317	-0.330624	-1.38631	0.251415	-0.543005	-0.745886	-1.52796
Marker11597	0.669666	1.56723	-0.734844	-2.18588	-2.93523	NA	-0.749316	-4.05252	1.02859	-0.999561	-1.05322	NA	0.246589
Marker11599	1.23476	-0.566392	NA	-0.674267	1.04482	1.14799	-1.87023	-2.38322	-0.756042	-0.603802	-0.910157	-0.56308	-2.08996
Marker11600	-0.474659	1.09727	0.343421	0.725028	NA	1.10394	1.22474	-1.57467	-0.832584	0.513907	-0.753835	-1.14558	-0.226941
Marker11601	0.615211	-0.328119	0.974285	-0.919937	-0.042581	1.67026	0.045575	NA	-0.0183864	1.78111	0.0237521	-1.0938	1.35028
Marker11602	NA	NA	-1.29264	1.27237	0.79079	NA	0.648372	-1.82545	1.26465	0.611353	-2.59062	0.262123	-0.0665734
Marker11603	0.767274	0.267562	-0.312309	-2.065	-0.685504	1.5053	-1.68596	-1.1725	-0.099076	1.01545	0.971883	-1.47633	0.385379
Marker11606	-1.25852	NA	NA	NA	-0.312309	1.34534	0.648372	-0.152121	NA	1.78472	0.138324	NA	-0.266296
Marker11608	0.653401	0.0870525	-1.91394	-1.85767	-0.110611	0.567739	-1.0938	-3.91596	-1.21063	1.40653	0.205546	-1.36779	-0.156338
Marker11609	-0.690196	-0.551298	-1.20326	-1.17359	-2.12601	0.56489	-1.78302	-3.32318	NA	-0.700979	0.418939	NA	-2.24392
Marker1161	-0.0143677	0.766621	-2.41934	-2.93523	NA	NA	-1.27011	NA	NA	-1.54933	-0.179108	NA	-0.669355
Marker11610	0.884147	-1.41531	-1.67776	-0.639942	0.0177964	NA	-2.15721	-4.57875	-0.941485	-1.04559	-0.746783	-0.825232	-1.14785
Marker11611	-0.206499	NA	1.08842	-1.02719	0.552684	1.403	0.749316	-5.17949	-0.505052	-0.702796	1.38341	0.428551	0.453393
Marker11612	1.23606	0.697983	-1.79074	0.0766328	0.784453	1.57183	-1.53052	-3.01738	0.617262	0.602202	-0.629514	-3.42062	-1.88913
Marker11613	0.95977	1.16393	-1.17569	-1.20326	0.958882	1.18786	-1.51287	-4.30461	0.774787	0.623543	0.953008	0.0115781	-0.559849
Marker11614	0.532001	-0.315553	0.909844	-2.19753	0.552684	0.888832	-3.40395	-1.74242	0.271199	-1.18878	-0.75703	-1.85338	-0.384823
Marker11615	NA	1.20593	0.871801	NA	NA	1.0832	NA	NA	-1.18684	NA	-2.02664	-1.27011	NA
Marker11617	-1.00525	NA	0.850568	-2.41934	0.418183	NA	NA	-0.163299	NA	0.195512	-1.1844	NA	NA
Marker11618	-1.56499	1.16763	-3.1183	-0.79484	-0.340214	NA	0.990243	-1.94002	0.850724	0.27436	0.141298	-3.66973	0.214423
Marker11619	-1.51727	-1.70313	-0.757291	-0.325509	0.795721	1.87367	0.22128	-0.560459	-1.1942	-0.111762	-0.969544	0.0681621	0.0721946
Marker1162	1.20593	1.20593	-0.96804	-1.17359	0.425387	1.26487	-2.1164	0.349927	-0.682024	0.144603	-0.0226107	0.771136	0.392914
Marker11620	0.521775	0.845192	-0.518793	-1.41169	NA	1.73342	-0.625216	-0.612372	-0.50144	-0.455896	0.30772	-0.590818	-1.40988
Marker11622	0.62215	1.35164	-0.882615	-1.78916	-0.911013	1.76478	-1.11727	-1.85279	-0.729491	-0.0782495	-1.90776	-2.47912	0.326782
Marker11623	-0.985815	1.11254	0.958664	-0.651103	NA	NA	-0.432248	-0.612372	-0.682024	0.673037	1.10242	-1.71066	-1.15477
Marker11625	-0.1875	-0.0615623	0.701582	-1.01073	-0.216637	1.57599	-1.70439	-3.34995	0.159293	-0.46601	-0.473438	-1.39222	-0.217916
Marker11626	1.39026	-0.274768	-2.75595	-0.681565	-0.151335	1.66723	-1.20496	-0.694575	0.997491	1.63908	0.874166	-4.00938	1.00229
Marker11629	-0.713112	-0.551298	0.418183	-0.257419	0.310634	NA	1.22474	NA	1.00369	-0.0450985	-0.693522	-1.51287	0.786016
Marker1163	0.991856	0.580722	-2.75344	-0.671219	-0.153476	0.775192	-1.97893	-0.385051	0.0944436	0.0492546	0.191442	-1.3113	0.0978469
Marker11630	-0.476312	1.20593	-0.290452	-0.96804	-2.41934	1.14799	-2.45841	-1.57467	-0.374111	0.00895022	-0.585884	-1.78302	0.218417
Marker11631	-2.26473	-0.552702	-0.397932	-0.525613	-0.734844	0.360287	-0.735936	-1.75108	-1.3344	0.0576932	-1.40739	-0.36198	-1.14802
Marker11632	0.983129	1.00119	-1.28019	NA	-0.290452	NA	-0.162093	-0.189306	-0.540414	-1.3273	-1.72323	-2.06062	-1.33255
Marker11633	0.303664	0.369127	-0.230343	-2.42341	0.418183	NA	-2.45841	-2.38322	-0.522795	0.358409	-1.59524	-1.34612	-1.58821
Marker11634	0.848328	NA	-2.05187	1.39976	0.612839	1.71909	0.63618	-0.358627	-0.756644	2.2652	1.67502	-4.06602	0.991777
Marker11635	-1.28586	0.262607	0.861757	-1.01371	NA	-1.5515	NA	-0.612372	-1.67058	1.00456	0.112318	1.12798	-0.996142
Marker11636	1.06686	-1.08192	0.46141	1.14308	1.37751	NA	-3.8283	-5.0708	1.1732	1.82506	1.04704	-0.562091	0.994837
Marker11637	NA	NA	NA	NA	0.850568	NA	-0.524891	-1.57467	NA	-0.410446	0.888832	NA	1.15853
Marker11639	NA	0.470891	NA	-0.257419	0.0701998	NA	-1.05939	-3.31285	0.630165	-0.0377322	0.18205	0.544331	-0.482231
Marker116393	0.379226	-0.476312	-1.21394	0.418183	-0.886073	-0.0226107	-1.78302	0.349927	-0.682024	1.20267	0.888832	-0.29717	0.373525
Marker1164	NA	NA	NA	NA	0.310634	NA	-3.40395	NA	-1.06221	NA	-1.17745	-2.28956	-1.50716
Marker11640	-2.32732	1.20593	0.135999	-0.257419	1.0289	0.56489	-2.99015	NA	-0.325882	-0.933277	1.10242	0.771136	-1.42637
Marker11641	-0.202737	0.892834	0.196505	0.0193533	-1.17888	1.73614	-2.12029	-0.161668	0.392938	0.882924	-1.73443	-1.58391	-0.0792009
Marker11642	0.720822	0.845192	-1.33126	-0.94204	-1.18896	NA	-1.53276	-2.76653	-1.53087	-0.122356	-1.5018	-2.13485	-0.151481
Marker11643	NA	NA	NA	0.418183	-0.257419	1.14799	0.568632	-1.57467	-0.374111	-0.0923181	-0.179108	-2.85774	1.01418
Marker11644	0.239454	0.986274	NA	-0.734844	-2.41934	1.10242	-1.37779	-4.61433	0.167705	-0.401948	-1.4564	-2.34743	1.27018
Marker11646	1.43761	0.609912	-0.357297	1.08458	NA	1.10394	-1.24886	-0.170713	0.461084	1.93833	-0.896017	-0.0312215	-0.187882
Marker11650	-1.7149	1.64494	0.195525	-0.542256	0.255052	NA	-1.63099	-2.39694	-0.475475	0.445777	-0.69903	-1.94105	-0.110466
Marker11652	-1.91803	1.45892	0.850568	-1.66075	-0.257419	1.14799	0.568632	-0.131223	NA	1.40196	-0.120751	-1.27011	-1.4331
Marker11656	1.27351	1.23521	NA	-1.20326	-2.12208	NA	-0.136083	0.349927	NA	0.315261	-2.02664	-2.34743	0.524426
Marker11658	1.01068	0.899262	-1.50133	-2.93523	-3.19749	1.54573	-1.27011	-3.21989	0.594788	-1.24377	-1.77036	0.648372	-2.58914
Marker11661	-1.91803	NA	-0.734844	0.418183	-1.20326	NA	-0.136083	0.349927	1.00369	1.0831	-1.1844	0.544331	0.799914
Marker11663	-0.216813	0.0162182	-1.95833	-0.949369	1.16308	1.36921	0.749316	-0.610948	-1.67058	0.207763	-0.631713	-0.769942	0.740125
Marker11664	-1.42923	-0.155702	-2.57458	0.507353	-2.41934	NA	-0.486133	-4.61433	-1.31778	-0.127534	0.226107	-1.51287	-0.318835
Marker11666	0.592479	1.23476	-0.263524	-0.0290903	-0.042581	1.51609	-1.63099	-1.54632	0.464256	0.827198	0.185606	-0.714008	0.992744
Marker11669	NA	0.87312	-2.12208	-0.257419	-1.20326	NA	NA	-3.98042	-2.18017	-0.192344	NA	-0.136083	-0.669355
Marker11670	-1.54573	-0.479367	-1.21394	-1.14581	0.823543	NA	-1.51287	-2.10434	NA	0.0957826	0.245615	1.90516	0.113889
Marker11671	1.08065	1.50747	-2.19753	-0.280687	0.600306	NA	0.243139	-1.74242	-0.680732	1.82473	-0.95803	-0.205954	0.796267
Marker11673	1.00414	1.46851	0.731264	-0.875953	-0.779277	NA	-0.638049	-0.780123	-1.75108	-0.31173	0.419961	-2.76488	0.388391
Marker11674	1.27351	1.20593	0.418183	0.958664	0.958664	NA	-2.85774	-0.131223	0.00762296	1.40196	1.14799	0.771136	0.972457
Marker11679	0.674691	-0.366395	-0.694487	-0.694487	0.0448476	1.63358	-1.78195	-5.25595	0.0858702	1.5085	0.976345	-0.521919	1.87227
Marker1168	1.01068	0.134787	-1.45315	-1.25953	-0.0590759	1.0832	-1.0925	-4.17774	-1.18684	-1.41271	1.0832	-2.34743	-1.99511
Marker11680	0.766621	1.17298	0.850568	0.958664	NA	1.10242	-0.136083	-1.57467	0.00762296	1.20267	0.111372	0.568632	0.377016
Marker11682	-0.0150622	1.16197	-3.46682	-0.0959485	1.50281	1.71654	NA	-2.65217	0.887873	1.05302	-0.322714	-1.46374	-2.12666
Marker11683	NA	-0.690196	-2.41934	0.310634	1.03194	1.42581	NA	7.09896	-0.626961	0.23965	1.47532	-2.85774	1.18135
Marker11684	-1.91803	NA	NA	-2.41934	NA	NA	NA	NA	0.00762296	-1.18878	-1.1844	NA	-1.18972
Marker11685	1.82909	0.572486	-1.70746	-1.0373	-0.0604167	1.64669	-0.456093	-1.32294	0.0943344	1.10498	-0.926127	-1.49863	-0.602836
Marker11686	-0.566628	1.06584	-2.64328	-2.35741	-0.886073	NA	-0.499544	0.0984441	-1.98851	-0.848839	0.28601	NA	0.744881
Marker11687	-1.26669	1.558	-3.46682	-1.39031	-3.5455	1.53802	-0.296991	-2.04903	0.179205	1.3325	0.22082	0.869759	0.968744
Marker11688	NA	0.154772	-0.340214	-0.875953	-1.21394	1.14799	0.407747	-0.754451	0.484669	0.585494	-0.0249825	-2.99015	1.16303
Marker1169	0.545551	1.47302	-1.0373	-0.443248	0.183803	NA	-0.0848545	-1.44394	-0.43008	1.22945	0.403588	0.0212136	1.35358
Marker11690	-1.91803	NA	NA	NA	NA	NA	NA	NA	NA	-0.830066	NA	NA	NA
Marker11691	1.5635	1.35991	0.96937	-1.17359	0.999151	1.42581	-0.56308	-0.754451	0.91722	1.44649	0.686283	0.407747	1.30769
Marker11693	NA	NA	-1.73306	NA	0.418183	NA	0.0115781	-0.189306	-2.10317	-0.548542	-0.642529	-0.524891	0.187719
Marker11695	-1.77254	-0.77874	-0.678666	0.676688	-0.368871	0.71713	0.187329	-1.29772	1.30585	1.79291	0.423184	-2.74749	1.56105
Marker11697	-1.87307	0.829691	0.133199	0.861757	0.480828	1.38557	0.0742477	-1.85279	-1.01853	0.156999	0.827818	-0.736416	0.491884
Marker11698	1.7215	1.88761	0.658896	-0.323873	-1.1098	1.63816	-2.85774	-0.212492	0.247372	0.900189	0.82701	-0.732681	0.635745
Marker11699	-0.997948	-0.717035	-2.06529	-1.52564	-2.21951	-1.88781	-0.184345	-4.44994	-1.81779	0.359262	-1.32607	-1.04849	-0.134938
Marker1170	NA	NA	-1.59027	NA	NA	1.57537	NA	-4.90393	-2.94323	-1.73533	-2.78114	-1.63099	-1.68676
Marker11700	-1.25852	NA	-1.67618	-1.95144	-1.73306	0.846115	0.243139	-3.98042	-0.432306	-0.994814	-1.4564	-2.34743	0.901913
Marker11701	-1.69259	-0.0913741	-2.23276	-0.938289	-1.94551	1.69777	-0.880366	-2.00998	-0.525865	-0.171369	0.653431	0.501325	0.441688
Marker11702	0.538326	-0.952816	-1.60805	0.909844	-0.911013	0.44483	0.197491	-3.0787	0.335552	0.48904	-0.817274	-1.99408	0.331151
Marker11703	0.530058	1.13401	-1.45555	-1.10232	1.06393	NA	-0.0318204	-2.17425	-3.17476	0.290354	-0.864375	-1.95465	1.1277
Marker11704	1.30462	1.94784	0.963249	-3.06722	-3.06653	NA	0.171255	-2.10172	1.37698	-1.42873	1.34283	-0.0733949	-0.326508
Marker11706	-2.32199	NA	0.25223	-1.5306	-2.51408	NA	-2.76488	-0.152121	-1.09209	-1.86246	-1.82447	-1.67588	-1.10069
Marker11708	-2.40127	-0.690196	-1.17569	NA	NA	1.0832	NA	NA	-1.08627	-1.25332	0.0578569	-1.51287	-0.266296
Marker1171	-1.95877	-0.690196	0.0766328	-1.72567	-2.0789	1.57537	-0.672625	-3.91285	-0.315897	-1.63619	-1.3885	-0.82824	0.287829
Marker11710	1.20593	-0.551298	-1.73306	-1.20326	1.03194	NA	-0.136083	-3.21989	-1.18165	-0.938226	-1.62533	-2.34743	-1.22385
Marker117117	1.17298	1.15712	0.256038	-0.0836929	0.418183	NA	-0.524891	-0.612372	0.258008	1.41356	1.10242	0.544331	0.589847
Marker11713	NA	0.239454	NA	-1.20326	NA	NA	-1.49691	-3.98042	NA	NA	NA	NA	-0.669355
Marker11714	0.985661	-1.1327	0.425694	-3.34623	-0.360056	1.05071	-2.31057	-1.57467	-1.77489	0.0661617	-0.428935	0.251722	-0.140472
Marker11715	1.13825	0.95977	-0.96804	-0.312309	0.0975219	1.47532	0.648372	NA	-2.18017	-1.46623	0.701598	NA	0.664353
Marker11716	-2.27032	-0.875316	0.375219	0.580437	0.276211	NA	-0.547009	0.37735	1.46804	1.10847	0.833537	0.481703	0.978259
Marker11717	0.538326	-0.484736	0.731264	0.862222	0.195525	0.939714	-0.205954	-3.91596	1.41502	0.723939	-0.839382	-0.0499282	0.656722
Marker11718	0.259679	0.106355	-0.330147	-0.363061	-0.0959485	1.70051	-0.368914	-0.702718	0.345208	0.51818	-0.395071	-0.922988	0.325894
Marker11719	-1.75305	1.45357	-0.125989	0.507353	NA	1.22464	-1.78302	-0.208033	0.410142	0.812824	0.287724	-1.54955	0.063826
Marker1172	0.701166	0.859648	-1.04515	-0.699983	0.651904	0.617421	-0.33192	-0.358627	0.637174	0.692561	-0.74865	-0.10142	-0.198986
Marker11720	0.332913	0.473786	-1.26375	-1.02773	-0.645193	1.42581	-2.36403	-0.754451	0.165531	0.607741	-0.623106	0.698995	0.0758423
Marker11721	-0.934636	0.159256	-1.42319	-1.34192	-0.697373	1.14799	0.378217	0.126767	-1.51214	-0.475141	-0.427107	-1.85338	-0.693861
Marker11723	0.760889	1.34385	-0.0836929	0.687611	-2.60786	1.65481	-1.70147	-3.91596	-0.766986	1.65479	1.09724	0.761753	1.51505
Marker11725	NA	0.766621	NA	-0.257419	0.418183	1.0832	0.544331	-3.98042	NA	-1.18878	NA	NA	-0.210208
Marker11726	1.68848	0.862246	-0.042581	-0.875953	-0.637846	NA	0.24132	-0.161668	1.46704	0.592651	0.340421	-3.66973	0.280609
Marker117265	1.15712	-0.0143677	0.823543	0.418183	0.418183	1.14799	0.544331	-0.131223	0.630165	1.36198	1.0832	0.544331	1.16723
Marker11727	-3.16842	1.26629	0.368573	-3.27734	1.4049	1.69695	-2.12982	-3.87066	0.983516	0.281813	-0.391258	-3.12186	-2.20725
Marker11728	-2.66664	0.749141	-1.18208	-1.62324	-0.399851	NA	-1.14558	-4.05252	-1.53067	-0.533233	-1.86463	-0.936645	-0.81944
Marker11729	0.94524	NA	1.1903	-0.96804	-1.20326	1.0832	-0.29717	-0.152121	-0.432306	0.0274519	-0.666351	-1.27011	-0.886729
Marker11730	0.817004	1.04466	-0.497957	-0.873051	-0.873051	1.45682	-0.638049	-0.933361	0.399904	1.32951	0.704055	-1.0938	0.93471
Marker11731	1.40515	NA	NA	-0.971195	NA	NA	0.204124	NA	-2.49623	-1.09222	0.85814	-1.49691	-0.83311
Marker11732	1.0618	1.49163	-1.9827	-2.35741	-1.0703	NA	-1.39763	-2.50283	-2.29921	-0.391178	-0.819958	0.0292982	0.377579
Marker11733	-1.18585	-0.551298	-2.12208	NA	-0.734844	NA	NA	-1.57467	-2.18017	NA	NA	0.544331	-0.210208
Marker11734	-0.351609	1.20593	-1.08154	-2.23276	-3.00107	1.39755	-1.74517	-5.31269	0.0703339	-1.14065	-0.757411	-2.74749	-2.20292
Marker11736	0.846095	0.775452	0.418183	0.366893	0.79079	1.57537	-1.85338	0.233521	-0.605288	1.25626	0.717991	-0.432248	0.659889
Marker11737	-0.840076	1.44782	-2.56961	0.68643	-0.29196	1.78466	-0.260509	-4.17774	-1.35781	1.07392	-1.32152	-2.38093	1.46546
Marker11738	1.11254	1.23476	-0.756899	-1.10748	-1.29264	1.10394	0.918527	0.126767	-0.726262	1.27195	0.0442104	-0.432248	1.595
Marker11739	0.248735	-0.849846	-0.54184	NA	-1.49188	NA	-0.42149	-2.85774	0.476442	-0.448318	0.633576	0.749316	1.52484
Marker1174	1.27351	-1.18585	-1.20326	NA	1.04874	1.14799	-0.136083	-3.98042	-0.374111	1.3621	-0.179108	0.544331	1.25906
Marker11740	-1.48462	0.384782	-0.280687	0.0701998	0.418183	1.22464	-0.854328	-3.21989	0.0663199	0.650141	1.4373	1.11149	0.656722
Marker11741	1.13401	1.74774	-0.357297	-0.357297	0.580437	NA	-3.93391	-5.0708	1.01125	-1.62436	-0.179108	-1.70147	-0.644547
Marker11742	-0.741475	1.51622	-0.668759	-0.552824	-0.709274	1.71909	0.371617	-2.10172	-1.47533	-0.0945543	-0.633799	-0.562091	-1.35496
Marker11744	1.01429	-1.94295	-0.187992	0.380978	-1.1602	1.0832	-1.29664	-1.55789	-1.23098	-0.518223	0.62607	0.364519	-1.29598
Marker11746	0.887389	0.766621	0.170594	0.612839	1.29489	NA	-0.83902	-0.067384	1.4839	1.27658	1.28472	-0.986434	1.63212
Marker11747	1.17298	-1.77795	-3.06722	-0.843801	-2.41934	1.82191	-0.721263	NA	-0.374111	-2.03905	0.760671	-1.27011	-1.38975
Marker11748	1.26532	-0.690196	1.03194	1.16308	-0.886073	NA	-0.162093	-0.152121	-2.43995	1.66997	1.34534	0.918527	1.63378
Marker1175	-1.81824	0.504569	-1.44784	-1.84173	1.08842	1.42581	-0.65462	-3.01914	-0.419168	-0.385349	-0.96976	-0.749316	-0.465182
Marker11751	1.20421	-0.875316	0.220451	-3.19293	-0.41405	1.0832	-1.27011	-2.10172	0.577439	-1.57922	-2.32812	-2.68299	0.218417
Marker11752	-0.0652176	0.448281	0.999151	-0.816426	-0.230343	NA	-2.85774	-1.94002	-0.220597	0.24933	-1.41788	0.378217	-0.601812
Marker11753	0.424938	-0.551298	NA	0.823543	0.823543	1.14799	-0.136083	-1.57467	1.02859	0.564951	1.14799	-1.27011	-0.210208
Marker11754	-0.494313	-1.8444	0.181603	-0.314657	-0.162525	1.24222	-0.524112	-0.546407	0.755549	1.53237	0.452687	-1.43619	1.21494
Marker11755	0.94524	0.715331	0.671286	-0.257419	0.850568	1.10242	-1.27011	-0.131223	-0.143711	0.798548	-0.0628445	0.933139	1.30739
Marker11756	0.572486	0.55844	-2.12208	-2.41934	NA	NA	-2.99015	-1.57467	-3.0515	-1.24099	-3.02543	-0.827332	-1.50522
Marker11757	0.689846	1.66335	0.196531	-0.531511	-0.673137	1.54285	-3.05971	-3.21897	-0.0995584	0.478046	-0.88211	0.00559786	-0.120676
Marker11758	-0.466381	-0.387687	-1.58233	-1.18208	-0.294745	NA	0.407747	-1.54632	0.714039	0.515665	-0.191448	-1.92224	0.656144
Marker11759	0.258686	-0.115565	-0.332291	-2.37342	-0.404184	1.16111	-0.986083	-1.23049	-1.09428	-0.605715	-0.788882	0.204124	-0.713469
Marker1176	-0.476312	-0.551298	-1.21394	-2.12601	-2.41934	1.14799	-1.27011	-1.57467	-1.03332	0.240123	-1.6846	-1.78302	-1.17756
Marker11761	-0.198604	1.23521	-2.24506	0.0646831	-2.41934	0.888832	-3.8283	-1.0866	-0.391338	1.01515	1.20087	-1.01784	0.55373
Marker11762	0.675099	1.23521	-1.20326	-0.257419	0.823543	1.10242	0.544331	-1.57467	0.98043	1.04385	1.10242	-0.136083	1.01418
Marker11764	0.299784	1.0931	0.654893	-0.312309	0.507353	NA	-0.625216	-1.82545	1.20544	-0.641759	0.785602	0.918527	0.664353
Marker11765	1.19144	-0.551298	1.04874	-2.41934	0.823543	NA	0.544331	-1.57467	-1.98451	0.877215	1.10242	-1.27011	0.711951
Marker11766	0.89866	0.95977	0.343421	-1.21394	-0.312309	NA	-2.50473	-0.131223	-1.69953	-0.344866	-1.58184	-2.18551	1.25906
Marker11767	-0.00805731	-0.551298	-1.13197	-1.62377	-1.20326	1.0832	0.544331	-1.57467	1.00369	-0.641759	0.56489	-0.136083	-0.634678
Marker11769	-0.0143677	0.775452	-0.205629	-2.06038	0.715412	NA	-0.296991	-4.17774	0.709955	-0.338025	0.827818	-0.615195	-2.13816
Marker1177	-1.57282	0.63594	0.216806	1.335	0.599239	1.73614	0.749316	-0.49094	0.846736	0.740933	1.59897	-1.35767	1.06914
Marker11770	NA	-1.077	-0.891538	-0.496538	0.958664	NA	-1.05939	-0.131223	-0.120443	-0.915886	0.414213	-0.674031	-0.980428
Marker11771	-0.567962	NA	-0.786274	-0.671219	0.328168	0.44483	-0.936645	-1.23216	-0.680645	0.756544	-0.303644	-0.0927776	0.491951
Marker11773	-1.91803	NA	1.267	-0.769023	0.552684	NA	2.44648	0.167656	-0.619225	0.160102	-0.00971721	1.19828	1.64254
Marker11774	-2.54738	1.13401	-0.407596	0.250719	-3.35805	1.62312	-1.56108	-0.626885	0.727827	1.41812	0.952286	0.561987	1.62906
Marker11776	1.27351	0.246388	-0.476242	-0.230343	-0.891538	NA	-0.336929	-3.12558	-0.101767	-0.129974	-0.234166	-0.986083	-0.62764
Marker11777	-1.88929	0.845192	0.610303	-0.673137	-1.01638	NA	0.160568	-1.54983	0.0346997	0.328697	-0.463867	0.374658	0.73985
Marker11778	NA	-0.551298	0.47808	NA	1.27237	-2.51711	-0.162093	-3.31285	0.213483	-1.30522	-2.22972	-0.29717	0.901913
Marker11779	1.32574	0.766621	-1.28547	-2.67037	NA	NA	-1.98863	-1.94002	-2.12964	-2.3997	-2.10608	-2.77619	-1.27179
Marker1178	NA	NA	0.418183	-2.41934	-1.20326	NA	0.544331	-0.131223	NA	1.29567	-0.471724	NA	-1.40818
Marker11780	0.271918	-1.57905	-1.10748	-3.25489	NA	1.39655	-0.345068	NA	-1.32006	-0.81902	-1.84028	-1.37779	1.37577
Marker11782	-0.79859	0.51194	-0.685504	-1.43569	-0.816426	1.51609	-2.09482	-3.05077	-1.38631	-0.266379	-0.602427	-1.53391	-0.450924
Marker11784	1.21258	-0.0143677	NA	0.850568	-2.12208	NA	NA	NA	NA	0.680278	-1.88781	NA	1.01418
Marker11786	NA	NA	-2.12208	NA	NA	NA	-3.40395	NA	NA	-0.247909	-0.404169	NA	-2.24392
Marker11787	-2.48002	0.883316	0.578771	-1.33184	NA	1.54573	-2.47912	NA	-1.20441	0.566633	-2.27587	-0.329695	-2.71746
Marker11788	-0.0146239	1.82716	-0.0981391	-2.04399	-0.712227	1.23105	-0.345068	-2.00998	-1.08857	-0.836071	-0.377833	-1.82515	1.12509
Marker11789	0.387192	-0.733232	-0.422791	-2.56961	0.355381	1.30864	-0.728851	-0.913714	-0.729491	1.09845	-1.57564	0.869759	-0.786577
Marker1179	NA	NA	-2.93523	-2.93523	-0.312309	1.42581	NA	-4.61433	-1.45921	0.437048	0.138324	-0.162093	-0.847952
Marker11793	1.08605	1.21719	-0.815037	0.565613	-0.35482	NA	-3.93391	0.462061	-0.457969	1.93703	0.878178	-0.456093	0.391492
Marker11794	0.743672	1.60874	-2.2153	1.08842	-1.59027	NA	-1.63099	-3.98042	-0.583615	1.28052	1.21973	0.893161	1.1341
Marker11795	0.239454	NA	0.418183	0.850568	0.850568	NA	-1.27011	-3.98042	1.02859	0.764239	-0.471724	-0.136083	-0.0323495
Marker11796	-2.25506	1.06584	-1.34192	-2.0921	-0.122864	1.55243	-1.27011	-2.85774	0.630165	1.20917	0.774753	-0.922893	-1.57238
Marker11797	-0.518325	0.766621	0.418183	-0.257419	0.823543	1.14799	-1.71066	-1.57467	-1.45921	0.195512	-0.699953	0.544331	1.28967
Marker11798	0.158064	0.646632	-0.263524	-0.699983	0.289444	NA	-0.312215	-3.87939	0.303375	0.0180579	-0.0249825	-0.686873	0.0986835
Marker1180	-1.68094	0.427305	-0.544844	0.731264	0.0115448	-2.02664	NA	NA	-0.629734	-1.9321	0.775192	-0.29717	-1.65778
Marker11800	1.21258	NA	1.4451	NA	NA	1.0832	0.544331	NA	NA	0.339091	-0.471724	-2.85774	-1.18972
Marker11801	-0.320662	-0.551298	0.823543	0.823543	-0.257419	NA	0.544331	-0.131223	1.1282	0.564951	1.18786	0.771136	0.799914
Marker11802	0.134787	0.470891	-0.771321	-2.93523	-1.21394	NA	-2.2863	-2.92799	-1.45921	0.159031	-1.18939	-1.51287	-1.03579
Marker11803	0.502224	0.658119	-0.290452	-1.76116	0.612211	NA	-0.637924	-2.04903	1.23404	1.76431	1.33828	0.27345	-0.595869
Marker11804	-1.28627	0.339029	0.425694	0.0958217	-0.0874738	1.34534	-0.749316	-1.82545	-1.08603	0.390077	0.403588	-1.68596	-0.129584
Marker11806	-0.0143677	NA	0.256038	-0.734844	NA	NA	-0.136083	-1.57467	NA	0.680278	1.0832	-1.27011	0.799914
Marker11807	0.726035	1.43258	-0.125989	0.0958362	1.31956	1.58298	0.0897049	0.260466	0.457132	1.74188	0.900848	-1.43936	1.81027
Marker11808	0.534899	NA	0.600306	NA	-0.734844	NA	0.698995	NA	-1.98451	0.521278	-2.3366	0.262123	0.746182
Marker11809	NA	1.16763	NA	-3.19749	NA	NA	-1.63099	NA	NA	-1.63229	NA	0.698995	-0.732005
Marker11811	1.64607	-0.751306	-0.469825	0.513	0.836751	1.55192	0.0260507	-0.189306	-0.147091	0.633094	1.57537	-0.518006	0.218315
Marker11813	-1.48462	NA	-2.18588	-0.685504	-2.66175	1.42581	-0.432248	-3.0787	-0.951496	0.811501	-0.804161	-1.04849	-0.25463
Marker11814	-0.0338114	1.33509	-1.45984	-1.99521	-1.62377	NA	-0.318045	-4.62805	-1.69249	-0.922845	-2.46191	-0.757245	-0.774455
Marker11815	0.415898	-0.151979	-1.43569	-1.72423	-1.62377	1.38557	-1.77742	-4.17774	-1.7855	-0.996005	-1.38802	-0.432248	-0.965185
Marker11816	NA	0.424938	0.256038	NA	NA	NA	NA	NA	-2.18017	-1.1376	-1.88781	-2.34743	-1.77131
Marker11817	NA	1.2468	1.03194	0.310634	0.823543	NA	-3.66973	NA	1.1282	-1.26121	-1.17745	-2.31057	-0.138903
Marker11818	NA	-1.05016	1.12414	0.355381	-1.17359	1.72167	NA	-1.57467	NA	-1.87274	NA	-1.63099	-1.52321
Marker1182	-1.91803	0.134787	-0.357297	-3.1183	-3.19749	NA	-2.85774	-3.84489	-2.23854	-1.89774	-2.51711	-2.9168	-0.051854
Marker11821	1.73859	0.837008	-1.33278	-1.72567	-0.806278	1.68394	-0.74682	-2.46575	-0.621296	-0.121658	-1.8761	-0.638049	0.0950293
Marker11822	NA	NA	-0.312309	0.47808	-0.476242	NA	-1.71066	0.331285	0.774787	-0.458741	-0.585884	0.243139	0.124026
Marker11823	-1.64869	1.78384	1.14308	0.486663	-1.60805	1.42581	0.27345	-2.61898	-1.67058	1.15796	1.4346	-1.62352	-0.391924
Marker11825	0.817004	1.50976	-1.49503	-1.59027	-3.19749	1.0832	-3.66973	NA	-0.952051	-0.351886	-1.40355	-2.21349	-1.03579
Marker11826	1.04069	-0.690196	-1.8404	-0.368871	1.03194	1.22464	0.648372	-1.82545	0.893936	-0.712226	0.546655	0.243139	-0.28167
Marker11827	0.287189	-0.526564	-1.27525	-0.642456	-3.19749	1.66723	0.601913	0.233521	-1.08095	0.0348683	0.303435	-0.456093	0.190709
Marker11828	-2.27141	0.95977	-0.330147	-2.93523	-2.0336	1.39755	NA	-4.61433	-0.583615	NA	-2.43089	-2.85774	-1.06235
Marker1183	1.71164	0.766621	-2.23276	0.767983	-2.37342	NA	-0.941883	-0.167169	-1.01585	0.48709	0.0913421	1.12798	1.50345
Marker11832	-0.606865	-0.155702	-0.771321	-0.476242	0.823543	1.14799	-1.37779	-2.92546	-1.26071	0.0996948	-0.664579	0.648372	-1.0965
Marker11833	-0.520362	1.20593	-1.20126	-0.312309	-1.20326	1.42581	-1.14558	-4.61433	-1.60223	-0.59079	-1.81749	-0.638049	-0.634678
Marker11834	NA	NA	NA	-1.20326	NA	NA	-1.27011	-1.57467	NA	-0.192344	-1.1844	-0.136083	-1.77131
Marker11835	1.21528	1.46851	0.217846	-0.509254	0.999151	1.51332	-2.0053	-4.61433	0.328283	-0.0529128	-0.571351	-1.88423	-0.779743
Marker11836	NA	0.675099	NA	0.256038	NA	NA	-0.136083	-1.57467	NA	1.04385	0.846115	-2.34743	0.589847
Marker11837	-1.64869	1.50976	1.08842	-0.31041	-0.756899	1.05088	-1.63099	-1.94002	-0.0505626	0.0580313	0.998128	-0.562091	-1.11971
Marker11838	-0.690196	-0.179543	-1.62324	-1.13197	-0.576323	1.34421	-3.40395	-1.57467	-3.02861	-2.81743	-2.70857	-2.05535	-0.414817
Marker11839	-0.0179877	NA	-0.96804	0.507353	0.507353	NA	-0.162093	-0.152121	0.428248	1.67853	1.02347	-2.45841	0.0826974
Marker1184	-0.782126	-0.0212532	-3.35805	-0.988462	-2.41934	-2.18313	-3.40395	-1.57467	0.0226951	-0.472446	-1.72323	-1.43619	-1.88823
Marker11841	0.736887	-0.551298	-1.62324	-0.951195	-0.31041	1.0832	-1.71066	-1.57467	-1.98451	-0.273595	-1.7872	-2.9168	-1.06472
Marker11842	-1.91803	-0.766471	-2.19347	-2.18588	-2.93606	NA	1.0059	-4.30461	-2.6791	0.638831	0.56489	-3.29659	0.0757994
Marker11843	0.776029	1.12239	0.208022	-0.404184	-0.257419	1.38557	0.407747	-3.91596	0.489997	-0.461639	-0.506374	0.0298183	1.50345
Marker11844	-0.476312	0.159256	-1.44344	-3.19749	-1.17359	NA	-2.85774	-3.98042	-1.18684	-1.7805	-0.699953	-0.29717	-2.24392
Marker11845	NA	NA	NA	NA	NA	NA	NA	-0.189306	NA	-1.39123	NA	-3.40395	1.04728
Marker11846	1.29143	0.00456366	0.926737	0.366893	-0.882615	1.0832	0.27345	-0.780123	0.305484	1.06548	0.7111	-0.757245	0.179305
Marker11847	0.926529	0.416656	0.671286	0.507353	-0.771321	NA	-1.78302	NA	0.206193	1.67171	-1.95383	-0.162093	1.43989
Marker11848	-0.474659	-0.501629	-0.0836929	-1.23311	0.343421	0.701598	0.894406	-3.91596	-0.154645	0.341207	-0.720083	0.544331	0.341137
Marker11849	0.765541	-2.33632	0.975419	-1.33652	-2.76204	NA	-1.14558	-1.34723	1.43052	-1.19833	0.631631	-2.62261	1.57649
Marker1185	-0.410314	1.21719	0.823543	-3.34623	-0.257419	NA	0.544331	-0.131223	-0.374111	-0.216671	-1.42434	-1.27011	-0.421404
Marker11850	1.68586	NA	0.480412	-1.56933	0.0297012	NA	1.28149	2.08033	1.3886	0.438158	-0.282285	-1.6726	-1.90466
Marker11851	-1.92157	0.098244	-0.556165	-1.5358	-0.839281	1.54573	-1.62284	-2.39694	-0.0611882	1.72179	-0.599048	-1.53052	-0.235669
Marker11852	1.01068	0.470891	-0.734844	-2.12601	-0.161634	1.14799	0.568632	-0.131223	-1.78263	-0.607118	-0.222453	-3.40395	-1.96161
Marker11854	0.299784	-0.0143677	1.43283	-0.697373	0.664833	NA	0.121533	0.851875	-0.162664	1.13034	0.779037	0.844619	0.0874063
Marker11855	-1.8143	0.766621	0.256038	-2.41934	NA	NA	-1.27011	-0.163299	-1.18684	-1.0794	NA	NA	0.173914
Marker11856	-1.91803	-0.320662	0.823543	0.823543	-1.20326	1.0832	0.771136	-0.131223	0.630165	1.41356	1.0832	-1.27011	-0.516145
Marker11857	0.766621	-0.748528	1.1903	0.0975219	0.671286	1.14799	-0.567325	0.349927	-1.26071	0.41859	-1.88781	1.90516	1.2555
Marker11858	0.158064	0.775452	0.135999	0.366893	0.344102	NA	-1.92968	-0.189306	-0.810023	-0.159908	-0.478699	-1.66882	0.320957
Marker11859	-0.934636	-0.354092	-2.12601	-2.51408	NA	1.14799	-1.51287	-1.82545	-1.31778	-0.157945	-2.34468	-3.40395	-1.17756
Marker1186	0.183855	0.760402	0.599239	-0.368871	-1.20326	NA	-1.27011	-2.60872	1.58141	-1.53374	-2.74774	-0.0318204	-1.88823
Marker11861	-0.690196	NA	NA	NA	-2.93523	NA	-3.40395	-4.61433	-2.68051	NA	NA	NA	-2.24392
Marker11862	1.4933	0.448281	0.310634	0.195525	1.27237	NA	0.116499	-1.36041	0.566845	0.934068	0.567739	0.894406	1.23536
Marker11863	-0.00320221	0.098244	-0.075977	-0.872288	-1.57837	NA	-1.33974	-2.80034	0.560785	0.581274	-0.464755	-0.638049	0.657435
Marker11864	0.424938	-0.320662	-0.257419	-1.45984	0.418183	1.14799	-0.136083	-3.98042	-0.904078	1.04385	-1.5515	-2.85774	-1.36103
Marker118640	1.35698	1.35698	-1.21394	0.753252	0.671286	0.741831	0.879933	-0.170713	-0.0713746	1.82377	1.35728	-0.83748	1.39123
Marker11866	1.38511	1.44969	-2.73403	0.0187899	-1.72423	1.63816	-2.25925	-2.04903	-0.762729	0.0367246	0.264886	-0.509127	0.806973
Marker1187	-1.18585	-0.551298	0.418183	-0.257419	NA	NA	-1.27011	-0.131223	-1.18684	0.764239	-0.471724	-2.85774	0.524426
Marker11870	0.239454	-0.551298	NA	-0.257419	NA	NA	-1.27011	-1.57467	-0.374111	0.0866594	-2.02664	-2.85774	NA
Marker11872	-0.778192	NA	NA	-1.21394	NA	NA	-0.136083	NA	-2.18017	-0.638497	-1.02846	-2.85774	-1.17756
Marker11873	NA	NA	0.850568	-2.12208	NA	NA	-0.136083	NA	1.00369	-0.312339	-2.02664	0.933139	0.187719
Marker11874	1.17298	-0.320662	NA	-0.886073	0.850568	-2.02664	-1.27011	-3.98042	-0.863935	0.00994291	-0.666351	NA	1.24601
Marker11875	NA	NA	-0.734844	-1.20326	NA	NA	NA	NA	NA	-0.410446	-1.88781	NA	-1.18972
Marker11876	-0.0959108	-0.4416	-0.696842	-1.48281	-0.110611	1.34033	-1.06073	-1.1051	1.53108	0.0834578	-0.056457	-1.7448	0.280033
Marker11879	1.21258	0.159256	-0.607359	-1.09173	-0.290452	NA	-0.757245	0.167656	1.1869	0.46645	-1.02372	1.22474	-1.0915
Marker1188	-1.18585	0.766621	0.418183	0.823543	-1.20326	1.14799	0.771136	0.349927	-0.374111	0.564951	0.888832	-0.136083	0.799914
Marker11880	1.47302	-1.18585	-2.66175	-0.042581	0.96937	1.48646	-2.99015	0.233521	-1.60223	1.98187	0.923372	0.116499	-0.0810393
Marker11881	1.00681	0.587514	-0.0582905	0.379673	-0.490533	1.82191	-2.15342	NA	-0.523853	-0.981665	0.664877	-0.662592	-0.824056
Marker11882	-2.33702	NA	0.862222	NA	-1.59027	NA	-1.63099	-4.90393	1.56176	NA	-1.98096	-0.660162	-0.758101
Marker11883	0.261356	-0.0371975	-2.02738	-0.678666	0.205343	1.38557	-0.334216	-3.66133	0.045966	-0.0516622	-1.15235	-2.06062	-0.485652
Marker11884	-0.778192	NA	NA	-2.41934	NA	0.846115	0.544331	-3.98042	0.167705	0.447218	0.846115	0.544331	-0.0323495
Marker11885	0.72652	1.23476	0.507353	-0.816426	0.433631	-0.350979	-1.53391	-1.54483	-0.606027	0.740647	0.389923	0.648372	1.43788
Marker11886	-2.40127	NA	NA	-2.93523	0.999151	NA	0.648372	-4.61433	1.23404	-2.0288	-2.51711	0.648372	-0.266296
Marker11887	-0.283688	1.14265	-1.15338	-0.974924	0.910776	1.38557	0.49788	-1.74242	-1.65267	-0.401885	-0.251399	-0.37802	0.406966
Marker11889	-0.0790975	0.94524	-0.459267	-2.19753	0.0975219	1.14799	-3.40395	NA	-1.06221	-0.607118	-1.02846	-2.45841	-0.266296
Marker1189	-1.68194	0.134787	0.909844	0.418183	-1.43569	NA	-2.38509	-1.34723	-1.53067	-1.28147	0.111372	-2.08126	-1.25511
Marker11890	-2.40127	0.658657	-1.21394	-0.756899	-1.17359	0.888832	-0.162093	-4.90393	-1.05795	1.41297	1.16111	-0.200687	0.584393
Marker11892	-0.603626	0.307346	0.850568	0.552684	0.850568	1.0832	-2.99015	-2.33521	1.01881	-0.914314	0.411476	-0.0776662	0.584393
Marker11893	1.01068	1.01068	0.418183	-1.17569	0.871801	NA	0.568632	-3.21989	0.747451	0.57404	-0.948025	-0.625216	1.31235
Marker11895	-0.363258	0.228226	-2.65443	0.634646	-0.138347	1.68394	0.763691	0.250283	0.803708	0.139228	0.0620672	-0.836802	0.977497
Marker11896	-2.85157	1.21719	-3.5455	NA	-3.06653	NA	-3.2669	NA	NA	-2.04898	-1.78002	NA	-0.344713
Marker11898	NA	NA	-2.41934	0.823543	0.418183	NA	-0.136083	-3.98042	-0.374111	0.936955	NA	-1.27011	-0.210208
Marker1190	0.248382	1.47302	-2.24506	-3.11645	0.731264	1.57537	-2.21349	0.349927	0.258852	1.71797	-1.98853	-0.65462	-1.78324
Marker11900	-2.18793	0.532001	NA	-1.7639	-0.340214	1.0832	-3.29659	-4.61433	-2.49623	0.827054	-0.921991	-2.7961	0.168655
Marker11901	-0.551298	1.44865	-0.312309	-1.94743	-2.66175	NA	-3.40395	NA	-0.342506	-1.63728	-1.51114	-3.66973	-0.759897
Marker11902	-0.865586	0.267562	0.795297	-1.26375	1.41356	1.08111	-1.27011	NA	0.167705	0.0884561	-2.73114	-2.34743	-0.470202
Marker11903	0.975611	0.990325	-0.554221	-1.10748	-0.257419	NA	-1.27011	-3.98183	0.853783	1.77969	0.352121	0.455207	0.084174
Marker11904	-0.567976	0.116555	-1.14581	-0.404184	-1.62377	1.36921	-2.04599	-3.12558	-2.42916	0.708299	-0.968158	0.771136	-0.984617
Marker11905	NA	1.32574	NA	NA	0.418183	NA	-1.27011	NA	NA	NA	NA	0.544331	-1.18972
Marker119059	NA	-0.0179877	NA	1.03194	NA	NA	NA	NA	-0.796864	1.43871	-1.31009	NA	-1.70703
Marker11906	-0.934636	0.766621	-0.886073	-1.74514	-1.21394	1.14799	-2.45272	-2.38322	-1.48614	-0.847179	-1.41887	-3.8283	-1.82773
Marker11909	0.990325	-0.320662	-0.360056	-0.290452	-1.8879	NA	-0.83748	-3.98042	-0.87123	-1.09766	-0.328564	0.648372	-0.358556
Marker1191	1.11108	0.658657	-1.76885	-0.357297	-1.10748	1.57537	-2.99015	-3.53842	-0.30187	-1.40389	-1.29904	-2.38509	-1.78135
Marker11914	1.15712	0.675099	-1.20326	0.0701998	0.418183	NA	0.544331	-0.988784	-0.737538	-0.316404	-0.706585	-0.136083	0.124026
Marker11915	1.60874	NA	-1.59027	1.08842	NA	1.48646	0.698995	-0.161668	-2.18017	-0.145016	1.48646	-1.51287	1.33662
Marker11920	NA	NA	-0.734844	-1.45984	NA	NA	NA	-0.988784	-0.863935	-0.75641	-1.04187	-0.625216	NA
Marker11922	1.01068	0.73369	0.366893	-0.492789	1.27563	1.53585	-2.9168	-1.07232	-0.0255196	1.0507	0.305606	-0.336929	0.957923
Marker11923	0.675099	NA	0.580437	0.25223	1.00242	1.57599	-0.952734	-3.99813	0.190011	2.05609	1.45659	0.883829	-0.787847
Marker11924	1.54642	0.986274	0.0701998	0.190417	-0.0836929	NA	0.771136	-3.21989	1.00369	1.05813	0.31389	0.243139	0.91335
Marker11925	NA	-0.690196	0.999151	-2.93523	0.999151	NA	NA	NA	-0.0713746	0.251992	0.701598	-2.45841	-0.847952
Marker11928	0.0675508	1.91129	0.162923	-0.642456	-0.786274	1.69875	-1.57662	0.0796844	0.935849	-1.35412	0.761727	1.1795	1.12408
Marker11929	1.0931	-0.517639	NA	-1.17359	0.408994	NA	-0.0776662	-4.90393	0.155966	-0.228958	-1.4564	-1.19146	-0.909721
Marker11930	-1.00525	NA	-3.19749	-1.91965	-1.45984	NA	-0.205954	NA	-2.43995	-1.57566	-2.39587	NA	0.83885
Marker11932	1.15712	1.54003	0.834617	NA	0.997547	1.42581	-0.136083	-0.988784	-1.71059	-0.787375	1.12443	-0.492794	-2.24869
Marker11933	0.239454	NA	0.871801	0.823543	-1.67618	NA	-2.85774	-1.57467	1.02859	0.803394	-0.234166	-2.85774	1.16723
Marker11935	-1.82804	NA	-0.756899	0.211995	-0.257419	1.73614	-1.51677	-5.17949	-1.23651	0.701548	1.06283	-0.136083	-0.470202
Marker11936	NA	-0.551298	0.850568	NA	NA	NA	NA	NA	NA	NA	NA	-0.524891	NA
Marker11939	1.12508	0.766415	-0.882615	-0.674267	0.381526	NA	-0.74682	-2.10172	-1.06819	0.296766	1.11684	-0.53937	0.706704
Marker1194	-0.0143677	1.50976	-2.93523	NA	NA	NA	NA	NA	-2.18017	NA	NA	NA	-1.77131
Marker11940	0.590793	0.646632	0.0177964	0.767983	0.286613	1.49525	0.893161	-0.161668	0.818194	1.90684	0.656923	0.418149	0.69518
Marker11941	0.032503	1.26943	0.338389	0.436428	-3.19749	0.775192	NA	-1.94002	1.1869	0.9842	0.790463	1.04225	-0.474172
Marker11942	0.534899	1.51903	0.310634	-0.96804	0.671286	NA	-1.37779	0.349927	1.08095	0.589478	0.601676	-1.37779	-0.324462
Marker11943	-2.08538	-0.0212532	0.217846	0.546946	0.158456	0.58497	-1.39763	-0.152121	0.00937242	1.03218	1.05088	0.27345	1.35256
Marker119437	-0.320662	-1.91803	-1.20326	-2.41934	-1.20326	NA	NA	-3.98042	-1.98451	-0.497919	-1.1844	-1.27011	-0.210208
Marker11944	0.52293	-1.15103	-0.431488	0.195525	-0.312309	0.419961	-0.854328	-1.74242	0.951576	1.0965	0.36908	-0.746843	-0.717463
Marker11945	-1.11996	0.572486	-1.17359	-0.484778	-2.41934	1.24222	0.568632	-1.57467	1.34164	1.45269	-0.558432	0.771136	0.77245
Marker11946	1.65193	0.706157	1.14088	0.156923	-1.793	NA	0.63618	-2.85774	-0.704108	1.53074	-0.0297408	0.0950449	1.88117
Marker11947	-2.40127	0.658657	-2.41934	0.753252	0.753252	1.0832	0.243139	-0.754451	-0.126888	1.05351	0.741831	-1.27011	0.451079
Marker11948	0.845189	0.829628	-1.14336	-1.14336	0.139709	1.22464	-1.22656	-3.05077	-1.75108	0.268574	-2.6423	-0.249772	-0.877738
Marker11949	-0.673815	1.65647	-1.87912	-2.37342	-2.93523	NA	NA	-3.91596	-0.543865	0.345686	0.279869	-1.62284	-1.63561
Marker11952	0.423252	1.84318	0.0646831	1.12414	-3.19749	NA	-1.0938	-5.0708	-2.33156	-0.331976	-0.471724	-2.9168	-1.07921
Marker11953	1.01068	-0.815495	0.256038	-2.37342	-2.93606	1.0832	0.121533	-4.30461	0.630165	-0.551132	1.0832	-0.136083	0.0757994
Marker11956	0.887191	1.21719	1.75324	-1.50521	0.975869	NA	-2.34223	-1.44394	-1.15167	0.66775	0.454318	-1.63099	-1.28487
Marker11959	-0.949913	1.37122	0.255052	-0.161634	0.909844	-1.47103	-0.95141	-0.131223	0.388948	-0.18396	-0.673643	-1.53391	0.0920491
Marker1196	0.111144	0.277742	0.723633	-0.565672	0.590485	1.34206	-1.47984	-0.0787481	-0.0750217	1.51388	0.180921	-0.647337	0.24689
Marker11960	-0.988157	0.545551	-2.66175	-1.94743	-2.93523	NA	-1.51287	-3.98042	-0.220597	0.35923	-0.949237	-2.50473	-0.732005
Marker11961	1.17747	-1.64869	0.0975219	-3.46682	-0.175249	NA	0.83852	NA	-2.18017	0.383685	-0.968588	-1.75063	1.36176
Marker11962	1.49564	1.50976	-0.161634	0.823543	-0.257419	NA	0.213582	-3.32318	-2.94323	-0.239347	-0.471724	-1.27011	-1.19491
Marker11964	0.0202626	1.25472	-0.110611	-1.20621	0.236905	1.54573	-0.921034	-2.65217	1.04085	0.821614	-0.380821	0.030684	-0.312669
Marker11965	0.737334	1.10174	-0.769023	-0.0836929	-2.03402	NA	-1.85338	-4.61433	-2.10984	-0.599056	1.51218	-0.136083	0.375662
Marker11966	-0.484736	-1.00525	-0.886073	-2.41934	-2.41934	1.10242	0.544331	-1.57467	1.26465	-0.425037	-1.7027	-2.7961	0.377016
Marker11967	1.35164	0.384782	0.600306	1.03194	1.03194	1.34534	0.262123	-3.31285	0.591088	1.58799	0.574904	0.648372	1.65623
Marker11968	NA	0.766621	NA	-0.891538	NA	NA	NA	NA	-1.06221	0.970114	-2.02664	NA	NA
Marker11969	0.519618	-0.0143677	-2.64328	0.823543	-1.14336	NA	-3.18459	-3.98042	-0.83464	1.40625	-0.243092	0.544331	-0.382627
Marker1197	-0.840076	-0.0615623	-0.601218	-1.38283	0.0975219	1.67026	-3.51282	-3.00933	1.23452	0.994815	0.976345	-0.70072	0.774186
Marker11970	NA	1.32574	-2.41934	NA	NA	NA	-0.524891	NA	NA	-1.57407	NA	NA	NA
Marker11971	-0.149533	-0.476312	-2.12208	-1.7639	-1.17359	0.44483	-1.51287	-3.98042	-0.374111	-0.738802	1.17709	0.544331	-1.16388
Marker11972	-1.68094	NA	0.958664	0.823543	0.671286	NA	0.568632	-2.38322	-1.75108	-0.548542	-0.948025	-0.524891	-0.22956
Marker11973	-1.50313	0.556862	-0.0981391	-1.20326	-2.41934	1.14799	-3.40395	-1.57467	0.00762296	-1.78708	-2.02664	-1.27011	-1.68676
Marker11975	1.26943	0.13514	-0.649346	0.354263	-0.727702	1.47532	-1.56108	0.405655	0.596727	-0.156033	0.0046536	1.57274	-1.62589
Marker11976	-0.317649	0.0478877	-1.26832	-1.94743	-0.971292	1.57537	-0.865924	-2.5499	0.140037	0.0257909	-0.954295	-2.63049	0.324565
Marker11977	0.275013	0.478758	-0.0472156	-2.21225	-0.00747638	1.48646	-2.20797	-2.90142	0.351057	0.422347	0.524004	-0.562694	0.255734
Marker11978	-2.00435	0.775452	-1.30635	-2.63205	-1.62377	NA	-0.29717	-2.10434	-0.318587	-2.17916	-1.18939	-0.56242	-1.5275
Marker1198	-0.320662	-0.551298	NA	-1.62377	0.418183	NA	-1.27011	NA	NA	-2.0288	-0.471724	NA	-0.210208
Marker11983	-1.10486	1.11744	-2.67964	-3.13997	-1.095	1.0832	-3.66973	NA	-2.32583	-0.669233	-0.421985	-4.11011	-0.344991
Marker11984	-2.4865	0.831244	0.850568	1.00242	0.731264	1.67026	-2.04599	NA	1.00369	1.21963	0.764912	-1.14558	1.6161
Marker11985	0.257007	0.95977	1.0577	0.507353	1.15215	NA	-0.162093	-0.152121	1.20544	0.0243527	-1.17745	-1.51287	0.901913
Marker11986	-0.980661	-0.0371975	0.225214	-0.340214	-0.873051	1.48646	NA	-0.161668	-0.584548	0.134978	0.303435	-1.63099	-0.429357
Marker11987	-0.739624	1.40477	-0.676127	-0.219763	-1.67618	NA	NA	-2.92546	1.00369	-0.162035	0.771035	0.568632	-1.1874
Marker11988	0.506773	1.40515	0.150801	-0.476251	-1.43569	NA	-2.21349	-3.24406	-0.0879302	1.88415	0.0220585	0.116499	-0.489087
Marker11989	-2.43452	NA	-1.39031	1.04874	NA	NA	-1.71492	-1.30772	-2.66816	0.942749	-2.34974	-0.524891	-1.84129
Marker1199	1.07643	0.141205	-0.79484	0.134546	0.105396	1.73614	-2.31422	0.936148	0.301039	-0.695875	-0.0132853	0.501325	1.18626
Marker11992	-1.68695	0.766621	-1.92837	-2.42341	-2.12601	1.42581	-3.49681	-1.0866	-0.710695	-0.575783	-2.02636	-2.12306	-1.0383
Marker11993	NA	NA	NA	1.04874	NA	NA	NA	NA	NA	-1.01268	-2.02664	NA	NA
Marker11994	-0.964097	0.112666	0.0115448	-2.12208	-0.438007	0.195171	NA	-3.53842	-1.6609	-0.742255	-1.69966	-2.61296	-1.47702
Marker11995	NA	NA	NA	NA	NA	NA	NA	NA	NA	-1.1376	NA	NA	NA
Marker11997	1.46907	1.48226	1.24649	-0.124712	0.0191057	1.68394	0.763691	0.100082	-3.06308	2.43549	1.43214	0.63618	1.63515
Marker11998	-1.68094	0.0125673	NA	-2.41934	0.823543	NA	-2.15449	-3.98042	NA	-1.1376	NA	NA	-1.50716
Marker11999	-2.56644	1.06584	1.11182	-1.49188	1.14308	1.67026	0.121533	-1.67337	-1.80179	0.771943	-0.2011	0.27345	1.03637
Marker1200	0.532001	-0.690196	-1.45984	NA	NA	NA	NA	-4.61433	NA	NA	NA	-3.40395	-2.24392
Marker12000	NA	-0.747239	2.07077	1.1801	NA	NA	0.782768	-3.7186	1.44803	1.7128	1.1504	NA	0.59837
Marker12004	1.19144	-0.0143677	0.256038	-1.0373	-2.93523	1.24623	-2.85774	-2.07928	-1.23744	-0.00711394	0.0693663	-3.00173	1.73309
Marker12005	-0.0143677	0.424938	-2.93606	-2.41934	-0.756899	1.14799	0.121533	-4.30461	-1.0802	-0.214055	-1.46401	-0.136083	-1.81612
Marker12006	NA	0.986274	-1.20326	-1.20326	0.418183	1.10242	NA	NA	0.258008	NA	NA	-2.85774	NA
Marker12007	-1.50313	NA	NA	NA	NA	NA	NA	-0.131223	NA	0.143073	-1.7027	NA	-1.77131
Marker12008	1.558	0.248359	0.764463	-0.0949227	-0.369664	NA	-0.124289	-1.57467	-0.12575	0.258545	0.511231	-1.66362	0.0611625
Marker12009	-2.0898	-0.547438	-0.812174	-1.1403	-1.86236	1.12443	-1.56108	-1.39308	0.738667	-0.362873	-0.472904	0.544331	-0.568198
Marker1201	-1.20963	NA	0.600306	-1.02719	0.908643	NA	0.349408	-0.161668	-2.13051	0.737561	-0.164707	-2.31057	0.712957
Marker12010	-1.08354	0.299784	0.251083	-0.575259	-1.0703	1.43466	-2.31057	-2.28521	0.752379	-0.157187	-1.07535	-0.97732	-0.756995
Marker12014	1.19144	1.02088	-0.290452	-0.697373	-1.20326	0.360287	-0.714008	0.233521	0.761329	-0.355254	-0.0842546	-0.842305	1.46681
Marker12015	-0.934636	NA	-0.290452	0.256038	NA	NA	-0.524891	-0.131223	0.709522	-0.710255	-1.28356	-0.136083	-0.347422
Marker12017	1.02059	0.703899	-0.639942	-0.0203515	0.0177964	1.57537	0	-0.933361	-0.31247	0.668521	0.590076	-1.3113	-0.0435379
Marker1202	NA	NA	-3.19749	-1.59027	-3.19749	NA	NA	NA	-2.94323	-0.145016	NA	NA	-1.68676
Marker12020	-0.175932	NA	1.64797	-1.78916	-0.697826	1.7343	-1.71492	-0.754451	-0.0980499	-0.982848	-1.47625	-3.42062	-0.390097
Marker12021	-1.8143	0.534899	-0.734844	-1.20326	NA	NA	NA	NA	-1.98451	0.933849	0.846115	-2.34743	-1.70703
Marker12023	NA	1.05525	-0.312309	-0.000837612	1.08842	NA	0.407747	-1.82545	1.20544	-0.247909	-1.17745	-2.7961	0.859245
Marker12025	-0.362495	NA	0.835218	-0.148377	0.958664	1.0832	-0.432248	-1.57467	-1.98451	0.57404	-0.487731	0.677317	0.373525
Marker12026	NA	-0.551298	-2.41934	-1.67618	NA	NA	-0.524891	0.734847	-2.18017	0.438879	0.418939	NA	NA
Marker12027	1.73144	1.27842	-0.639942	-2.23276	-1.49188	NA	-2.9168	-3.21989	-2.48159	0.0600265	-0.987754	0.544331	0.259067
Marker12029	-0.106093	1.15712	1.38606	-2.93606	0.53355	-1.81749	-1.01784	-3.84489	-0.172737	-0.197843	0.303435	-0.703157	-0.690256
Marker12030	0.766621	NA	NA	-1.20326	-2.41934	NA	NA	NA	NA	-1.18878	-1.1844	-1.27011	NA
Marker12032	1.15712	NA	-0.257861	-0.949737	-0.075977	1.38557	-1.14558	-2.31251	0.365778	0.037858	-1.34049	0.143236	1.60791
Marker12034	0.94524	NA	1.1903	-2.12208	NA	NA	0.771136	-3.98042	1.04816	-1.0794	-0.471724	0.544331	-0.669355
Marker12038	1.09058	-0.268807	-2.19347	-2.41934	NA	NA	-0.136083	-3.91596	NA	-1.063	-1.1844	-2.99015	-1.42637
Marker12039	0.52293	NA	-0.175249	-2.19239	-1.67012	NA	NA	-4.61433	-1.98451	-0.0643625	-1.3013	-0.947308	-0.256474
Marker1204	0.990325	0.646632	-1.20326	0.343421	0.753252	1.14799	-0.136083	-2.38322	-2.06986	0.419924	0.701598	-2.9168	-1.11093
Marker12041	-2.23157	-1.18585	0.599239	0.0975219	-0.724871	1.34534	-3.40395	0.126767	0.19515	-0.624758	-0.985141	-0.136083	-0.916603
Marker12043	0.539646	-1.08192	0.630449	1.00242	1.04423	NA	1.71836	NA	0.367728	0.521191	-0.263315	-3.66973	-0.286151
Marker12044	-0.388133	1.6766	-0.387835	-2.32443	-2.93523	NA	-2.50473	0.349927	0.794696	-1.36684	-1.35861	-3.66973	-1.19491
Marker12045	-0.558533	NA	-3.34623	-1.15338	-3.18247	NA	-0.467652	-5.0708	-1.68992	0.431801	-0.279914	0.22368	0.449754
Marker12046	1.20593	NA	1.4451	0.823543	NA	1.14799	-0.136083	0.349927	1.07073	0.99516	0.888832	-0.136083	0.711951
Marker12047	0.799265	1.31245	0.719019	-0.441111	0.973575	1.21005	-1.12397	0.0796844	-1.01097	0.168683	-1.1559	1.18938	0.815368
Marker12048	NA	NA	0.256038	NA	-0.257419	NA	-0.136083	NA	-2.18017	0.576761	0.18205	-0.136083	1.32928
Marker1205	-1.91803	NA	-1.20326	-0.257419	NA	NA	-0.136083	-0.131223	-0.374111	0.764239	-1.1844	-0.136083	1.16723
Marker12052	1.2139	-1.0731	-0.221161	0.39289	0.836751	1.57599	-0.459005	-1.75108	0.160998	-0.178632	0.120011	0.280994	-0.323041
Marker12053	0.572486	0.766621	-0.037137	-1.21394	-0.951646	1.24222	0.648372	-0.988784	-0.526418	0.871599	0.741831	0.243139	0.220318
Marker12056	-1.91803	0.95977	0.0975219	-0.96804	-0.476242	NA	0.568632	-3.98042	0.621704	0.342867	0.846115	-0.162093	-0.47957
Marker12057	1.44087	NA	-1.13631	-2.93606	0.958664	NA	2.5522	NA	-0.796864	0.102831	-0.948561	-0.874202	-0.286151
Marker12058	NA	0.95977	-2.93523	-0.101539	-2.0336	NA	-0.162093	NA	NA	1.05782	1.05088	-1.51287	1.28479
Marker12059	0.267918	0.679016	0.423688	2.49673	-2.7549	0.932831	0.805158	-1.82545	1.41502	-0.100686	-0.675145	0.648372	0.909953
Marker1206	0.737334	-0.0790975	-1.13197	-1.13197	-0.247806	0.965709	-1.82515	-4.61433	-1.57024	0.0274519	-0.380615	0.243139	-1.29458
Marker12060	NA	0.95977	1.03194	1.03194	0.999151	NA	0.677317	-1.82545	1.23404	-0.259869	0.520324	NA	1.01335
Marker12061	1.19136	0.177834	0.74485	-0.41405	1.23989	NA	-2.56067	-2.00603	0.0505119	1.36324	0.640398	-1.82672	1.44961
Marker12062	0.894275	-0.0495499	-0.101539	-1.58233	1.08842	1.36921	-1.04849	-2.60872	-0.602959	-0.663755	-1.94303	-0.97732	0.374144
Marker12063	-1.82804	-0.0143677	-1.45315	-3.01746	0.711847	1.65368	-3.37297	-0.546407	-2.57277	0.840164	-1.2621	-3.93391	0.157245
Marker12064	-0.474332	1.32574	NA	-2.41934	-2.12208	NA	0.204124	-2.77222	-0.920782	-0.724843	-2.59466	-1.0938	1.77041
Marker12066	-1.50823	1.21719	-0.153476	0.612839	1.21349	NA	-1.78195	-2.60872	1.55799	-2.07188	-1.27457	0.797784	1.29378
Marker12067	0.571058	-0.219814	-1.52085	-0.455672	1.09011	NA	-1.95465	-2.87111	-0.575182	0.193787	0.371883	0.375618	1.5283
Marker12068	0.284371	1.03403	-0.974924	-1.0703	-0.0949909	-0.54565	-2.41846	-1.97339	0.514456	-0.101732	-1.28153	-0.986434	-0.435436
Marker12071	1.76583	-0.63916	-1.25953	-1.33432	1.00887	NA	-1.41071	-2.07928	-0.495508	-0.0414631	0.374578	-0.137889	0.240905
Marker12073	NA	NA	NA	-1.20326	NA	NA	-0.524891	NA	NA	-0.201624	NA	NA	-0.516145
Marker12074	NA	-0.0199755	NA	-1.59027	1.09751	1.34534	-0.827332	-2.18517	-1.61951	0.53549	0.273858	-2.76488	-0.304477
Marker12078	NA	NA	0.850568	NA	-2.41934	NA	NA	NA	NA	0.143073	-0.948025	NA	-1.18972
Marker12079	0.95977	-1.48462	1.16758	-3.6051	NA	1.36921	-3.40395	-0.0834017	0.203944	-0.178911	0.343228	1.28149	-2.4796
Marker12081	NA	0.766621	NA	-2.41934	NA	NA	-2.85774	-1.57467	NA	0.0866594	-2.02664	NA	0.187719
Marker12086	1.80415	0.0726118	-0.476251	-3.35805	1.14308	NA	0.805158	-5.0708	1.60797	-1.52664	-2.74666	-2.31422	-0.706164
Marker12087	1.15793	NA	-0.544844	0.627323	0.486663	NA	0.761753	-0.167169	-0.832054	1.00249	1.24607	-0.486133	0.760606
Marker12088	0.568892	-0.766471	-1.01371	0.465199	0.425694	1.22464	0.918527	-0.754451	-0.952051	-0.28862	0.695076	-0.941883	0.984557
Marker1209	-0.720751	0.766621	-1.21394	-0.96804	0.823543	1.14799	-1.24271	-2.10434	0.258008	0.300057	-0.585884	0.544331	1.25906
Marker12091	0.239454	1.15712	1.0577	-2.93523	-1.20326	0.888832	-1.78302	-1.57467	-0.531521	-0.0681075	-0.912176	0.568632	1.16723
Marker12092	-1.18585	1.17298	0.850568	0.823543	NA	0.888832	-1.27011	-1.57467	0.258008	0.195512	-0.179108	-0.136083	-0.669355
Marker12093	0.850697	-0.219814	-0.872288	0.986483	-2.19753	0.951367	-2.9168	-3.31285	-0.259122	1.61153	0.775704	-0.515155	0.725449
Marker12094	-1.68094	1.73309	NA	-1.20326	NA	NA	0.771136	NA	0.258008	0.0866594	NA	0.544331	-1.18972
Marker12095	0.299784	-0.551298	-1.13197	-1.91394	NA	-2.51711	-1.78302	-3.98042	-0.956273	0.146958	-0.487731	-0.83748	-0.782866
Marker12097	-0.155702	1.6766	0.552684	0.507353	-0.312309	NA	-0.0776662	-0.359262	0.348311	2.00773	0.8641	-0.757245	1.58254
Marker12098	-2.13569	1.46713	-0.903268	1.29628	0.583786	NA	-1.08493	-0.0455339	-0.393302	1.76802	1.71891	-1.17081	-0.672439
Marker12099	NA	NA	NA	-1.20326	-2.12208	NA	NA	NA	NA	-1.0794	NA	NA	0.711951
Marker1210	NA	NA	-0.377243	1.14308	-0.377243	1.67026	0.127282	-5.25595	-0.133524	1.38141	-0.129021	0.677317	-0.0490663
Marker12101	-1.06054	1.06584	-2.19753	0.552684	-0.971195	NA	-0.334216	-0.161668	0.30023	0.0568904	0.0442104	-1.47359	-2.16249
Marker12102	NA	-0.766471	-0.886073	-0.487951	NA	NA	-3.10003	-0.767624	-0.0544121	-0.495073	0.419961	-1.05939	-0.558414
Marker12104	-0.0610114	1.72354	-2.94544	0.87031	1.27563	1.73614	-2.93482	-2.77222	-3.1073	1.23292	1.04704	0.761753	1.92055
Marker12105	-1.88184	0.703899	-0.340214	-1.0769	1.25182	NA	-2.61155	-2.03811	-0.143807	-0.306572	-0.269053	-1.71066	-0.937322
Marker12106	0.669666	-0.0228122	0.608345	-0.988462	-1.41169	0.821884	0.243139	-0.212492	0.266333	0.184671	-1.07842	-1.19146	-0.889923
Marker12107	-0.38448	0.508831	1.14795	-0.756899	1.08842	1.51609	-1.46374	-0.161668	1.41532	-0.0414631	-0.973337	0.698995	0.266143
Marker12109	-1.4451	1.13663	0.343421	-1.44507	0.835218	NA	-2.99726	-2.92556	-0.605888	1.88805	0.738508	-0.6222	0.881881
Marker12110	1.38888	1.50976	0.425694	0.612211	0.255052	1.57537	0.50483	0.233521	0.267039	1.23213	1.30864	1.28149	0.956623
Marker12111	-1.06054	1.06584	-3.19749	-0.340214	0.507353	NA	0.990243	-0.161668	0.57058	2.05944	1.48646	-3.40395	1.36555
Marker12112	-0.811713	-1.75414	0.634646	-1.36154	-2.48332	1.71654	0.811759	-3.01914	0.755549	-0.554172	-0.787874	0.0212136	0.176619
Marker12113	-1.36424	-0.0371975	-1.49188	-0.864543	1.14308	1.67026	-1.0925	-0.626885	-1.82048	0.485223	0.227221	0.698995	0.282735
Marker12114	0.145751	0.532001	-0.186422	-0.412347	-1.66435	1.05754	-0.615195	0.204903	-0.680968	0.770106	1.41388	-0.906883	1.32786
Marker12116	-1.18585	-1.91803	0.823543	-0.257419	0.418183	0.56489	-0.136083	-1.57467	1.07073	0.936955	-2.02664	-2.85774	-0.516145
Marker12119	1.15712	0.409781	-2.37342	-2.60786	-0.257419	1.0832	-0.1823	-0.626885	-2.18017	1.29812	0.209172	NA	-0.492938
Marker1212	-1.68094	NA	-1.92331	NA	-1.20326	-0.474239	-2.85774	-3.84489	0.880402	0.0216208	-1.90761	0.859414	-1.15453
Marker12123	1.71164	0.515815	-2.94544	-1.76336	0.580437	1.63816	1.03303	-5.0708	-1.51281	0.739328	0.71713	-1.27011	1.53827
Marker12124	-1.18585	0.766621	-0.886073	-0.886073	0.418183	1.34534	-0.136083	-0.131223	0.630165	0.377115	-0.0628445	-0.136083	1.01418
Marker12125	0.0125673	0.767274	-0.101539	0.0701998	0.850568	NA	-1.78302	-0.189306	0.206193	1.16442	-0.666351	-1.49691	0.952139
Marker12126	-1.8143	-0.551298	-0.734844	-2.41934	0.418183	1.14799	NA	-0.131223	-1.18684	-1.18878	-0.471724	NA	-0.210208
Marker12127	1.60333	0.930109	-1.42734	0.483066	0.580437	1.59956	1.03303	0.445785	-0.377135	1.7885	1.5053	-1.7484	0.171621
Marker12128	1.75364	0.430021	-1.70615	0.612211	0.823543	1.14799	0.213582	-1.34723	-1.18697	1.12206	1.07155	-2.38509	1.16303
Marker12129	1.27842	0.425635	0.599239	-1.44799	-1.10463	NA	-3.8283	-1.54815	0.727827	0.148245	0.952286	-1.04369	0.487172
Marker12131	0.160993	1.73493	-0.796464	-1.43382	NA	NA	NA	-1.82545	1.28436	-1.54874	-1.53928	0.252805	-2.97744
Marker12132	-0.608123	0.134787	-0.476242	-1.75695	-0.148377	NA	-1.37779	-2.10434	0.258008	-0.0681075	-0.475351	0.243139	-0.789786
Marker12133	1.51547	0.729906	1.44601	0.269058	0.706405	1.57937	0.409685	-1.68544	0.930714	2.02252	0.436276	-0.154945	0.784399
Marker12135	-0.413424	0.64001	-0.96804	0.249809	0.612839	NA	-2.9168	-1.67337	-0.650749	1.19511	0.265742	-1.56981	-0.277785
Marker12136	-0.616935	0.822651	-1.26094	-0.83488	-0.211795	NA	-0.0318204	-3.21897	0.365778	-0.99675	-0.162595	0.121533	0.0588576
Marker12138	0.430021	0.766621	-0.326057	-0.584929	-1.3888	NA	-1.55769	-3.84489	-0.187049	0.17733	-0.450673	0.49788	1.26331
Marker1214	NA	NA	-2.41934	-0.257419	NA	NA	-1.27011	NA	-2.18017	-0.265033	-0.948025	-2.85774	-1.07437
Marker12140	1.79257	0.962524	-0.813661	-2.84723	NA	NA	-3.40395	-3.96359	0.320318	-0.678438	-1.1844	-2.3444	-1.47043
Marker12142	-1.28627	-0.410314	-1.76423	-2.54085	-3.1183	NA	-0.258258	-1.85279	-3.30227	-1.01365	-1.01424	-2.22202	-0.244321
Marker12144	-1.00525	-0.690196	-1.14581	-0.875953	-0.697373	NA	0.378217	-1.57467	-1.6272	-1.10911	-1.59569	-1.78302	-1.15951
Marker12145	1.15712	0.424938	NA	NA	0.418183	NA	-1.51287	0.734847	NA	-1.1376	-1.88781	0.544331	-1.50716
Marker12146	-0.126073	1.20593	-0.263524	-0.732391	0.135999	NA	0.698995	-0.161668	1.32358	0.0227748	-0.203899	-0.714008	-0.110152
Marker12148	NA	0.409781	-1.20326	-1.45984	-1.45984	NA	-2.85774	-0.152121	-1.75108	-0.978097	-1.47103	-0.136083	-1.50716
Marker12149	0.0148487	1.45892	0.135999	0.439777	-0.697373	NA	-1.18642	-1.34723	-0.584548	-0.402959	-0.0249825	-2.7961	0.0453089
Marker1215	-0.851238	NA	-2.41934	-2.66175	0.310634	NA	0.544331	-0.131223	-0.870779	-0.925665	-1.50777	-2.85774	-0.664929
Marker12150	0.292377	-0.346239	0.105396	-1.22987	-1.33432	1.48646	-3.04997	-0.743136	0.145218	0.350038	-1.42159	-1.78195	0.226131
Marker12151	-1.48462	0.424938	0.343421	0.425387	0.835218	1.47532	NA	-2.38322	-2.68051	0.834637	0.782065	0.243139	-1.35841
Marker12152	-0.262427	NA	-1.20326	-0.380615	0.823543	NA	-1.49691	-0.163299	-1.75108	1.35175	-0.459435	-1.05939	0.713334
Marker12153	1.20421	-0.551298	-0.96804	-1.62377	0.507353	1.38557	-1.37779	-1.82545	-0.126888	1.3703	0.62113	-0.136083	0.524426
Marker12154	-0.675987	NA	0.286613	-1.48258	-1.20326	NA	-0.136083	-3.21989	-0.307972	-0.59079	-1.08695	-0.1823	-1.06472
Marker12155	0.375868	1.71732	0.0646831	-0.360056	-1.85767	0.0935618	-2.21349	-1.39308	1.29742	1.17915	0.185606	-2.50473	0.365946
Marker12158	NA	0.767274	0.0975219	-0.886073	-2.41934	1.14799	-2.45841	-3.21989	-1.39905	-1.17411	-0.434676	-1.71066	-1.17756
Marker12159	0.339029	-0.95519	0.153908	-0.213974	0.754137	NA	-1.99818	-2.00603	-1.08099	0.976904	0.540763	-0.271832	-0.450222
Marker1216	NA	-1.18585	0.418183	NA	-0.257419	1.14799	NA	-3.98042	-2.18017	0.339091	-1.1844	NA	-0.669355
Marker12160	1.91717	1.71088	-0.607078	1.21759	0.428719	NA	-0.19572	-0.905008	1.02859	2.49927	-0.680041	0.01398	2.13815
Marker12162	-0.313227	NA	-0.891538	NA	-0.101539	1.38557	-0.625216	-0.152121	-1.34954	-0.506228	-1.02027	-2.7961	-0.605216
Marker12163	-0.118469	0.736887	0.914578	1.03194	0.835218	NA	-0.305525	-0.0650102	-1.20685	0.814967	-0.419459	-0.427263	0.716113
Marker12164	0.357817	0.61053	0.600306	0.0177964	0.687611	1.42581	0.116499	-2.77222	-0.501029	1.56296	1.45682	-0.258258	1.7706
Marker12165	-1.53598	1.49615	-1.70746	-1.76336	NA	NA	NA	NA	-2.2301	-0.0266489	-2.11914	-1.50052	-1.3151
Marker12166	0.455067	1.37122	-0.340214	-0.263524	0.909844	1.0832	-1.51287	-1.34723	-0.404501	-0.543698	-0.521371	-1.54955	1.43788
Marker12167	-1.75986	0.254177	0.947346	0.478251	0.715712	1.85144	0.0344722	-2.92556	1.64674	2.4219	-0.0954881	-0.19572	0.563697
Marker12168	NA	NA	-2.12208	NA	NA	NA	NA	-3.98042	0.630165	-1.0794	NA	NA	-1.70703
Marker12169	1.35698	0.416656	NA	1.08112	-1.45984	1.34534	0.783449	-0.152121	1.31647	1.57579	1.23834	0.662845	1.595
Marker1217	0.952215	-0.551298	0.465199	-2.41934	NA	NA	-2.50473	-0.189306	1.37691	-1.18617	-1.88781	-1.11784	-1.03579
Marker12170	0.819571	NA	0.520431	-1.68876	-2.62714	0.881822	-0.465126	0.445785	-1.0456	0.870073	0.558389	-1.05199	1.27911
Marker12171	1.24303	1.06866	1.04423	-0.257419	-1.33278	-1.18372	-2.38509	-2.31251	-0.437436	-2.49933	-2.74666	0.933139	-1.87627
Marker12172	0.791253	1.58364	-3.46682	0.211995	1.24465	NA	NA	-0.161668	1.66137	0.0893726	0.991479	-1.7484	-0.701873
Marker12174	1.612	0.752298	-1.67012	0.202713	-1.59834	0.846115	-0.1823	-2.60466	1.49389	0.362324	0.144208	0.729199	-0.474634
Marker12175	NA	-0.0143677	-0.734844	-2.41934	0.418183	NA	NA	-3.98042	-0.863935	NA	NA	-1.49691	-1.77131
Marker12178	NA	NA	-2.41934	-2.41934	NA	NA	NA	-3.98042	NA	-1.57407	NA	-2.34743	0.187719
Marker1218	-0.109652	0.455067	-1.20326	-2.66175	NA	NA	0.544331	-3.12558	0.594788	-0.319563	-1.44751	-0.136083	-0.558414
Marker12180	NA	0.881383	0.418183	0.958664	-0.257419	1.18786	0.568632	NA	-0.570997	-0.664942	0.29926	0.568632	0.600865
Marker12181	-1.38174	1.6747	-0.567015	-1.1024	-0.781775	1.21973	-0.19362	-2.10172	-1.61012	1.8426	-0.182624	-0.160845	-1.98127
Marker12184	-0.616935	0.775452	-2.44045	-2.43679	0.418183	1.42581	-2.23317	-4.30461	-1.02268	0.0631013	0.122778	-3.40395	-2.08586
Marker12186	-0.389893	NA	1.03194	-0.734844	0.190417	NA	0.568632	-3.98042	NA	-1.60576	-0.0762558	-2.34743	0.00524535
Marker12187	1.60469	0.95977	-2.2584	1.20689	NA	NA	-0.894999	-4.7265	-0.676997	2.33879	0.66401	-2.99015	0.815368
Marker1219	-2.8372	1.13401	1.37373	-1.72423	0.599239	1.73614	NA	-5.0708	1.58141	-2.61206	-1.79121	0.561987	-0.333626
Marker12191	-0.0140328	NA	-0.312309	-0.891538	1.08112	NA	NA	NA	0.761329	NA	-2.51711	-3.40395	-2.24558
Marker12193	0.675099	-0.551298	-0.734844	-2.12208	-0.771321	NA	NA	-1.57467	-0.602959	-0.201624	NA	-1.78302	-1.87554
Marker12195	0.737334	1.21258	1.1903	0.871801	-0.0836929	NA	-2.21349	-0.189306	0.480755	-0.485504	-1.72323	-0.854328	0.966965
Marker12197	NA	0.845189	NA	-0.891538	-2.0336	NA	NA	-4.61433	0.00762296	-0.75641	-0.798026	-2.45841	-1.18112
Marker12198	-0.503047	0.409781	-1.1575	-0.290452	0.418183	NA	-0.432248	-3.53842	0.122349	0.826127	-0.753835	-1.63099	0.0779375
Marker12199	0.107422	1.20593	-0.447361	-0.0981391	-0.404184	1.38557	-1.33974	-2.77222	1.45957	0.0755057	-0.709898	0.116499	0.365972
Marker1220	0.579814	-0.690196	-1.80167	-0.79484	NA	1.42581	-0.334216	-1.54815	0.887873	0.555112	0.0677763	-0.499544	0.113323
Marker12200	NA	NA	-1.20326	-2.41934	NA	NA	-2.85774	-1.57467	0.00762296	-1.57407	-2.02664	-1.27011	-1.18972
Marker12201	-1.92262	0.603969	-0.80467	-0.987618	1.24308	NA	-2.17141	-3.47785	-0.20844	0.187695	-1.45273	-0.888894	1.13721
Marker12204	NA	NA	0.850568	-2.41934	0.418183	NA	0.771136	-3.98042	NA	0.680278	0.888832	-1.27011	0.972457
Marker12205	-1.04323	1.21719	1.20689	1.27289	-1.53234	NA	-4.00938	-0.173273	-0.407084	2.34771	-0.280101	1.0819	1.23646
Marker12206	1.65647	0.839625	1.43283	1.29875	0.450639	1.30864	-1.63099	-0.754451	0.622607	1.98443	1.27835	0.990243	1.74167
Marker1221	NA	-0.690196	-1.45984	-1.45984	NA	NA	NA	NA	-2.68051	0.111694	NA	-3.40395	-2.24392
Marker12213	-1.48462	NA	0.753252	-1.21394	-2.93523	1.42581	0.243139	-4.61433	0.816843	0.0945699	-1.18939	-0.432248	1.14907
Marker12215	0.39028	0.727861	0.600306	-1.70932	0.850568	NA	0.544331	-3.21989	-1.73408	1.00762	-1.11029	1.22474	-0.111188
Marker12217	1.71732	1.29154	0.439777	0.552684	1.267	NA	0.730201	-3.98042	-0.307972	-0.171151	-0.164707	-1.0938	0.870121
Marker12219	-0.794707	1.21719	0.447825	-0.784276	-1.76336	NA	NA	-5.0708	0.0115464	1.35001	0.693525	-3.77072	0.93528
Marker12221	-0.131092	1.01068	0.731264	-0.685504	-0.518793	1.33828	-2.16807	-0.351055	-0.179267	-0.250682	-0.568503	-0.0672644	0.830313
Marker12224	1.01068	NA	-0.257419	-2.19753	NA	0.520324	NA	NA	-0.863935	-1.08698	-0.471724	-2.85774	NA
Marker12225	-0.476312	0.409781	-0.312309	-1.18208	0.0975219	NA	-1.04849	-4.61433	-0.694086	0.373093	-1.86959	-0.714008	-0.384823
Marker12226	1.06219	-2.31	-0.641264	0.619439	-1.33184	NA	NA	-3.9273	-1.37391	-0.0991554	-2.4347	-1.88801	-0.886947
Marker12227	0.56459	-0.183712	-2.78247	0.325285	-0.153476	1.17537	-0.19362	-0.170752	0.103549	1.94812	0.731628	1.22474	1.02993
Marker12229	-1.48462	NA	-1.45984	-1.45984	NA	NA	-1.51287	-1.82545	-0.45997	-1.06986	-0.585884	-3.40395	-0.266296
Marker1223	0.531363	1.40751	-2.16692	-0.412347	-0.368871	NA	-0.83902	-0.167169	0.0199117	0.958596	-0.352049	-1.39222	0.594856
Marker12233	0.669666	0.703899	-2.35931	-3.08736	-1.45984	1.42581	-0.529491	-2.67512	-2.18017	-0.382134	-0.46956	-1.27011	-1.34389
Marker12234	1.18339	NA	-0.891538	NA	NA	NA	NA	NA	NA	NA	-2.11477	-2.85774	-2.06297
Marker12235	0.379221	1.69769	-0.911013	0.177211	0.418183	NA	-2.85774	-2.57343	0.0488501	-0.0910784	0.0594894	-0.124886	0.199075
Marker12237	1.11254	-0.551298	-0.734844	-0.148377	0.823543	NA	-2.85774	0.349927	1.1282	-0.0799367	0.888832	0.568632	-0.305073
Marker12238	NA	NA	NA	-0.734844	NA	NA	NA	NA	NA	0.447218	-0.179108	NA	NA
Marker1224	-1.30157	1.39685	-0.212229	-0.157225	-0.601218	NA	0.501325	-1.94002	0.849729	-0.284148	0.349122	-0.0318204	0.123116
Marker12242	1.26124	1.04822	-1.01996	-0.44632	-1.66075	1.35728	-0.174749	-4.90393	-2.04832	-0.378088	-1.76601	-2.10015	0.232014
Marker12243	-0.551298	0.95977	-1.49503	-0.697373	-1.94743	1.4697	-2.31057	-3.31285	-2.17484	0.203145	-0.113891	-2.85774	-0.789869
Marker12244	-2.40127	-0.401452	NA	-0.284656	-0.544844	1.0832	-0.703157	-3.98042	0.480755	-0.815419	-1.02846	-2.45841	-0.783111
Marker12246	-1.8143	0.986274	NA	0.850568	-2.41934	0.111372	NA	-2.85774	-1.71059	0.803394	-0.642529	0.933139	-0.669355
Marker12248	1.17298	NA	NA	-2.93523	-1.73306	NA	-0.162093	-0.152121	-0.863935	-1.17777	-1.02846	NA	-1.87554
Marker12249	1.85347	0.766621	1.42373	0.602317	-0.794013	NA	1.03303	-0.167169	-2.02989	2.14558	1.27766	0.729199	1.80523
Marker12250	-0.954814	0.0079497	-1.68689	-0.971292	0.425694	0.854304	-1.13354	-0.546407	-1.17169	-0.11388	0.0388452	-1.51677	0.0781152
Marker12251	-0.534945	0.845192	1.12414	0.552684	-3.19749	1.39755	-0.174749	-2.92556	0.720691	-0.188977	1.01041	-1.63099	0.825066
Marker12252	-1.90865	2.67163	-2.07274	-0.79484	NA	NA	-2.74749	-3.17599	0.116689	-0.896809	-2.76822	-0.745886	-0.712815
Marker12253	0.424938	NA	-1.20326	-2.41934	-0.734844	NA	NA	-3.98042	-0.863935	-0.192344	-2.02664	0.544331	NA
Marker12254	-1.58083	0.752191	-1.21394	-2.60786	-2.07274	NA	-1.12397	-2.84746	-1.0155	-0.57334	-1.87483	-3.2669	-1.64553
Marker12255	0.554004	0.318427	-0.124712	0.374637	-1.33278	1.4243	-0.509127	-1.96717	0.577439	1.2544	0.848174	-1.57662	0.783757
Marker12256	1.19144	1.32574	-1.41169	-0.459267	0.418183	1.0832	-1.27011	NA	-1.75108	0.996021	0.0881735	0.0260507	0.295074
Marker12257	0.257007	1.06584	-0.697373	-1.17359	0.909844	1.14799	-3.66973	-1.54483	-0.863935	-0.455321	-1.88781	-1.45416	-1.03579
Marker12258	1.69704	1.59115	-0.213974	0.552684	0.552684	NA	-0.1823	-0.131223	-0.290811	1.07185	-1.30096	-1.12397	1.80082
Marker12261	0.299784	NA	0.359814	-2.57458	-2.93523	1.05088	-0.162093	-0.152121	-2.68051	1.20763	-0.98774	0.648372	0.451079
Marker12263	-2.40127	1.23476	0.0829136	0.767983	1.23685	NA	-1.70147	-1.00738	0.271199	0.088892	0.78281	-1.92391	-0.438622
Marker12265	-1.11639	1.17298	-0.651103	-0.185445	0.507353	NA	0.648372	0.126767	-1.3232	0.475595	-0.617704	-1.53391	0.526529
Marker12266	-1.25852	0.532001	1.08112	-0.756899	1.16308	1.0832	-1.4791	-3.45491	1.20544	0.747112	0.686283	-0.83748	1.01335
Marker12267	-1.39986	1.06584	0.96937	-0.0197129	-0.873051	NA	-0.258258	-5.0708	-1.00951	1.26149	0.869016	-3.66973	1.02341
Marker12269	-2.40127	NA	1.16308	0.190417	-0.312309	0.888832	0.894406	-0.152121	-0.959592	1.57971	1.26487	0.378217	1.595
Marker1227	-0.0143677	-0.0143677	-2.24506	0.418183	0.418183	NA	0.771136	-1.57467	0.258008	0.178219	0.597375	-2.99015	-0.305073
Marker12271	0.666443	1.39803	-0.447649	0.0741674	NA	1.42581	0.378217	-1.30772	0.330051	-2.09484	-0.698174	0.35958	-1.56097
Marker12273	1.35698	-1.23556	0.474609	-1.44512	-1.84768	-2.02664	0.763691	-2.78673	-0.646475	1.01301	-1.09779	-0.23972	-1.70912
Marker12274	1.63136	-0.589333	-1.13631	0.0191057	0.346003	-2.51711	-3.29659	-0.626885	1.07977	-0.13585	-0.131715	-0.174749	-0.838305
Marker12275	-1.20963	1.20593	-1.21394	-0.476242	0.823543	1.14799	-0.136083	-0.988784	-0.904078	0.274371	0.0578569	-0.136083	-0.847952
Marker12277	0.430724	-2.54157	0.304933	-0.476251	-1.8404	0.775192	0.0869742	NA	-2.24982	1.1193	0.105992	-1.93127	-0.518236
Marker12278	-1.68094	-0.551298	0.355381	-3.15174	-2.94544	NA	0.544331	NA	-2.75336	-2.32997	NA	1.6407	-2.46149
Marker12279	-0.359292	0.159256	-2.24506	-3.46682	-1.62324	1.14799	0.771136	-3.9273	-2.39942	0.81844	-1.00735	-3.40395	-0.516152
Marker1228	-0.499251	1.16756	0.887765	-0.740988	-0.229624	0.621743	0.461448	-0.375204	-0.131736	1.52806	-0.00622031	-0.479922	-0.0481357
Marker12282	-1.68094	1.11254	NA	-2.41934	-0.734844	-1.88781	-1.27011	-2.38322	NA	0.315261	-1.1844	NA	NA
Marker12285	0.899345	NA	0.753252	-0.96804	-2.84723	NA	0.933139	-4.90393	-0.0713746	-0.943498	-1.32897	-0.857786	-0.841145
Marker12287	-0.82366	0.287254	-0.194018	-0.674267	-0.157225	1.57599	0.030684	-2.9274	-0.914341	0.183555	-1.23338	-1.55655	-0.106702
Marker12289	-2.66664	1.06584	1.14795	0.552684	-0.340214	NA	-1.63099	-4.90393	1.32358	1.95601	1.21973	0.990243	-0.298028
Marker1229	-1.91803	-0.815495	-1.20326	-2.19753	-2.07274	NA	-1.7484	-1.67337	-0.315897	-1.43833	1.0832	0.249772	1.1277
Marker12290	0.176193	1.13401	-1.75456	0.0847953	-0.930091	0.775192	-0.0848545	-1.94002	-0.207443	0.22454	0.916916	-0.33192	0.925624
Marker12291	-0.317972	-0.246186	-0.27275	0.0115448	-3.19749	1.57599	-1.62551	-2.13761	-1.42368	0.439253	0.454153	-1.27011	-0.529483
Marker12292	0.424938	0.766621	0.256038	0.418183	-1.20326	1.0832	0.544331	-0.131223	0.98043	0.195512	1.14799	0.544331	0.524426
Marker12293	1.35164	-1.53935	-0.230343	0.823543	-0.951646	0.902767	-1.27011	-2.10434	1.2112	0.173891	-1.46528	-1.24271	1.43989
Marker12294	2.08097	1.27532	NA	1.4049	0.612839	NA	-0.190923	NA	-2.68051	1.92686	0.878178	NA	1.66312
Marker12295	0.452831	-0.606865	-0.459267	1.08842	-0.0981391	1.34534	0.698995	-0.208033	-0.694086	0.936097	-0.163284	-0.757245	0.5305
Marker12297	1.24303	0.837008	-1.43382	-1.10231	0.366893	0.567739	-0.936645	-0.905008	-0.992558	-0.690566	-0.88824	-1.99152	-0.300498
Marker12300	-0.398459	NA	-0.175249	0.208022	NA	1.23105	-1.71718	-1.57467	0.386396	1.21044	-0.993983	-0.187329	1.69697
Marker12301	0.594284	-0.0199755	-0.882615	-0.498638	-1.81078	1.14799	-1.24886	0.445785	0.841395	0.743074	0.508872	-1.56108	-0.896867
Marker12302	1.60874	1.32574	-0.0500174	1.21006	-1.01996	NA	-0.703157	-0.796844	-1.34954	1.39926	0.310951	0.648372	-0.633497
Marker12303	-1.8143	-1.10568	-2.35931	-0.0836929	0.216806	-1.7027	-1.70147	-4.19706	-0.698074	-2.24622	-0.558432	-0.561987	-1.13813
Marker12305	NA	0.332913	-1.76336	-1.14951	-3.5455	NA	0.763691	-3.63938	-0.755391	-1.73533	-1.37932	0.286384	-1.12837
Marker12306	-0.910889	-0.664486	-0.166899	-0.986822	-0.817072	1.71105	-0.492794	-1.7953	-0.811853	-0.366326	-1.19219	-0.9334	-0.421056
Marker12307	0.239454	NA	-0.0836929	NA	1.04874	NA	-0.524891	-3.98042	0.630165	-1.47903	NA	0.933139	-0.0323495
Marker12308	NA	-1.8143	-2.41934	-1.20326	NA	NA	NA	NA	-0.374111	-1.1376	-2.02664	-1.27011	-1.77131
Marker12309	-1.94295	1.35927	-2.79072	-0.986336	-0.796464	-2.02664	-0.830057	0.126767	-2.61201	-1.3261	0.418939	-0.83748	-2.09227
Marker1231	0.409781	-0.690196	0.835218	0.835218	0.0975219	1.42581	-2.85774	-0.709896	-0.126888	1.6871	1.10394	0.243139	0.625576
Marker12311	-0.473391	-0.67393	0.546946	-0.042581	0.26631	NA	0.0602129	-2.60872	-0.177045	1.69863	-0.432308	0.574175	0.943646
Marker12313	0.243118	0.766621	-0.734844	-0.21395	-0.257419	1.14799	-1.49691	-0.163299	-1.31735	0.855315	-0.285959	-0.625216	-0.465283
Marker12314	-1.22607	0.907488	0.79079	-1.02719	0.11157	NA	-3.29659	-3.0787	-1.1127	-0.102355	-1.13408	-2.21349	0.220202
Marker12316	-1.37157	NA	NA	-2.12208	0.418183	NA	-3.40395	NA	NA	0.289085	-1.30096	-2.7961	-1.50716
Marker12317	1.55623	1.25702	-1.28019	-0.257419	0.424148	1.36921	-1.49863	0.331285	0.0737904	0.655971	-1.14517	-2.18551	0.240905
Marker12318	0.134787	-0.354092	-0.96804	-2.41934	-1.94743	1.14799	-1.82515	-4.61433	-0.904078	-0.247909	-1.35437	-1.51287	-0.789786
Marker12319	0.874216	1.58476	-1.17359	-0.795167	0.418183	1.0832	0.662845	-1.97954	1.23404	0.381053	1.16342	-2.45841	0.382098
Marker1232	1.01068	NA	NA	-2.41934	NA	NA	-2.85774	-3.98042	NA	-1.57407	-0.471724	NA	-1.77131
Marker12321	NA	NA	NA	NA	NA	NA	-0.625216	NA	NA	-0.463848	-2.22972	-0.625216	-0.847952
Marker12322	0.534899	NA	NA	-2.41934	NA	NA	NA	NA	NA	NA	0.111372	NA	-1.77131
Marker12323	-1.83023	1.17298	NA	-1.44574	0.256038	1.59956	-2.76488	0.349927	-1.29538	-0.596588	-1.13667	-1.7261	-0.579074
Marker12326	0.15844	0.41197	-0.813661	-0.55824	0.310097	0.701598	0.262123	-3.56172	0.238142	0.00189667	-1.36312	-1.54955	0.493648
Marker12328	-0.484736	-0.690196	0.0701998	0.671286	1.75324	NA	0.648372	-3.31285	0.774787	-0.171618	0.18205	-2.31057	0.639704
Marker12329	NA	0.454636	-1.67618	1.53425	NA	NA	-2.23317	0.936148	-2.18017	0.605205	-0.537038	-1.7261	0.772399
Marker1233	-1.48462	NA	-0.312309	1.16308	0.753252	1.42581	0.648372	-1.82545	1.20544	1.5501	1.22464	-0.83748	1.61439
Marker12330	0.95977	1.65976	-1.70932	-0.891538	0.999151	NA	NA	NA	-0.998229	-1.32153	NA	1.0536	-2.23646
Marker12335	0.303664	1.26943	-0.263524	-0.216637	0.195525	NA	-0.174749	-3.30121	-0.854967	0.108246	-0.439056	-2.43528	1.43788
Marker12336	NA	0.95977	-2.93523	NA	NA	NA	-3.40395	-1.82545	0.682937	-1.1376	-2.51711	-1.71066	-1.50522
Marker12338	-1.8143	0.766621	-0.447361	-1.13197	-0.340214	1.34534	-2.34743	-2.38322	-0.169001	-1.52172	-0.945557	-0.29717	-0.573489
Marker12339	0.870968	-0.815495	-0.509254	1.21883	-3.04085	1.67026	-0.1823	-2.50283	-0.402449	1.15522	-0.656294	-1.25587	0.256178
Marker12340	-1.4451	1.23476	0.433631	0.552684	0.076472	1.38557	-1.76621	-4.90393	-0.658361	1.3354	-0.753835	-0.757245	0.483131
Marker12341	-0.74385	1.58364	-0.971292	-2.72044	-0.773275	1.38557	-1.70147	NA	-2.46378	-2.00797	-1.89026	-1.71066	0.263786
Marker12342	-0.359292	0.95977	-0.883889	-0.886073	-0.312309	NA	0.648372	-0.152121	0.0663199	-0.0424216	0.419961	-0.368914	NA
Marker12343	1.34385	0.152723	-0.0671849	0.418183	-1.30132	-2.02959	-0.703157	-2.92799	-0.736732	0.478918	-2.28219	0.729199	-1.3066
Marker12344	-0.97006	NA	-2.19753	-0.476242	-1.20326	1.0832	-2.85774	-4.61433	0.258008	0.0424602	-0.384715	-3.40395	-1.4987
Marker12345	-0.0146239	0.766621	0.310097	0.764651	-2.49932	1.67213	-1.63099	-3.30121	-0.428499	0.554364	0.783562	-1.78195	-0.0585165
Marker12346	NA	-0.449776	-1.67618	-2.93523	0.999151	NA	-1.51287	NA	-1.95872	NA	-0.948025	-3.66973	0.237806
Marker12348	1.20421	-0.0790975	0.0975219	-1.21394	-0.230343	NA	-0.432248	-0.152121	0.206193	0.548354	0.0578569	-0.162093	0.218417
Marker12349	-0.445817	-0.690196	-1.17359	-0.042581	NA	NA	0.574175	-1.57467	1.41502	-0.0610659	-0.0113043	-0.320373	-0.0253455
Marker1235	1.01068	NA	-1.20326	0.823543	-1.20326	NA	NA	-3.98042	-0.863935	0.339091	-1.1844	-1.27011	0.187719
Marker12350	-0.820761	-1.08034	-0.734844	0.871801	-0.230343	0.846115	-1.33974	-2.10434	-0.493969	0.386441	0.57338	0.243139	0.552111
Marker12351	1.40117	0.646632	-2.12024	-2.65361	NA	NA	-2.85774	-3.98042	0.630165	-0.427087	0.285594	-1.27011	-1.21463
Marker12352	0.271138	0.768476	1.12414	-1.17569	-2.12208	0.574904	1.28149	-3.31285	1.63513	0.378878	0.574904	-1.04849	0.305249
Marker12353	-2.66664	0.646632	0.411645	0.654893	0.256038	1.67026	-0.674031	-0.201187	-0.103215	0.679936	0.468396	-1.70147	0.772213
Marker12355	NA	0.299784	-1.20126	0.217846	1.25672	NA	-0.106342	0.139308	0.898147	0.695413	0.143394	0.648372	1.3266
Marker12356	1.10094	0.484173	0.149079	0.753252	0.355381	1.48646	-2.74749	-3.31285	-1.84328	-0.720812	-0.384896	-2.25925	-0.838305
Marker12357	-1.25852	-1.00525	0.0975219	0.0701998	0.255052	0.846115	-0.432248	-0.709896	-0.112589	0.793992	0.0578569	0.243139	1.45928
Marker12358	0.766621	0.159256	0.958664	-1.25953	-1.85767	1.34534	-0.29717	-2.10434	-0.952051	-0.649884	-0.889772	-2.9168	-0.411356
Marker1236	-0.495018	0.321715	0.418183	0.211995	-0.638617	1.57537	-0.561987	-1.39308	-0.887143	0.95954	0.327001	-0.562091	1.22098
Marker12360	-1.68194	0.766621	-1.34192	-1.13197	0.343421	NA	-2.61296	-2.29946	-1.98113	-0.95783	0.379727	-2.61296	-0.149017
Marker12363	-0.165661	-1.51948	-0.0836929	0.418183	0.256038	1.0832	-1.27011	0.349927	0.348311	-1.30763	-2.00602	-0.136083	0.799914
Marker12364	1.463	1.31121	-1.5205	-2.08768	1.37373	NA	0.0969861	-0.897221	-0.629738	1.20743	0.537865	0.219073	0.979542
Marker12365	-0.272667	-0.0834733	-0.541521	-1.56021	-0.311237	-0.54565	-2.07137	-3.09027	-2.31827	-0.538607	-0.867634	-2.20622	-0.123186
Marker12366	0.766621	1.57794	-2.65361	-1.0703	-2.12208	NA	-2.34743	-1.57467	-3.10438	-1.96075	0.354489	-2.42859	-1.50716
Marker12367	-0.551298	1.15712	NA	0.999151	-0.476242	NA	-0.29717	-0.709896	-0.143711	0.889428	-0.0632867	-1.71066	1.07151
Marker12369	0.258686	0.13514	-0.816426	-0.854296	0.425387	NA	0.771136	-1.54483	-0.482763	0.951785	0.00779037	-1.20502	-0.41169
Marker1237	0.70948	-1.20963	1.1522	-1.41169	1.03194	0.508467	0.378217	-0.359262	1.35498	0.54503	-0.0632867	-1.82515	0.696009
Marker12370	-0.460531	0.52293	0.135999	-2.01721	0.0177964	1.22371	-0.996138	0.349927	-1.23133	-0.290714	-0.423223	0.889254	1.02609
Marker12371	-1.8143	-1.08741	-2.46407	-2.18588	-2.41934	1.57537	-1.27011	-2.77222	-2.46378	-0.0937092	1.41103	-2.85774	-0.669355
Marker12373	NA	1.02699	0.862222	-0.875953	-1.49503	NA	-0.842305	-0.988784	-0.998229	0.563102	0.335587	-0.524891	-0.168449
Marker12376	-0.545824	0.693097	-1.85767	-1.45984	-0.544844	1.22464	-3.40395	0.0385051	-1.04802	-0.337673	-1.38525	-3.40395	-1.01399
Marker12377	NA	-1.18585	1.1903	NA	NA	NA	NA	NA	-1.18684	-1.18878	NA	0.544331	NA
Marker12378	0.566921	0.380983	0.958664	-1.62377	-1.73306	0.56489	-2.09213	-2.38322	-1.57024	0.158271	-0.880195	-0.136083	0.00632347
Marker12379	1.65319	0.455067	-0.839281	0.134546	-1.18208	1.67026	-2.85774	-3.98042	-0.427498	-0.526483	-0.234537	-2.08372	-0.226747
Marker1238	0.424938	-0.551298	1.14795	-0.404184	0.433631	1.57537	-0.1823	-1.39308	-1.17673	0.910917	1.21973	0.990243	0.795427
Marker12381	-0.292017	0.134787	-0.148377	-2.24506	-1.48312	1.14799	-2.45841	-3.98042	-1.19587	-0.214332	-0.0445227	-0.854328	-0.384823
Marker12382	NA	0.519618	-0.251272	-0.368871	NA	-2.02664	-3.93391	NA	-1.27598	-0.101721	1.05027	-0.154106	-2.27688
Marker12383	1.48037	-1.18585	-2.0336	-0.132241	1.18059	NA	-1.27011	-4.90393	-0.0305418	0.652827	-0.88211	-0.334216	-1.45358
Marker12384	0.125679	1.49028	-0.188243	-0.919145	0.312494	NA	-1.20782	-1.12627	-0.17028	0.814552	0.131649	-0.379207	0.615776
Marker12386	1.11164	0.556862	-0.257861	-0.901328	-0.542256	1.70072	-0.19362	-0.170752	-2.59999	1.02708	-0.109837	-1.71492	1.01801
Marker12387	0.246388	NA	NA	0.823543	NA	-2.51711	-0.136083	-0.131223	NA	-2.11028	0.111372	NA	-0.516145
Marker1239	1.86303	0.651793	0.87246	0.450559	0.162923	1.44892	1.07045	-1.26746	1.24878	1.68908	0.945325	-0.490186	1.50417
Marker12390	-1.94295	0.766621	0.823543	-0.476242	-2.93523	NA	0.544331	-1.57467	-0.342214	1.00371	1.02347	-1.24271	-0.382627
Marker12393	-0.544136	0.845192	-0.455089	-1.70932	0.712556	1.18261	0.0537133	0.445785	0.765055	0.798738	0.980889	0.843137	1.32934
Marker12395	-1.30938	-0.551298	-2.41934	-2.24506	0.418183	1.42581	-0.757245	-4.61433	0.258008	0.333371	0.701598	-2.99015	0.656722
Marker12396	-1.00525	1.20593	0.823543	-0.257419	0.958664	NA	0.544331	-1.57467	1.07073	-0.192344	0.111372	-2.85774	1.01418
Marker12398	0.424938	NA	-1.20326	-2.12208	NA	NA	NA	-1.57467	-1.18684	-0.410446	-0.471724	NA	NA
Marker12399	0.734271	0.635663	-1.13197	1.44411	-1.06757	1.10242	0.677317	-2.10434	0.761329	0.23965	-1.34004	1.0536	0.280609
Marker12400	-1.23383	0.369127	-2.77104	0.158456	0.289444	NA	-3.8283	-2.04903	-0.840222	0.706543	0.539094	-1.46374	1.11097
Marker12404	-1.56499	0.38913	-1.19374	1.08336	0.172319	NA	-1.93641	-4.85398	-0.035084	1.3085	1.10312	-0.397555	1.32568
Marker12405	-1.24151	NA	NA	-0.886073	-2.93523	NA	-0.162093	-4.61433	-2.18017	-1.92963	-1.47103	-2.50473	-2.23646
Marker12406	-0.475201	1.78374	0.139419	-0.99241	-0.030678	1.42581	-1.34612	-3.17599	-0.77425	0.0211646	-0.46956	-1.21364	-0.0405927
Marker12407	0.532001	0.766621	-1.62377	0.425387	0.418183	1.14799	-2.50473	-0.709896	-0.220597	-0.526433	1.0832	-1.82515	-0.615289
Marker12408	0.0478877	0.455067	-1.45984	-3.19749	NA	NA	-2.85774	-0.131223	-1.98451	-0.0739042	-0.924486	0.918527	-1.77131
Marker12409	0.100591	NA	-0.668759	-0.330147	-0.562493	1.3639	-2.51802	0.0796844	1.3886	0.790068	1.23509	1.22474	0.270917
Marker12410	-1.48462	0.159256	-1.0606	0.486663	0.493158	1.34534	-2.99015	-0.189306	0.0835049	1.46543	0.853478	-0.271832	-0.0282768
Marker12411	0.166095	1.83543	0.227501	1.3719	-0.14285	1.65776	0.749316	-1.04666	-0.526418	1.29679	-0.0880046	-2.61008	0.530716
Marker12412	-0.307713	0.0148487	NA	-1.59165	-0.62328	1.30864	-1.43832	-4.85398	-2.46378	-1.08857	-0.528316	-4.06602	-1.19129
Marker12413	-1.91803	NA	0.418183	0.418183	NA	1.14799	-1.27011	-3.98042	-0.374111	0.564951	-0.471724	-1.27011	1.01418
Marker12414	-0.252898	1.6766	1.42347	0.552684	0.552684	NA	-0.993017	0.0359262	-0.796864	1.6799	-0.64734	NA	0.448718
Marker12416	NA	NA	-1.20326	1.1903	0.418183	0.56489	0.568632	-0.612372	-1.29971	0.710809	-0.948025	-0.136083	1.35701
Marker12417	0.94524	0.134787	-0.257419	-1.62599	-0.042581	NA	0.544331	-3.91596	-0.886171	-0.136603	0.418939	-3.40395	-0.515017
Marker12418	0.183614	1.47302	1.20748	-0.042581	0.552684	1.39755	-1.63099	-0.201187	1.01881	2.00773	0.597375	-0.56308	1.48128
Marker1242	-0.746148	0.159256	-1.26855	-2.48561	-2.82849	1.57599	-0.562161	-3.71631	-2.45207	0.172391	-1.79909	-2.91091	-0.447597
Marker12420	0.675099	0.384782	1.4451	-2.41934	1.44411	NA	-1.51287	0.405655	1.34164	-1.99341	-1.88781	0.544331	NA
Marker12422	-0.169125	-0.551298	-0.340214	0.958664	0.823543	NA	0.771136	-1.57467	-0.994494	0.0817086	-1.59569	-2.50473	-1.9438
Marker12424	1.92759	-0.387687	0.665643	-2.93606	0.850568	1.22464	-3.8283	-2.00603	-0.193808	0.444757	-0.145808	1.03185	-1.21781
Marker12426	0.765108	0.138372	-0.487951	0.434624	-0.491024	NA	1.0819	-1.54815	1.46913	1.73335	-1.00894	0.568632	1.31741
Marker12428	1.70323	NA	-2.2153	-1.85767	-0.891538	1.14799	-1.51287	-4.61433	0.59971	-0.726506	-0.113891	-1.42504	-0.266296
Marker1243	-0.387327	1.13401	-2.73403	-0.643498	-0.719981	NA	-0.162093	0.204903	0.368737	0.0427542	-0.303644	-1.21509	0.375075
Marker12434	-1.91803	NA	-2.41934	-2.41934	-0.257419	NA	-2.85774	-3.98042	0.258008	-0.444834	-1.76106	-1.27011	-0.886729
Marker12435	-2.40127	-1.37157	-0.340214	-2.42126	NA	NA	NA	-4.90393	-2.59999	-1.5322	-1.95185	-1.63099	-1.68676
Marker12436	1.51962	1.54295	-0.938289	-2.06038	-1.28073	NA	-0.524891	-2.5499	-3.1073	-1.52294	-1.80769	-3.29659	-0.906887
Marker12438	-0.354092	1.32574	0.958664	0.823543	0.958664	1.14799	-1.51287	-2.10434	-0.959592	-0.110917	1.18786	0.243139	1.14907
Marker12439	NA	1.17298	1.15215	-2.57458	-0.312309	1.34534	-1.78302	-1.82545	-0.45997	-0.640624	-2.51711	0.677317	0.451079
Marker12440	-1.18585	0.636035	0.753252	-1.21394	-0.290452	NA	0.783449	-3.98042	0.178378	-0.507071	-1.21043	-2.99015	-0.514775
Marker12441	1.26532	-0.580833	-2.12024	-2.93523	NA	NA	-3.66973	-0.152121	-0.531521	0.251992	-2.94866	0.0260507	-0.847952
Marker12444	1.93506	-0.26823	1.10788	-0.0671849	-0.0802183	NA	-1.43832	-4.57875	1.30267	2.23826	1.31537	-0.0318204	1.24904
Marker12446	0.662225	-1.92511	1.18307	-1.85052	0.702445	1.45469	1.05108	-0.909078	-0.345136	2.20637	-0.699242	-0.936645	1.63196
Marker12447	-2.40127	-0.0179877	-2.93523	-2.41934	-1.45984	1.0832	NA	NA	-1.98451	-0.497919	-1.99407	-3.40395	-2.24392
Marker12449	NA	NA	-1.45984	NA	-0.257419	NA	0.677317	NA	NA	NA	NA	-3.40395	-0.347422
Marker1245	-0.669028	0.443306	-1.37705	-1.46863	0.315814	0.584511	-2.20797	-2.35004	-0.635052	-0.071791	-0.083538	-1.29664	0.681846
Marker12450	1.56339	0.0349929	0.384032	-2.22961	-0.278083	NA	-0.996405	-2.13281	0.790344	1.54412	1.21462	1.07578	1.49147
Marker12451	0.551431	0.451682	-0.59286	-0.59286	-0.0472156	NA	-0.404953	-3.53842	-0.134316	-0.164238	0.562317	-0.714008	-1.09015
Marker12454	-1.29582	1.05148	1.16348	-0.919145	-3.03996	NA	-3.30464	0.762267	-0.938717	0.872081	-1.02482	-0.192179	-0.243468
Marker12455	-0.418374	-0.0622765	-1.10748	-1.10748	-1.96137	1.34534	-1.12397	-1.54632	-1.11238	-0.812723	-0.52194	-0.368914	-0.243089
Marker12457	-1.00525	NA	-2.12208	-1.20326	0.823543	NA	0.544331	-0.131223	0.709522	-0.410446	1.14799	-1.27011	1.01418
Marker12459	-0.61974	1.06584	1.16308	-1.33088	0.711847	NA	-0.410175	-3.34995	-0.099076	-0.144922	-2.11426	-3.0853	-1.29904
Marker1246	NA	NA	-0.257419	-2.41934	0.418183	NA	NA	NA	-2.18017	-1.57407	-2.02664	-2.85774	-1.77131
Marker12460	1.60874	-0.551298	1.12414	-1.59027	1.08842	1.14799	0.698995	-2.77222	-2.04549	1.89136	-1.62533	-0.174749	1.43788
Marker12462	-0.320662	-1.00525	0.823543	0.958664	-1.20326	NA	-0.136083	-0.131223	1.07073	0.764239	0.888832	0.544331	1.16723
Marker12464	0.542683	0.736188	-3.28779	-1.04515	-0.377243	1.67735	-1.58207	-0.633853	-0.433822	-1.02241	0.427778	0.561987	1.39541
Marker12465	0.104568	1.54642	0.0830802	0.425387	-2.57458	0.56489	-3.10003	NA	-1.06476	1.01301	1.10394	-0.162093	0.734866
Marker12466	0.504569	0.895844	-0.263524	-0.16975	0.433631	NA	-1.62551	-1.82545	-1.24607	1.00804	-0.14511	-0.936645	-0.0421377
Marker12467	1.74204	0.911536	-3.04085	-0.821958	0.355381	1.38557	0.392452	-1.75108	-0.180412	0.498975	-0.895539	-1.09277	1.13606
Marker12469	0.955125	0.0293796	-0.31041	0.439777	0.300972	1.14799	-0.136083	-1.57467	0.625137	1.42197	0.770307	-1.70147	0.923103
Marker1247	-1.70119	0.766621	-2.95145	0.823543	-3.1183	1.14799	-0.428181	-1.02039	-0.365819	-0.787917	0.111372	0.568632	-2.0165
Marker12471	-0.690196	-1.25852	-0.476242	-2.41934	-2.19753	NA	0.918527	NA	0.698246	1.09632	0.902767	0.243139	1.09335
Marker12472	1.31407	0.165772	-0.734844	-0.143866	0.74485	NA	-1.2516	0.462061	1.07073	0.440182	-1.2522	-0.136083	1.57339
Marker12475	-1.10579	1.35595	-0.340214	-0.312309	-0.864047	NA	-1.14558	-1.94002	0.957857	0.197613	1.0832	0.116499	1.0907
Marker12477	1.23521	0.0343443	0.568835	0.418183	0.823543	NA	0.544331	0.349927	-1.85341	-1.65723	-2.10985	-3.0415	0.257637
Marker12479	0.766621	0.766621	-0.886073	-0.96804	NA	NA	-1.27011	-4.61433	-1.57024	0.240123	0.259026	-0.83748	-0.210208
Marker1248	-1.25419	NA	NA	0.850568	0.418183	0.846115	-0.136083	-1.57467	-1.71059	0.0188944	-1.88781	-0.524891	-1.07437
Marker12482	-0.567976	1.26943	-2.12601	-2.18588	0.958664	0.888832	0.894406	-2.38322	-2.06986	0.735649	-0.23858	-2.23429	-0.840235
Marker12483	NA	NA	-1.45984	0.671286	0.146702	NA	1.90516	-1.57467	0.594788	1.16521	0.109546	-0.524891	0.538328
Marker12488	-0.262427	1.54642	-0.101539	-0.886073	NA	1.23657	NA	-4.61433	-1.06221	0.748617	-0.183546	-0.625216	-0.218775
Marker12490	0.572486	0.95977	-1.20326	-0.697373	0.418183	0.888832	-0.417775	0.349927	-2.43995	0.184683	0.241742	-0.136083	-0.0231756
Marker12492	-2.03459	0.145105	0.0847953	-0.0802183	-0.575259	1.48646	0	-1.92381	0.160998	1.084	-0.36067	-0.687549	-0.191636
Marker12493	-0.0924666	NA	-0.933021	NA	NA	NA	NA	NA	-0.863935	-1.51524	NA	0.568632	NA
Marker12495	-0.476312	1.23476	1.08112	0.600306	-0.148377	1.14799	-2.50473	-1.57467	-1.50249	-0.888024	-0.588068	-1.27011	-0.515017
Marker12496	1.19144	1.15712	0.256038	-1.13197	-1.73306	1.42719	-1.78302	-3.98042	-0.698074	-0.126596	1.10242	-0.237159	-0.411224
Marker12497	0.22598	0.409887	-0.504391	-1.24686	1.18059	-1.44355	-0.310249	-1.82545	1.3886	-0.743508	0.150617	-4.00938	0.337818
Marker12498	-0.713112	-0.152295	-2.57458	-0.0836929	-1.67618	NA	-1.51287	-1.23049	0.630165	-0.425037	-0.179108	-0.625216	0.199028
Marker12499	1.88107	-0.551298	1.02694	0.947346	0.427262	1.74695	NA	-4.71545	0.55193	1.81418	-3.26851	-1.54996	-0.247519
Marker1250	0.455106	NA	-0.872288	-0.0590759	1.1801	NA	-1.78302	-2.38322	-1.56972	-0.949806	-1.94198	-1.78302	-1.94261
Marker12500	1.20593	1.20593	0.958664	0.958664	0.823543	1.14799	0.771136	0.349927	1.07073	1.40196	1.14799	-0.136083	1.28967
Marker12501	0.865746	0.28592	-1.33432	-1.87929	-0.166899	NA	-1.13354	-3.66133	0.099593	-0.313547	0.0228839	-0.147187	-0.636551
Marker12503	0.00873669	0.852218	-2.00659	-1.15945	-1.12141	NA	-0.820909	-3.72584	-0.396243	0.371945	-0.578467	-1.49083	-0.832378
Marker12505	-0.0924666	-0.044653	1.12414	-2.19347	NA	NA	-2.85774	-1.57467	-0.433938	-0.701937	-1.4564	-1.51287	-0.977926
Marker12506	-2.48538	-0.928938	-2.19753	-1.53234	0.0975219	NA	0.378217	-4.12004	-1.18248	0.317109	-3.02543	-3.62082	0.0317558
Marker12507	-0.472527	1.11596	0.0115448	-0.669594	1.12414	0.701598	-0.106342	-1.94002	0.226402	0.393439	0.96328	-3.01442	0.608853
Marker12508	-1.91803	NA	-1.20326	0.823543	-0.257419	1.0832	0.544331	-0.131223	0.709522	0.576761	0.888832	-0.136083	0.799914
Marker125086	NA	0.239454	-0.257419	-2.41934	-0.734844	NA	NA	NA	NA	-1.0794	NA	-2.34743	-0.669355
Marker12509	0.455067	-0.075406	-1.7639	-2.74219	-1.52946	1.48646	-1.04849	0.126767	-0.55045	0.153182	-1.83563	-1.88801	0.238296
Marker1251	0.628581	-2.8372	1.14308	NA	NA	1.67026	-0.1823	-2.00603	1.01125	-0.303006	NA	1.03303	0.284724
Marker12510	1.01068	-1.00525	NA	0.418183	0.823543	1.14799	-0.136083	-3.98042	-0.374111	-0.758872	-1.88781	0.544331	0.187719
Marker12511	-0.72524	1.18178	-1.49188	0.444341	-0.70727	1.59956	-1.18531	-0.922062	-1.54692	0.702768	-0.330461	-2.47139	0.812895
Marker12512	-1.36876	0.895844	0.425387	-2.22764	-0.476242	NA	-0.29717	-1.79859	0.39208	-0.243694	0.09588	-2.24795	-0.702845
Marker12513	0.721039	1.07985	0.104872	1.21006	-0.0981391	0.846115	-2.56016	-1.06617	-0.551081	1.3098	-0.14511	-1.19146	0.497594
Marker12514	1.43591	1.62138	0.155201	0.299117	-0.512841	NA	-0.174749	NA	-0.65256	-0.323553	-0.671413	-2.00634	-0.53713
Marker12515	1.20593	NA	0.418183	-2.41934	0.958664	NA	0.771136	0.349927	0.98043	1.20267	1.0832	0.544331	-0.669355
Marker12516	1.8445	NA	0.381526	-3.6051	NA	1.71909	-4.06602	-5.31269	-1.47588	0.627812	-0.74865	-4.06602	-0.867601
Marker12517	0.655059	2.04368	1.06393	-1.72423	0.599239	1.71654	-1.7484	0.455339	1.44803	2.15448	0.854304	0.782768	0.832328
Marker12519	-2.66664	-0.0143677	-1.59027	-2.0921	-1.94743	NA	-0.174749	-0.161668	-0.211443	-0.0937092	-0.88211	0.349408	0.266143
Marker1252	NA	-0.0143677	0.418183	0.823543	-2.41934	NA	0.771136	-0.131223	0.709522	1.29567	0.888832	-1.27011	1.16723
Marker12521	NA	1.20593	-0.0836929	-2.41934	NA	NA	0.544331	NA	0.480755	-0.586873	NA	0.933139	1.28307
Marker12522	1.15712	NA	NA	0.418183	NA	NA	-0.136083	-3.98042	0.630165	1.20267	0.56489	-2.85774	1.15853
Marker12523	0.532607	0.159256	-0.833564	-0.31041	-0.263524	NA	-2.73656	-0.161668	0.754502	1.27195	-0.834061	-0.535342	0.667751
Marker12524	-1.18585	-0.551298	-1.94743	-3.19749	-0.96804	1.0832	-3.40395	-3.98042	-1.03332	0.191148	0.0277763	-2.21349	0.509245
Marker12525	-1.05357	0.0813138	-0.20726	-2.18892	-0.911013	0.902767	-0.562161	-1.65572	-0.0724017	-0.855966	-1.46449	-0.827332	-1.40796
Marker12527	1.18178	1.10174	0.0626294	-0.891538	1.21883	NA	2.62261	NA	-1.07002	-1.9727	-1.17745	0.677317	-0.109423
Marker12529	-2.57279	1.57488	-0.0316353	0.631216	-0.974924	1.14799	-1.62284	-2.19998	1.23073	1.98434	1.12346	-1.21509	1.31846
Marker12533	-1.43138	-0.170487	-0.447361	-1.99434	0.964605	1.53368	-0.0545493	-3.7735	-1.03028	0.370556	-0.615423	0.374658	0.249586
Marker12534	-0.819748	1.50976	-1.94942	-1.37094	-0.340214	1.14799	-0.162093	-2.5499	-1.43475	0.902016	-1.68812	-2.57701	-1.85895
Marker12535	-0.155702	1.20421	-0.771321	-1.20326	-2.19753	NA	-1.78302	-1.57467	-0.863935	-1.28884	-2.0106	-2.45841	-1.22385
Marker12537	NA	0.239454	NA	-2.12601	NA	NA	-3.40395	0.126767	-0.863935	-1.063	-0.471724	-1.82515	-1.06472
Marker12540	-0.188036	1.35698	-1.75695	-0.44632	1.1522	1.03854	-0.1823	-0.780123	-0.0932966	0.90014	-0.526916	-0.581081	0.0251714
Marker12541	0.572486	1.54427	-3.08736	-2.06529	0.314578	NA	-3.2669	-0.556857	-1.25112	0.133552	-0.10244	-1.53052	-1.3824
Marker12542	0.752191	0.907192	0.447825	1.10788	1.10788	1.73614	-0.615195	-1.1725	1.04792	1.58058	0.618262	-2.10015	1.48743
Marker12543	1.68321	1.71164	0.0646831	-1.10748	NA	1.59956	-2.9168	NA	0.647805	-1.48967	0.515528	-0.1823	0.524426
Marker12544	-0.562881	-0.517639	0.493158	0.433631	0.223304	1.57537	-0.854328	-1.94002	0.714039	1.07681	0.538103	0.50483	1.56807
Marker12546	-0.759552	-0.591148	-1.00429	-0.740273	0.0177964	1.69695	-0.0733949	-1.7953	0.676327	0.0578283	-0.0570786	0.243139	0.413523
Marker12547	-1.0225	0.575675	-0.377243	-1.63135	-0.740273	NA	0.395526	-3.45583	0.158371	0.907608	0.257072	1.12798	0.341297
Marker12548	-0.0143677	-0.551298	0.850568	0.823543	0.823543	NA	0.771136	0.349927	0.709522	1.41525	0.418939	-0.136083	0.187719
Marker12549	NA	NA	-0.734844	-1.62377	NA	NA	0.648372	NA	0.317221	1.31612	-0.222453	-2.85774	-0.0881257
Marker12550	-2.65782	1.71164	-0.889796	-1.00429	0.908643	NA	-1.46374	-1.12627	-0.723959	2.11795	1.05637	-0.0927776	-0.0100741
Marker12552	-0.152295	1.65976	-2.57458	0.791503	0.999151	NA	0.648372	0.405655	1.20544	0.484977	1.22464	0.243139	1.0846
Marker12557	0.775326	0.0871291	-0.252698	-2.65443	1.14795	1.73614	-1.3113	-1.57467	-0.545688	-0.224671	0.138474	-2.21349	-1.04745
Marker12558	NA	NA	-1.45984	-0.476242	0.823543	NA	0.568632	-2.38322	0.258008	-0.192344	-1.99407	-0.83748	-0.701007
Marker1256	0.357817	1.96107	0.0177964	-0.685504	0.552684	NA	-1.63099	-0.161668	NA	0.42732	NA	NA	0.983874
Marker12560	0.986274	-0.474897	-2.80461	-1.93682	0.255052	1.71654	-0.97732	-4.30461	-0.694086	0.236402	-1.62282	-1.47359	-0.170094
Marker12562	-2.10445	-1.50313	-0.734844	-2.24506	-0.875953	NA	-2.85774	-0.131223	-1.67058	-0.00839748	0.33065	NA	0.396336
Marker12564	1.6308	1.13401	-0.402432	-1.06591	0.767983	-2.94866	-2.9168	-4.55339	-1.49665	1.72279	0.609533	-2.23317	0.881881
Marker12566	-2.29567	0.307346	-0.518793	-1.6855	-1.48258	NA	-1.51287	0.233521	-0.157796	-0.927472	-2.33594	0.378217	-0.537668
Marker12567	0.851937	NA	-1.77394	-0.96804	-0.230343	1.0832	-2.23317	-0.709896	0.320318	-0.045909	0.472045	-0.941883	-0.822711
Marker12568	-1.08741	-1.08741	-2.93523	0.507353	-1.17569	NA	-0.200687	-3.96359	0.317221	0.111694	0.419961	0.243139	0.451079
Marker12569	0.839096	1.54875	-0.847453	-1.81624	-0.92558	1.52627	0.392452	-1.40871	-0.316432	1.4192	-0.486499	0.228048	0.899969
[truncated: 17,868 more rows]
