# Supplementary material for: Exploring the Phylogeography of Ancient Platycladus orientalis in China by Specific-Locus Amplified Fragment Sequencing
Source: Int J Mol Sci. 2019 Aug 8;20(16):3871. doi: 10.3390/ijms20163871 (PMC6719015; doi:10.3390/ijms20163871)
Supplement: Supplementary file 1 [file ijms-20-03871-s001.zip › ijms-542953-supplementary-XML/Supplementary file S4.xlsx]

## Sheet: Sheet1
Supplementary File S4: Selected regions for the GS-W and BJ-Z populations.
Selected region of GS-W				Selected region of BJ-Z
	strat	end			strat	end
Marker10788	0	210		Marker10153	0	210
Marker15373	0	210		Marker10338	0	210
Marker17128	0	210		Marker10607	0	210
Marker18013	0	210		Marker11290	0	210
Marker18675	0	210		Marker11328	0	210
Marker19649	0	210		Marker11969	0	210
Marker23349	0	210		Marker13082	0	210
Marker23399	0	210		Marker14860	0	210
Marker27636	0	210		Marker15198	0	210
Marker28938	0	210		Marker15446	0	210
Marker32651	0	210		Marker15850	0	210
Marker32992	0	210		Marker15873	0	210
Marker3599	0	210		Marker16018	0	210
Marker3602	0	210		Marker16550	0	210
Marker42100	0	210		Marker16992	0	210
Marker5298	0	210		Marker16998	0	210
Marker8683	0	210		Marker1733	0	210
				Marker17390	0	210
				Marker1797	0	210
				Marker18907	0	210
				Marker19731	0	210
				Marker20735	0	210
				Marker20765	0	210
				Marker21068	0	210
				Marker2533	0	210
				Marker25548	0	210
				Marker2643	0	210
				Marker2827	0	210
				Marker28439	0	210
				Marker31200	0	210
				Marker3300	0	210
				Marker33649	0	210
				Marker3365	0	210
				Marker35060	0	210
				Marker36336	0	210
				Marker3893	0	210
				Marker4747	0	210
				Marker51516	0	210
				Marker5853	0	210
				Marker59785	0	210
				Marker6541	0	210
				Marker7751	0	210
				Marker7917	0	210
				Marker8033	0	210
				Marker8509	0	210
				Marker8659	0	210
				Marker8842	0	210
